# Supplementary material for: Half the Chromosome It Used to Be: Identifying Cancer Treatments Targeting Aneuploid Losses
Source: Genes (Basel). 2025 Jun 14;16(6):708. doi: 10.3390/genes16060708 (PMC12192454; doi:10.3390/genes16060708)
Supplement: Supplementary file 1 [file genes-16-00708-s001.zip]

Archive with 11 entries (11 files):
- Supplemental Figure S1.png
- Supplemental Table S1 TCGA Positive Survival Prognosis Associations.csv
- Supplemental Table S10 CoxPH PFS analysis of WGD and aneuploidy.xlsx
- Supplemental Table S2 TCGA Negative Survival Prognosis Associations.csv
- Supplemental Table S3 Cancer Type Abbreviations.csv
- Supplemental Table S4 Broad Drug Viability Associations by Cancer Type.csv
- Supplemental Table S5 Broad Drug Viability Associations Aggregated.csv
- Supplemental Table S6 TCGA MOA Survival Prognosis Associations.csv
- Supplemental Table S7 Broad MOA Viability Associations Aggregated.csv
- Supplemental Table S8 Broad MOA Viability Associations by Cancer Type.csv
- Supplemental Table S9 Common Effective Between TCGA and Broad MOAs.csv
