# Supplementary material for: Half the Chromosome It Used to Be: Identifying Cancer Treatments Targeting Aneuploid Losses
Source: Genes (Basel). 2025 Jun 14;16(6):708. doi: 10.3390/genes16060708 (PMC12192454; doi:10.3390/genes16060708)
Supplement: Supplementary file 1 [file genes-16-00708-s001.zip › Supplemental Table S1 TCGA Positive Survival Prognosis Associations.csv]

drug	cancer_type	chromosome_arm_loss	log_rank_p_value	BH_pAdj	TCGA_median_ChrLoss_survival_months	TCA_median_notLoss_survival_months	survival_change_months
Cisplatin	Non-Seminomatous Germ Cell Tumor	10p	0.0166	0.607730233	75.25396982	10.29029819	64.96367163
Etoposide	Non-Seminomatous Germ Cell Tumor	10p	0.0337	0.710592453	75.25396982	10.29029819	64.96367163
Bleomycin	Non-Seminomatous Germ Cell Tumor	10p	0.0251	0.626359091	75.25396982	10.4218036	64.83216622
Cisplatin	Bladder Cancer	17p	0.0333	0.710592453	50.69533485	20.81073084	29.88460401
Vincristine	Non-Small Cell Lung Cancer	14q	0.0036	0.282342857	45.56662393	22.02715587	23.53946806
Vinorelbine	Non-Small Cell Lung Cancer	14q	0.0161	0.607730233	45.56662393	25.0189039	20.54772003
Gemcitabine	Bladder Cancer	17p	0.0388	0.73932	38.5968373	18.83814972	19.75868758
Fluorouracil	Esophagogastric Cancer	8p	0.0342	0.710592453	36.95301969	17.58884834	19.36417135
Cisplatin	Cervical Cancer	13q	0.0285	0.665808511	46.91455436	29.95035671	16.96419765
Cisplatin	Non-Small Cell Lung Cancer	14q	0.0198	0.607730233	36.06535819	21.63263964	14.43271855
Vincristine	Non-Small Cell Lung Cancer	3p	0.0009	0.203914286	36.06535819	21.99427952	14.07107867
Docetaxel	Non-Small Cell Lung Cancer	5q	0.0336	0.710592453	28.9969425	15.45188546	13.54505704
Cisplatin	Non-Small Cell Lung Cancer	5q	0.0002	0.1098	28.9969425	16.1094125	12.88753
Carboplatin	Endometrial Cancer	7p	0.0456	0.763609091	38.69546635	26.95860867	11.73685768
Cisplatin	Non-Small Cell Lung Cancer	8p	0.0001	0.1098	29.95035671	19.00253148	10.94782523
Carboplatin	Endometrial Cancer	16q	0.0206	0.607730233	29.91748036	22.91481737	7.00266299
Cisplatin	Non-Small Cell Lung Cancer	16q	0.0234	0.607730233	27.91202288	21.99427952	5.91774336
Cisplatin	Non-Small Cell Lung Cancer	9p	0.0118	0.607730233	26.95860867	21.63263964	5.32596903
Paclitaxel	Endometrial Cancer	16q	0.0166	0.607730233	29.65446954	24.85452214	4.7999474
Cisplatin	Non-Small Cell Lung Cancer	3p	0.011	0.607730233	25.0189039	21.99427952	3.02462438
Cisplatin	Non-Small Cell Lung Cancer	17p	0.0223	0.607730233	23.04632278	20.74497814	2.30134464
Paclitaxel	Endometrial Cancer	12p	0.0271	0.646865217	29.39145872	27.84627018	1.54518854
