# Supplementary material for: Half the Chromosome It Used to Be: Identifying Cancer Treatments Targeting Aneuploid Losses
Source: Genes (Basel). 2025 Jun 14;16(6):708. doi: 10.3390/genes16060708 (PMC12192454; doi:10.3390/genes16060708)
Supplement: Supplementary file 1 [file genes-16-00708-s001.zip › Supplemental Table S10 CoxPH PFS analysis of WGD and aneuploidy.xlsx]

## Sheet: PanCancer_Cox_Hazard_Ratios
Supplementary Table 10a. CoxPH PFS analysis of WGD and aneuploidy. Aggregate of all cancer types.
covariate	Coefficient Estimate	Hazard Ratio (HR)	Standard Error	coef lower 95%	coef upper 95%	exp(coef) lower 95%	exp(coef) upper 95%	cmp to	Z-Statistic	P-Value	-LOG4(p)
Q('WGD Flag')	0.00243534	1.00244	0.0447609	-0.0852944	0.090165	0.918242	1.09435	0	0.0544077	0.95661	0.0639967
Q('Any Arm Loss')	0.819045	2.26833	0.0668287	0.688063	0.950027	1.98986	2.58578	0	12.2559	1.56e-34	112.302

## Sheet: WGD_vs_Loss_by_cancer_type
Supplementary Table 10b. CoxPH PFS analysis summary of WGD and aneuploidy. Split by cancer type and chromosome arm.
Cancer Type	Chromosomal Arm	Comparison Between Groups	Comparison Group 1 Category	Comparison Group 1 Sample Count	Comparison Group 1 Median PFS (Months)	Comparison Group 2 Category	Comparison Group 2 Sample Count	Comparison Group 2 Median PFS (Months)	Fold Change (Group1Median Ã· Group2Median)	Log-Rank Test Two-Sided P-Value
ACC	1p	Euploid WGD vs Loss WGD	Euploid WGD	14	14.5971	Loss WGD	29	NR		0.0850381
ACC	1q	Euploid WGD vs Loss WGD	Euploid WGD	23	7.75882	Loss WGD	20	NR		0.0147651
ACC	2p	Euploid WGD vs Loss WGD	Euploid WGD	20	7.75882	Loss WGD	23	NR		0.0183498
ACC	2q	Euploid WGD vs Loss WGD	Euploid WGD	23	7.75882	Loss WGD	20	NR		0.00311213
ACC	3p	Euploid WGD vs Loss WGD	Euploid WGD	23	NR	Loss WGD	20	30.312		0.913436
ACC	3q	Euploid WGD vs Loss WGD	Euploid WGD	25	NR	Loss WGD	18	NR		0.63621
ACC	6p	Euploid WGD vs Loss WGD	Euploid WGD	27	30.312	Loss WGD	16	NR		0.305958
ACC	6q	Euploid WGD vs Loss WGD	Euploid WGD	23	NR	Loss WGD	20	NR		0.887825
ACC	8p	Euploid WGD vs Loss WGD	Euploid WGD	28	NR	Loss WGD	15	NR		0.821675
ACC	8q	Euploid WGD vs Loss WGD	Euploid WGD	31	NR	Loss WGD	12	NR		0.75722
ACC	9p	Euploid WGD vs Loss WGD	Euploid WGD	25	30.312	Loss WGD	18	NR		0.464179
ACC	10p	Euploid WGD vs Loss WGD	Euploid WGD	29	15.682	Loss WGD	14	NR		0.1559
ACC	10q	Euploid WGD vs Loss WGD	Euploid WGD	27	14.5971	Loss WGD	16	NR		0.0529492
ACC	11p	Euploid WGD vs Loss WGD	Euploid WGD	16	7.00266	Loss WGD	27	NR		0.0166639
ACC	11q	Euploid WGD vs Loss WGD	Euploid WGD	17	7.00266	Loss WGD	26	NR		0.00499567
ACC	13q	Euploid WGD vs Loss WGD	Euploid WGD	10	30.312	Loss WGD	33	NR		0.440562
ACC	14q	Euploid WGD vs Loss WGD	Euploid WGD	27	14.5971	Loss WGD	16	NR		0.00496882
ACC	15q	Euploid WGD vs Loss WGD	Euploid WGD	18	15.682	Loss WGD	25	NR		0.163648
ACC	17p	Euploid WGD vs Loss WGD	Euploid WGD	19	14.5971	Loss WGD	24	NR		0.242984
ACC	17q	Euploid WGD vs Loss WGD	Euploid WGD	23	15.682	Loss WGD	20	NR		0.28257
ACC	18p	Euploid WGD vs Loss WGD	Euploid WGD	15	7.75882	Loss WGD	28	NR		0.0150603
ACC	18q	Euploid WGD vs Loss WGD	Euploid WGD	17	7.00266	Loss WGD	26	NR		0.00172208
ACC	20p	Euploid WGD vs Loss WGD	Euploid WGD	33	NR	Loss WGD	10	7.75882		0.143707
ACC	21q	Euploid WGD vs Loss WGD	Euploid WGD	30	NR	Loss WGD	13	NR		0.804342
BLCA	1p	Euploid WGD vs Loss WGD	Euploid WGD	191	NR	Loss WGD	33	NR		0.353124
BLCA	1q	Euploid WGD vs Loss WGD	Euploid WGD	202	NR	Loss WGD	22	NR		0.88097
BLCA	2p	Euploid WGD vs Loss WGD	Euploid WGD	205	NR	Loss WGD	19	NR		0.252963
BLCA	2q	Euploid non-WGD vs Loss non-WGD	Euploid non-WGD	144	54.2789	Loss non-WGD	11	NR		0.775042
BLCA	2q	Euploid WGD vs Loss non-WGD	Euploid WGD	171	NR	Loss non-WGD	11	NR		0.643028
BLCA	2q	Euploid WGD vs Loss WGD	Euploid WGD	171	NR	Loss WGD	53	81.2703		0.079301
BLCA	3p	Euploid non-WGD vs Loss non-WGD	Euploid non-WGD	143	32.5805	Loss non-WGD	12	NR		0.241208
BLCA	3p	Euploid WGD vs Loss non-WGD	Euploid WGD	191	NR	Loss non-WGD	12	NR		0.755012
BLCA	3p	Euploid WGD vs Loss WGD	Euploid WGD	191	NR	Loss WGD	33	37.8078		0.0618509
BLCA	3q	Euploid WGD vs Loss WGD	Euploid WGD	213	NR	Loss WGD	11	17.5231		0.305202
BLCA	4p	Euploid non-WGD vs Loss non-WGD	Euploid non-WGD	136	54.2789	Loss non-WGD	19	7.2328	7.50455	0.0050654
BLCA	4p	Euploid WGD vs Loss non-WGD	Euploid WGD	135	NR	Loss non-WGD	19	7.2328		0.00104582
BLCA	4p	Euploid WGD vs Loss WGD	Euploid WGD	135	NR	Loss WGD	89	NR		0.832911
BLCA	4q	Euploid non-WGD vs Loss non-WGD	Euploid non-WGD	143	54.2789	Loss non-WGD	12	7.2328	7.50455	0.00948699
BLCA	4q	Euploid WGD vs Loss non-WGD	Euploid WGD	135	NR	Loss non-WGD	12	7.2328		0.003291
BLCA	4q	Euploid WGD vs Loss WGD	Euploid WGD	135	NR	Loss WGD	89	NR		0.309092
BLCA	5p	Euploid WGD vs Loss WGD	Euploid WGD	200	NR	Loss WGD	24	44.1858		0.107896
BLCA	5q	Euploid non-WGD vs Loss non-WGD	Euploid non-WGD	127	101.456	Loss non-WGD	28	26.1367	3.88176	0.334404
BLCA	5q	Euploid WGD vs Loss non-WGD	Euploid WGD	100	81.2703	Loss non-WGD	28	26.1367	3.10943	0.128473
BLCA	5q	Euploid WGD vs Loss WGD	Euploid WGD	100	81.2703	Loss WGD	124	NR		0.559997
BLCA	6p	Euploid WGD vs Loss WGD	Euploid WGD	185	NR	Loss WGD	39	37.8078		0.0346184
BLCA	6q	Euploid non-WGD vs Loss non-WGD	Euploid non-WGD	134	54.2789	Loss non-WGD	21	32.5805	1.66599	0.969438
BLCA	6q	Euploid WGD vs Loss non-WGD	Euploid WGD	115	NR	Loss non-WGD	21	32.5805		0.242367
BLCA	6q	Euploid WGD vs Loss WGD	Euploid WGD	115	NR	Loss WGD	109	NR		0.209887
BLCA	7p	Euploid WGD vs Loss WGD	Euploid WGD	214	NR	Loss WGD	10	44.1858		0.533445
BLCA	7q	Euploid WGD vs Loss WGD	Euploid WGD	200	NR	Loss WGD	24	NR		0.962726
BLCA	8p	Euploid non-WGD vs Loss non-WGD	Euploid non-WGD	112	32.5805	Loss non-WGD	43	101.456	0.321128	0.989052
BLCA	8p	Euploid WGD vs Loss non-WGD	Euploid WGD	64	NR	Loss non-WGD	43	101.456		0.240705
BLCA	8p	Euploid WGD vs Loss WGD	Euploid WGD	64	NR	Loss WGD	160	NR		0.675898
BLCA	8q	Euploid WGD vs Loss WGD	Euploid WGD	211	NR	Loss WGD	13	NR		0.855565
BLCA	9p	Euploid non-WGD vs Loss non-WGD	Euploid non-WGD	117	NR	Loss non-WGD	38	26.1367		0.285436
BLCA	9p	Euploid WGD vs Loss non-WGD	Euploid WGD	130	NR	Loss non-WGD	38	26.1367		0.0850352
BLCA	9p	Euploid WGD vs Loss WGD	Euploid WGD	130	NR	Loss WGD	94	NR		0.577522
BLCA	9q	Euploid non-WGD vs Loss non-WGD	Euploid non-WGD	112	54.2789	Loss non-WGD	43	101.456	0.534997	0.858586
BLCA	9q	Euploid WGD vs Loss non-WGD	Euploid WGD	126	NR	Loss non-WGD	43	101.456		0.320043
BLCA	9q	Euploid WGD vs Loss WGD	Euploid WGD	126	NR	Loss WGD	98	NR		0.801854
BLCA	10p	Euploid WGD vs Loss WGD	Euploid WGD	199	NR	Loss WGD	25	30.2462		0.224132
BLCA	10q	Euploid non-WGD vs Loss non-WGD	Euploid non-WGD	138	32.5805	Loss non-WGD	17	101.456	0.321128	0.431415
BLCA	10q	Euploid WGD vs Loss non-WGD	Euploid WGD	137	NR	Loss non-WGD	17	101.456		0.957984
BLCA	10q	Euploid WGD vs Loss WGD	Euploid WGD	137	NR	Loss WGD	87	NR		0.563774
BLCA	11p	Euploid non-WGD vs Loss non-WGD	Euploid non-WGD	123	54.2789	Loss non-WGD	32	26.1367	2.07673	0.791372
BLCA	11p	Euploid WGD vs Loss non-WGD	Euploid WGD	99	NR	Loss non-WGD	32	26.1367		0.114687
BLCA	11p	Euploid WGD vs Loss WGD	Euploid WGD	99	NR	Loss WGD	125	NR		0.391532
BLCA	11q	Euploid WGD vs Loss WGD	Euploid WGD	171	NR	Loss WGD	53	NR		0.857855
BLCA	12p	Euploid WGD vs Loss WGD	Euploid WGD	191	NR	Loss WGD	33	19.8244		0.0697111
BLCA	12q	Euploid WGD vs Loss WGD	Euploid WGD	185	NR	Loss WGD	39	NR		0.939818
BLCA	13q	Euploid WGD vs Loss WGD	Euploid WGD	175	NR	Loss WGD	49	NR		0.837448
BLCA	14q	Euploid non-WGD vs Loss non-WGD	Euploid non-WGD	141	32.5805	Loss non-WGD	14	101.456	0.321128	0.322487
BLCA	14q	Euploid WGD vs Loss non-WGD	Euploid WGD	144	NR	Loss non-WGD	14	101.456		0.656707
BLCA	14q	Euploid WGD vs Loss WGD	Euploid WGD	144	NR	Loss WGD	80	NR		0.07763
BLCA	15q	Euploid non-WGD vs Loss non-WGD	Euploid non-WGD	139	54.2789	Loss non-WGD	16	26.1367	2.07673	0.60167
BLCA	15q	Euploid WGD vs Loss non-WGD	Euploid WGD	132	NR	Loss non-WGD	16	26.1367		0.287736
BLCA	15q	Euploid WGD vs Loss WGD	Euploid WGD	132	NR	Loss WGD	92	NR		0.56657
BLCA	16p	Euploid non-WGD vs Loss non-WGD	Euploid non-WGD	143	54.2789	Loss non-WGD	12	NR		0.452064
BLCA	16p	Euploid WGD vs Loss non-WGD	Euploid WGD	168	NR	Loss non-WGD	12	NR		0.752713
BLCA	16p	Euploid WGD vs Loss WGD	Euploid WGD	168	NR	Loss WGD	56	NR		0.420003
BLCA	16q	Euploid non-WGD vs Loss non-WGD	Euploid non-WGD	140	54.2789	Loss non-WGD	15	NR		0.805705
BLCA	16q	Euploid WGD vs Loss non-WGD	Euploid WGD	156	NR	Loss non-WGD	15	NR		0.385757
BLCA	16q	Euploid WGD vs Loss WGD	Euploid WGD	156	NR	Loss WGD	68	NR		0.311661
BLCA	17p	Euploid non-WGD vs Loss non-WGD	Euploid non-WGD	114	NR	Loss non-WGD	41	28.0764		0.272625
BLCA	17p	Euploid WGD vs Loss non-WGD	Euploid WGD	95	81.2703	Loss non-WGD	41	28.0764	2.89461	0.251531
BLCA	17p	Euploid WGD vs Loss WGD	Euploid WGD	95	81.2703	Loss WGD	129	NR		0.140224
BLCA	17q	Euploid WGD vs Loss WGD	Euploid WGD	208	NR	Loss WGD	16	NR		0.233858
BLCA	18p	Euploid non-WGD vs Loss non-WGD	Euploid non-WGD	141	54.2789	Loss non-WGD	14	32.5805	1.66599	0.285173
BLCA	18p	Euploid WGD vs Loss non-WGD	Euploid WGD	175	NR	Loss non-WGD	14	32.5805		0.0326117
BLCA	18p	Euploid WGD vs Loss WGD	Euploid WGD	175	NR	Loss WGD	49	37.8078		0.196325
BLCA	18q	Euploid non-WGD vs Loss non-WGD	Euploid non-WGD	122	54.2789	Loss non-WGD	33	101.456	0.534997	0.808784
BLCA	18q	Euploid WGD vs Loss non-WGD	Euploid WGD	115	81.2703	Loss non-WGD	33	101.456	0.801037	0.709845
BLCA	18q	Euploid WGD vs Loss WGD	Euploid WGD	115	81.2703	Loss WGD	109	NR		0.0133775
BLCA	19p	Euploid non-WGD vs Loss non-WGD	Euploid non-WGD	144	54.2789	Loss non-WGD	11	24.6573	2.20133	0.251282
BLCA	19p	Euploid WGD vs Loss non-WGD	Euploid WGD	162	NR	Loss non-WGD	11	24.6573		0.116335
BLCA	19p	Euploid WGD vs Loss WGD	Euploid WGD	162	NR	Loss WGD	62	NR		0.160481
BLCA	19q	Euploid WGD vs Loss WGD	Euploid WGD	204	NR	Loss WGD	20	NR		0.856944
BLCA	20p	Euploid WGD vs Loss WGD	Euploid WGD	207	NR	Loss WGD	17	21.8628		0.178991
BLCA	21q	Euploid non-WGD vs Loss non-WGD	Euploid non-WGD	144	54.2789	Loss non-WGD	11	NR		0.449637
BLCA	21q	Euploid WGD vs Loss non-WGD	Euploid WGD	180	NR	Loss non-WGD	11	NR		0.218518
BLCA	21q	Euploid WGD vs Loss WGD	Euploid WGD	180	NR	Loss WGD	44	NR		0.14162
BLCA	22q	Euploid non-WGD vs Loss non-WGD	Euploid non-WGD	133	101.456	Loss non-WGD	22	17.556	5.77903	0.064757
BLCA	22q	Euploid WGD vs Loss non-WGD	Euploid WGD	147	NR	Loss non-WGD	22	17.556		0.0140138
BLCA	22q	Euploid WGD vs Loss WGD	Euploid WGD	147	NR	Loss WGD	77	NR		0.741965
BRCA	1p	Euploid non-WGD vs Loss non-WGD	Euploid non-WGD	539	NR	Loss non-WGD	54	146.497		0.233163
BRCA	1p	Euploid WGD vs Loss non-WGD	Euploid WGD	264	NR	Loss non-WGD	54	146.497		0.741092
BRCA	1p	Euploid WGD vs Loss WGD	Euploid WGD	264	NR	Loss WGD	163	NR		0.517285
BRCA	2p	Euploid non-WGD vs Loss non-WGD	Euploid non-WGD	580	NR	Loss non-WGD	13	NR		0.564654
BRCA	2p	Euploid WGD vs Loss non-WGD	Euploid WGD	318	NR	Loss non-WGD	13	NR		0.993889
BRCA	2p	Euploid WGD vs Loss WGD	Euploid WGD	318	NR	Loss WGD	109	NR		0.054003
BRCA	2q	Euploid non-WGD vs Loss non-WGD	Euploid non-WGD	573	NR	Loss non-WGD	20	NR		0.257237
BRCA	2q	Euploid WGD vs Loss non-WGD	Euploid WGD	296	NR	Loss non-WGD	20	NR		0.178547
BRCA	2q	Euploid WGD vs Loss WGD	Euploid WGD	296	NR	Loss WGD	131	NR		0.447502
BRCA	3p	Euploid non-WGD vs Loss non-WGD	Euploid non-WGD	551	NR	Loss non-WGD	42	146.497		0.0329128
BRCA	3p	Euploid WGD vs Loss non-WGD	Euploid WGD	314	NR	Loss non-WGD	42	146.497		0.25239
BRCA	3p	Euploid WGD vs Loss WGD	Euploid WGD	314	NR	Loss WGD	113	NR		0.679506
BRCA	3q	Euploid WGD vs Loss WGD	Euploid WGD	379	NR	Loss WGD	48	NR		0.398755
BRCA	4p	Euploid non-WGD vs Loss non-WGD	Euploid non-WGD	514	NR	Loss non-WGD	79	146.497		0.503632
BRCA	4p	Euploid WGD vs Loss non-WGD	Euploid WGD	217	NR	Loss non-WGD	79	146.497		0.813116
BRCA	4p	Euploid WGD vs Loss WGD	Euploid WGD	217	NR	Loss WGD	210	NR		0.667036
BRCA	4q	Euploid non-WGD vs Loss non-WGD	Euploid non-WGD	538	NR	Loss non-WGD	55	NR		0.701792
BRCA	4q	Euploid WGD vs Loss non-WGD	Euploid WGD	272	NR	Loss non-WGD	55	NR		0.490671
BRCA	4q	Euploid WGD vs Loss WGD	Euploid WGD	272	NR	Loss WGD	155	NR		0.0462285
BRCA	5p	Euploid non-WGD vs Loss non-WGD	Euploid non-WGD	579	NR	Loss non-WGD	14	146.497		0.595355
BRCA	5p	Euploid WGD vs Loss non-WGD	Euploid WGD	374	NR	Loss non-WGD	14	146.497		0.817788
BRCA	5p	Euploid WGD vs Loss WGD	Euploid WGD	374	NR	Loss WGD	53	NR		0.851166
BRCA	5q	Euploid non-WGD vs Loss non-WGD	Euploid non-WGD	541	NR	Loss non-WGD	52	NR		0.76954
BRCA	5q	Euploid WGD vs Loss non-WGD	Euploid WGD	286	NR	Loss non-WGD	52	NR		0.799781
BRCA	5q	Euploid WGD vs Loss WGD	Euploid WGD	286	NR	Loss WGD	141	NR		0.829415
BRCA	6p	Euploid non-WGD vs Loss non-WGD	Euploid non-WGD	573	NR	Loss non-WGD	20	113.818		0.634441
BRCA	6p	Euploid WGD vs Loss non-WGD	Euploid WGD	358	NR	Loss non-WGD	20	113.818		0.775991
BRCA	6p	Euploid WGD vs Loss WGD	Euploid WGD	358	NR	Loss WGD	69	NR		0.102583
BRCA	6q	Euploid non-WGD vs Loss non-WGD	Euploid non-WGD	497	NR	Loss non-WGD	96	NR		0.47697
BRCA	6q	Euploid WGD vs Loss non-WGD	Euploid WGD	269	NR	Loss non-WGD	96	NR		0.0720629
BRCA	6q	Euploid WGD vs Loss WGD	Euploid WGD	269	NR	Loss WGD	158	NR		0.0217787
BRCA	7p	Euploid WGD vs Loss WGD	Euploid WGD	369	NR	Loss WGD	58	NR		0.914976
BRCA	7q	Euploid non-WGD vs Loss non-WGD	Euploid non-WGD	569	NR	Loss non-WGD	24	NR		0.241705
BRCA	7q	Euploid WGD vs Loss non-WGD	Euploid WGD	359	NR	Loss non-WGD	24	NR		0.201833
BRCA	7q	Euploid WGD vs Loss WGD	Euploid WGD	359	NR	Loss WGD	68	NR		0.104418
BRCA	8p	Euploid non-WGD vs Loss non-WGD	Euploid non-WGD	401	NR	Loss non-WGD	192	146.497		0.000462945
BRCA	8p	Euploid WGD vs Loss non-WGD	Euploid WGD	191	NR	Loss non-WGD	192	146.497		0.0388779
BRCA	8p	Euploid WGD vs Loss WGD	Euploid WGD	191	NR	Loss WGD	236	NR		0.0344381
BRCA	8q	Euploid WGD vs Loss WGD	Euploid WGD	416	NR	Loss WGD	11	NR		0.309078
BRCA	9p	Euploid non-WGD vs Loss non-WGD	Euploid non-WGD	513	NR	Loss non-WGD	80	NR		0.0737153
BRCA	9p	Euploid WGD vs Loss non-WGD	Euploid WGD	258	NR	Loss non-WGD	80	NR		0.784561
BRCA	9p	Euploid WGD vs Loss WGD	Euploid WGD	258	NR	Loss WGD	169	NR		0.403286
BRCA	9q	Euploid non-WGD vs Loss non-WGD	Euploid non-WGD	553	NR	Loss non-WGD	40	NR		0.924442
BRCA	9q	Euploid WGD vs Loss non-WGD	Euploid WGD	267	NR	Loss non-WGD	40	NR		0.455535
BRCA	9q	Euploid WGD vs Loss WGD	Euploid WGD	267	NR	Loss WGD	160	NR		0.419804
BRCA	10p	Euploid non-WGD vs Loss non-WGD	Euploid non-WGD	581	NR	Loss non-WGD	12	NR		0.0958645
BRCA	10p	Euploid WGD vs Loss non-WGD	Euploid WGD	350	NR	Loss non-WGD	12	NR		0.440068
BRCA	10p	Euploid WGD vs Loss WGD	Euploid WGD	350	NR	Loss WGD	77	NR		0.181126
BRCA	10q	Euploid non-WGD vs Loss non-WGD	Euploid non-WGD	560	NR	Loss non-WGD	33	NR		0.633872
BRCA	10q	Euploid WGD vs Loss non-WGD	Euploid WGD	297	NR	Loss non-WGD	33	NR		0.686023
BRCA	10q	Euploid WGD vs Loss WGD	Euploid WGD	297	NR	Loss WGD	130	NR		0.125709
BRCA	11p	Euploid non-WGD vs Loss non-WGD	Euploid non-WGD	563	NR	Loss non-WGD	30	NR		0.0372632
BRCA	11p	Euploid WGD vs Loss non-WGD	Euploid WGD	299	NR	Loss non-WGD	30	NR		0.274995
BRCA	11p	Euploid WGD vs Loss WGD	Euploid WGD	299	NR	Loss WGD	128	NR		0.885222
BRCA	11q	Euploid non-WGD vs Loss non-WGD	Euploid non-WGD	506	NR	Loss non-WGD	87	146.497		0.0619099
BRCA	11q	Euploid WGD vs Loss non-WGD	Euploid WGD	283	NR	Loss non-WGD	87	146.497		0.644629
BRCA	11q	Euploid WGD vs Loss WGD	Euploid WGD	283	NR	Loss WGD	144	NR		0.515699
BRCA	12p	Euploid non-WGD vs Loss non-WGD	Euploid non-WGD	565	NR	Loss non-WGD	28	146.497		0.86609
BRCA	12p	Euploid WGD vs Loss non-WGD	Euploid WGD	356	NR	Loss non-WGD	28	146.497		0.757592
BRCA	12p	Euploid WGD vs Loss WGD	Euploid WGD	356	NR	Loss WGD	71	NR		0.242923
BRCA	12q	Euploid non-WGD vs Loss non-WGD	Euploid non-WGD	574	NR	Loss non-WGD	19	NR		0.401023
BRCA	12q	Euploid WGD vs Loss non-WGD	Euploid WGD	329	NR	Loss non-WGD	19	NR		0.705169
BRCA	12q	Euploid WGD vs Loss WGD	Euploid WGD	329	NR	Loss WGD	98	NR		0.271003
BRCA	13q	Euploid non-WGD vs Loss non-WGD	Euploid non-WGD	475	NR	Loss non-WGD	118	NR		0.824988
BRCA	13q	Euploid WGD vs Loss non-WGD	Euploid WGD	212	NR	Loss non-WGD	118	NR		0.214768
BRCA	13q	Euploid WGD vs Loss WGD	Euploid WGD	212	NR	Loss WGD	215	NR		0.142361
BRCA	14q	Euploid non-WGD vs Loss non-WGD	Euploid non-WGD	536	NR	Loss non-WGD	57	NR		0.111026
BRCA	14q	Euploid WGD vs Loss non-WGD	Euploid WGD	288	NR	Loss non-WGD	57	NR		0.510215
BRCA	14q	Euploid WGD vs Loss WGD	Euploid WGD	288	NR	Loss WGD	139	NR		0.885448
BRCA	15q	Euploid non-WGD vs Loss non-WGD	Euploid non-WGD	553	NR	Loss non-WGD	40	NR		0.414675
BRCA	15q	Euploid WGD vs Loss non-WGD	Euploid WGD	255	NR	Loss non-WGD	40	NR		0.866656
BRCA	15q	Euploid WGD vs Loss WGD	Euploid WGD	255	NR	Loss WGD	172	NR		0.146988
BRCA	16p	Euploid non-WGD vs Loss non-WGD	Euploid non-WGD	579	NR	Loss non-WGD	14	NR		0.960954
BRCA	16p	Euploid WGD vs Loss non-WGD	Euploid WGD	383	NR	Loss non-WGD	14	NR		0.723844
BRCA	16p	Euploid WGD vs Loss WGD	Euploid WGD	383	NR	Loss WGD	44	NR		0.482013
BRCA	16q	Euploid non-WGD vs Loss non-WGD	Euploid non-WGD	277	146.497	Loss non-WGD	316	NR		0.125766
BRCA	16q	Euploid WGD vs Loss non-WGD	Euploid WGD	203	NR	Loss non-WGD	316	NR		0.0167007
BRCA	16q	Euploid WGD vs Loss WGD	Euploid WGD	203	NR	Loss WGD	224	NR		0.154645
BRCA	17p	Euploid non-WGD vs Loss non-WGD	Euploid non-WGD	344	NR	Loss non-WGD	249	146.497		0.092776
BRCA	17p	Euploid WGD vs Loss non-WGD	Euploid WGD	143	NR	Loss non-WGD	249	146.497		0.666444
BRCA	17p	Euploid WGD vs Loss WGD	Euploid WGD	143	NR	Loss WGD	284	NR		0.656398
BRCA	17q	Euploid non-WGD vs Loss non-WGD	Euploid non-WGD	548	NR	Loss non-WGD	45	NR		0.0493921
BRCA	17q	Euploid WGD vs Loss non-WGD	Euploid WGD	345	NR	Loss non-WGD	45	NR		0.331691
BRCA	17q	Euploid WGD vs Loss WGD	Euploid WGD	345	NR	Loss WGD	82	NR		0.304047
BRCA	18p	Euploid non-WGD vs Loss non-WGD	Euploid non-WGD	515	NR	Loss non-WGD	78	NR		0.0138809
BRCA	18p	Euploid WGD vs Loss non-WGD	Euploid WGD	264	NR	Loss non-WGD	78	NR		0.379487
BRCA	18p	Euploid WGD vs Loss WGD	Euploid WGD	264	NR	Loss WGD	163	NR		0.559388
BRCA	18q	Euploid non-WGD vs Loss non-WGD	Euploid non-WGD	522	NR	Loss non-WGD	71	NR		6.56591e-05
BRCA	18q	Euploid WGD vs Loss non-WGD	Euploid WGD	258	NR	Loss non-WGD	71	NR		0.0360832
BRCA	18q	Euploid WGD vs Loss WGD	Euploid WGD	258	NR	Loss WGD	169	NR		0.664936
BRCA	19p	Euploid non-WGD vs Loss non-WGD	Euploid non-WGD	571	NR	Loss non-WGD	22	NR		0.445507
BRCA	19p	Euploid WGD vs Loss non-WGD	Euploid WGD	321	NR	Loss non-WGD	22	NR		0.636201
BRCA	19p	Euploid WGD vs Loss WGD	Euploid WGD	321	NR	Loss WGD	106	NR		0.334
BRCA	19q	Euploid non-WGD vs Loss non-WGD	Euploid non-WGD	581	NR	Loss non-WGD	12	NR		0.916973
BRCA	19q	Euploid WGD vs Loss non-WGD	Euploid WGD	352	NR	Loss non-WGD	12	NR		0.987267
BRCA	19q	Euploid WGD vs Loss WGD	Euploid WGD	352	NR	Loss WGD	75	NR		0.262777
BRCA	20p	Euploid non-WGD vs Loss non-WGD	Euploid non-WGD	567	NR	Loss non-WGD	26	NR		0.0172691
BRCA	20p	Euploid WGD vs Loss non-WGD	Euploid WGD	368	NR	Loss non-WGD	26	NR		0.119609
BRCA	20p	Euploid WGD vs Loss WGD	Euploid WGD	368	NR	Loss WGD	59	NR		0.927614
BRCA	20q	Euploid non-WGD vs Loss non-WGD	Euploid non-WGD	583	NR	Loss non-WGD	10	NR		0.000115556
BRCA	20q	Euploid WGD vs Loss non-WGD	Euploid WGD	410	NR	Loss non-WGD	10	NR		0.00461834
BRCA	20q	Euploid WGD vs Loss WGD	Euploid WGD	410	NR	Loss WGD	17	NR		0.791663
BRCA	21q	Euploid non-WGD vs Loss non-WGD	Euploid non-WGD	565	NR	Loss non-WGD	28	NR		0.892058
BRCA	21q	Euploid WGD vs Loss non-WGD	Euploid WGD	333	NR	Loss non-WGD	28	NR		0.757694
BRCA	21q	Euploid WGD vs Loss WGD	Euploid WGD	333	NR	Loss WGD	94	NR		0.695871
BRCA	22q	Euploid non-WGD vs Loss non-WGD	Euploid non-WGD	419	NR	Loss non-WGD	174	146.497		0.357634
BRCA	22q	Euploid WGD vs Loss non-WGD	Euploid WGD	229	NR	Loss non-WGD	174	146.497		0.815846
BRCA	22q	Euploid WGD vs Loss WGD	Euploid WGD	229	NR	Loss WGD	198	NR		0.964733
CESC	1p	Euploid WGD vs Loss WGD	Euploid WGD	72	NR	Loss WGD	11	NR		0.997271
CESC	2p	Euploid WGD vs Loss WGD	Euploid WGD	72	NR	Loss WGD	11	NR		0.379687
CESC	2q	Euploid WGD vs Loss WGD	Euploid WGD	62	NR	Loss WGD	21	NR		0.844534
CESC	3p	Euploid non-WGD vs Loss non-WGD	Euploid non-WGD	122	NR	Loss non-WGD	50	NR		0.227419
CESC	3p	Euploid WGD vs Loss non-WGD	Euploid WGD	45	NR	Loss non-WGD	50	NR		0.900084
CESC	3p	Euploid WGD vs Loss WGD	Euploid WGD	45	NR	Loss WGD	38	NR		0.942011
CESC	4p	Euploid non-WGD vs Loss non-WGD	Euploid non-WGD	122	NR	Loss non-WGD	50	NR		0.77123
CESC	4p	Euploid WGD vs Loss non-WGD	Euploid WGD	29	NR	Loss non-WGD	50	NR		0.307994
CESC	4p	Euploid WGD vs Loss WGD	Euploid WGD	29	NR	Loss WGD	54	NR		0.764889
CESC	4q	Euploid non-WGD vs Loss non-WGD	Euploid non-WGD	153	NR	Loss non-WGD	19	NR		0.998516
CESC	4q	Euploid WGD vs Loss non-WGD	Euploid WGD	38	NR	Loss non-WGD	19	NR		0.743367
CESC	4q	Euploid WGD vs Loss WGD	Euploid WGD	38	NR	Loss WGD	45	NR		0.708528
CESC	5q	Euploid non-WGD vs Loss non-WGD	Euploid non-WGD	152	NR	Loss non-WGD	20	NR		0.4128
CESC	5q	Euploid WGD vs Loss non-WGD	Euploid WGD	53	NR	Loss non-WGD	20	NR		0.739081
CESC	5q	Euploid WGD vs Loss WGD	Euploid WGD	53	NR	Loss WGD	30	NR		0.480751
CESC	6p	Euploid WGD vs Loss WGD	Euploid WGD	69	NR	Loss WGD	14	NR		0.577364
CESC	6q	Euploid non-WGD vs Loss non-WGD	Euploid non-WGD	155	NR	Loss non-WGD	17	NR		0.387001
CESC	6q	Euploid WGD vs Loss non-WGD	Euploid WGD	49	NR	Loss non-WGD	17	NR		0.235203
CESC	6q	Euploid WGD vs Loss WGD	Euploid WGD	49	NR	Loss WGD	34	NR		0.502632
CESC	7p	Euploid WGD vs Loss WGD	Euploid WGD	69	NR	Loss WGD	14	NR		0.39676
CESC	7q	Euploid non-WGD vs Loss non-WGD	Euploid non-WGD	159	NR	Loss non-WGD	13	NR		0.95303
CESC	7q	Euploid WGD vs Loss non-WGD	Euploid WGD	63	NR	Loss non-WGD	13	NR		0.845948
CESC	7q	Euploid WGD vs Loss WGD	Euploid WGD	63	NR	Loss WGD	20	NR		0.192209
CESC	8p	Euploid non-WGD vs Loss non-WGD	Euploid non-WGD	129	NR	Loss non-WGD	43	NR		0.41618
CESC	8p	Euploid WGD vs Loss non-WGD	Euploid WGD	50	NR	Loss non-WGD	43	NR		0.848509
CESC	8p	Euploid WGD vs Loss WGD	Euploid WGD	50	NR	Loss WGD	33	NR		0.397128
CESC	8q	Euploid WGD vs Loss WGD	Euploid WGD	70	NR	Loss WGD	13	NR		0.0900803
CESC	9p	Euploid non-WGD vs Loss non-WGD	Euploid non-WGD	160	NR	Loss non-WGD	12	NR		0.114755
CESC	9p	Euploid WGD vs Loss non-WGD	Euploid WGD	57	NR	Loss non-WGD	12	NR		0.213615
CESC	9p	Euploid WGD vs Loss WGD	Euploid WGD	57	NR	Loss WGD	26	26.4655		0.00338934
CESC	9q	Euploid WGD vs Loss WGD	Euploid WGD	50	NR	Loss WGD	33	26.4655		0.0126022
CESC	10p	Euploid non-WGD vs Loss non-WGD	Euploid non-WGD	157	NR	Loss non-WGD	15	NR		0.967256
CESC	10p	Euploid WGD vs Loss non-WGD	Euploid WGD	53	NR	Loss non-WGD	15	NR		0.612159
CESC	10p	Euploid WGD vs Loss WGD	Euploid WGD	53	NR	Loss WGD	30	NR		0.489668
CESC	10q	Euploid non-WGD vs Loss non-WGD	Euploid non-WGD	155	NR	Loss non-WGD	17	NR		0.251355
CESC	10q	Euploid WGD vs Loss non-WGD	Euploid WGD	46	NR	Loss non-WGD	17	NR		0.755363
CESC	10q	Euploid WGD vs Loss WGD	Euploid WGD	46	NR	Loss WGD	37	NR		0.880599
CESC	11p	Euploid non-WGD vs Loss non-WGD	Euploid non-WGD	155	NR	Loss non-WGD	17	NR		0.297842
CESC	11p	Euploid WGD vs Loss non-WGD	Euploid WGD	44	NR	Loss non-WGD	17	NR		0.924827
CESC	11p	Euploid WGD vs Loss WGD	Euploid WGD	44	NR	Loss WGD	39	NR		0.362994
CESC	11q	Euploid non-WGD vs Loss non-WGD	Euploid non-WGD	142	NR	Loss non-WGD	30	NR		0.662468
CESC	11q	Euploid WGD vs Loss non-WGD	Euploid WGD	49	NR	Loss non-WGD	30	NR		0.959109
CESC	11q	Euploid WGD vs Loss WGD	Euploid WGD	49	NR	Loss WGD	34	NR		0.67918
CESC	12p	Euploid non-WGD vs Loss non-WGD	Euploid non-WGD	157	NR	Loss non-WGD	15	NR		0.706383
CESC	12p	Euploid WGD vs Loss non-WGD	Euploid WGD	65	NR	Loss non-WGD	15	NR		0.936096
CESC	12p	Euploid WGD vs Loss WGD	Euploid WGD	65	NR	Loss WGD	18	NR		0.797197
CESC	12q	Euploid WGD vs Loss WGD	Euploid WGD	70	NR	Loss WGD	13	NR		0.636898
CESC	13q	Euploid non-WGD vs Loss non-WGD	Euploid non-WGD	156	NR	Loss non-WGD	16	NR		0.182968
CESC	13q	Euploid WGD vs Loss non-WGD	Euploid WGD	56	NR	Loss non-WGD	16	NR		0.09861
CESC	13q	Euploid WGD vs Loss WGD	Euploid WGD	56	NR	Loss WGD	27	NR		0.695149
CESC	14q	Euploid WGD vs Loss WGD	Euploid WGD	66	NR	Loss WGD	17	NR		0.281544
CESC	15q	Euploid WGD vs Loss WGD	Euploid WGD	60	NR	Loss WGD	23	NR		0.436554
CESC	16p	Euploid WGD vs Loss WGD	Euploid WGD	68	NR	Loss WGD	15	NR		0.724621
CESC	16q	Euploid non-WGD vs Loss non-WGD	Euploid non-WGD	155	NR	Loss non-WGD	17	NR		0.911983
CESC	16q	Euploid WGD vs Loss non-WGD	Euploid WGD	62	NR	Loss non-WGD	17	NR		0.622243
CESC	16q	Euploid WGD vs Loss WGD	Euploid WGD	62	NR	Loss WGD	21	NR		0.403469
CESC	17p	Euploid non-WGD vs Loss non-WGD	Euploid non-WGD	131	NR	Loss non-WGD	41	NR		0.59003
CESC	17p	Euploid WGD vs Loss non-WGD	Euploid WGD	44	NR	Loss non-WGD	41	NR		0.961182
CESC	17p	Euploid WGD vs Loss WGD	Euploid WGD	44	NR	Loss WGD	39	NR		0.596487
CESC	17q	Euploid WGD vs Loss WGD	Euploid WGD	67	NR	Loss WGD	16	NR		0.417564
CESC	18p	Euploid non-WGD vs Loss non-WGD	Euploid non-WGD	161	NR	Loss non-WGD	11	NR		0.396033
CESC	18p	Euploid WGD vs Loss non-WGD	Euploid WGD	64	NR	Loss non-WGD	11	NR		0.223253
CESC	18p	Euploid WGD vs Loss WGD	Euploid WGD	64	NR	Loss WGD	19	NR		0.619144
CESC	18q	Euploid non-WGD vs Loss non-WGD	Euploid non-WGD	160	NR	Loss non-WGD	12	NR		0.38255
CESC	18q	Euploid WGD vs Loss non-WGD	Euploid WGD	62	NR	Loss non-WGD	12	NR		0.308798
CESC	18q	Euploid WGD vs Loss WGD	Euploid WGD	62	NR	Loss WGD	21	NR		0.581992
CESC	19p	Euploid WGD vs Loss WGD	Euploid WGD	51	NR	Loss WGD	32	NR		0.151948
CESC	20p	Euploid non-WGD vs Loss non-WGD	Euploid non-WGD	160	NR	Loss non-WGD	12	NR		0.933896
CESC	20p	Euploid WGD vs Loss non-WGD	Euploid WGD	75	NR	Loss non-WGD	12	NR		0.825086
CESC	21q	Euploid WGD vs Loss WGD	Euploid WGD	56	NR	Loss WGD	27	NR		0.905265
CESC	22q	Euploid non-WGD vs Loss non-WGD	Euploid non-WGD	162	NR	Loss non-WGD	10	NR		0.38621
CESC	22q	Euploid WGD vs Loss non-WGD	Euploid WGD	55	NR	Loss non-WGD	10	NR		0.36105
CESC	22q	Euploid WGD vs Loss WGD	Euploid WGD	55	NR	Loss WGD	28	NR		0.0367716
CHOL	3p	Euploid non-WGD vs Loss non-WGD	Euploid non-WGD	12	NR	Loss non-WGD	15	NR		0.904686
CHOL	9p	Euploid non-WGD vs Loss non-WGD	Euploid non-WGD	17	11.9012	Loss non-WGD	10	NR		0.930654
CHOL	9q	Euploid non-WGD vs Loss non-WGD	Euploid non-WGD	15	NR	Loss non-WGD	12	7.13417		0.446181
CHOL	13q	Euploid non-WGD vs Loss non-WGD	Euploid non-WGD	14	7.7917	Loss non-WGD	13	NR		0.179072
COAD	1p	Euploid non-WGD vs Loss non-WGD	Euploid non-WGD	241	NR	Loss non-WGD	13	16.7998		0.00322439
COAD	1p	Euploid WGD vs Loss non-WGD	Euploid WGD	82	NR	Loss non-WGD	13	16.7998		0.00462601
COAD	1p	Euploid WGD vs Loss WGD	Euploid WGD	82	NR	Loss WGD	83	NR		0.473919
COAD	1q	Euploid WGD vs Loss WGD	Euploid WGD	129	NR	Loss WGD	36	NR		0.444443
COAD	2p	Euploid WGD vs Loss WGD	Euploid WGD	149	NR	Loss WGD	16	NR		0.0956042
COAD	2q	Euploid WGD vs Loss WGD	Euploid WGD	151	NR	Loss WGD	14	NR		0.481942
COAD	3p	Euploid WGD vs Loss WGD	Euploid WGD	119	NR	Loss WGD	46	NR		0.295218
COAD	3q	Euploid WGD vs Loss WGD	Euploid WGD	136	NR	Loss WGD	29	NR		0.938341
COAD	4p	Euploid non-WGD vs Loss non-WGD	Euploid non-WGD	236	NR	Loss non-WGD	18	NR		0.292574
COAD	4p	Euploid WGD vs Loss non-WGD	Euploid WGD	72	NR	Loss non-WGD	18	NR		0.431811
COAD	4p	Euploid WGD vs Loss WGD	Euploid WGD	72	NR	Loss WGD	93	NR		0.920123
COAD	4q	Euploid non-WGD vs Loss non-WGD	Euploid non-WGD	238	NR	Loss non-WGD	16	NR		0.00286816
COAD	4q	Euploid WGD vs Loss non-WGD	Euploid WGD	80	NR	Loss non-WGD	16	NR		0.0186587
COAD	4q	Euploid WGD vs Loss WGD	Euploid WGD	80	NR	Loss WGD	85	NR		0.927305
COAD	5p	Euploid WGD vs Loss WGD	Euploid WGD	128	NR	Loss WGD	37	NR		0.737766
COAD	5q	Euploid WGD vs Loss WGD	Euploid WGD	99	NR	Loss WGD	66	NR		0.301319
COAD	6p	Euploid WGD vs Loss WGD	Euploid WGD	143	NR	Loss WGD	22	NR		0.556272
COAD	6q	Euploid WGD vs Loss WGD	Euploid WGD	136	NR	Loss WGD	29	NR		0.259618
COAD	8p	Euploid non-WGD vs Loss non-WGD	Euploid non-WGD	188	NR	Loss non-WGD	66	NR		0.229958
COAD	8p	Euploid WGD vs Loss non-WGD	Euploid WGD	78	NR	Loss non-WGD	66	NR		0.032109
COAD	8p	Euploid WGD vs Loss WGD	Euploid WGD	78	NR	Loss WGD	87	NR		0.0134948
COAD	9p	Euploid WGD vs Loss WGD	Euploid WGD	128	NR	Loss WGD	37	NR		0.346707
COAD	9q	Euploid WGD vs Loss WGD	Euploid WGD	124	NR	Loss WGD	41	NR		0.0225861
COAD	10p	Euploid WGD vs Loss WGD	Euploid WGD	115	NR	Loss WGD	50	NR		0.614587
COAD	10q	Euploid WGD vs Loss WGD	Euploid WGD	105	NR	Loss WGD	60	NR		0.816634
COAD	11p	Euploid WGD vs Loss WGD	Euploid WGD	126	NR	Loss WGD	39	NR		0.423483
COAD	11q	Euploid WGD vs Loss WGD	Euploid WGD	119	NR	Loss WGD	46	NR		0.361122
COAD	12p	Euploid WGD vs Loss WGD	Euploid WGD	133	NR	Loss WGD	32	NR		0.210995
COAD	12q	Euploid WGD vs Loss WGD	Euploid WGD	129	NR	Loss WGD	36	NR		0.764489
COAD	14q	Euploid non-WGD vs Loss non-WGD	Euploid non-WGD	214	NR	Loss non-WGD	40	NR		0.286784
COAD	14q	Euploid WGD vs Loss non-WGD	Euploid WGD	82	NR	Loss non-WGD	40	NR		0.413468
COAD	14q	Euploid WGD vs Loss WGD	Euploid WGD	82	NR	Loss WGD	83	NR		0.874375
COAD	15q	Euploid non-WGD vs Loss non-WGD	Euploid non-WGD	222	NR	Loss non-WGD	32	NR		0.320986
COAD	15q	Euploid WGD vs Loss non-WGD	Euploid WGD	70	NR	Loss non-WGD	32	NR		0.410296
COAD	15q	Euploid WGD vs Loss WGD	Euploid WGD	70	NR	Loss WGD	95	NR		0.939328
COAD	16p	Euploid WGD vs Loss WGD	Euploid WGD	146	NR	Loss WGD	19	NR		0.0336669
COAD	16q	Euploid WGD vs Loss WGD	Euploid WGD	144	NR	Loss WGD	21	NR		0.0153132
COAD	17p	Euploid non-WGD vs Loss non-WGD	Euploid non-WGD	169	NR	Loss non-WGD	85	NR		0.637929
COAD	17p	Euploid WGD vs Loss non-WGD	Euploid WGD	42	NR	Loss non-WGD	85	NR		0.341342
COAD	17p	Euploid WGD vs Loss WGD	Euploid WGD	42	NR	Loss WGD	123	NR		0.170696
COAD	17q	Euploid WGD vs Loss WGD	Euploid WGD	127	NR	Loss WGD	38	NR		0.000573092
COAD	18p	Euploid non-WGD vs Loss non-WGD	Euploid non-WGD	178	NR	Loss non-WGD	76	NR		0.704275
COAD	18p	Euploid WGD vs Loss non-WGD	Euploid WGD	31	NR	Loss non-WGD	76	NR		0.549994
COAD	18p	Euploid WGD vs Loss WGD	Euploid WGD	31	NR	Loss WGD	134	NR		0.66293
COAD	18q	Euploid non-WGD vs Loss non-WGD	Euploid non-WGD	155	NR	Loss non-WGD	99	NR		0.648862
COAD	18q	Euploid WGD vs Loss non-WGD	Euploid WGD	21	NR	Loss non-WGD	99	NR		0.696003
COAD	18q	Euploid WGD vs Loss WGD	Euploid WGD	21	NR	Loss WGD	144	NR		0.568994
COAD	19p	Euploid WGD vs Loss WGD	Euploid WGD	131	NR	Loss WGD	34	NR		0.708345
COAD	19q	Euploid WGD vs Loss WGD	Euploid WGD	139	NR	Loss WGD	26	NR		0.362878
COAD	20p	Euploid non-WGD vs Loss non-WGD	Euploid non-WGD	227	NR	Loss non-WGD	27	NR		0.511001
COAD	20p	Euploid WGD vs Loss non-WGD	Euploid WGD	134	NR	Loss non-WGD	27	NR		0.825087
COAD	20p	Euploid WGD vs Loss WGD	Euploid WGD	134	NR	Loss WGD	31	NR		0.0586749
COAD	21q	Euploid non-WGD vs Loss non-WGD	Euploid non-WGD	230	NR	Loss non-WGD	24	NR		0.11831
COAD	21q	Euploid WGD vs Loss non-WGD	Euploid WGD	81	NR	Loss non-WGD	24	NR		0.216411
COAD	21q	Euploid WGD vs Loss WGD	Euploid WGD	81	NR	Loss WGD	84	NR		0.503274
COAD	22q	Euploid non-WGD vs Loss non-WGD	Euploid non-WGD	224	NR	Loss non-WGD	30	NR		0.83416
COAD	22q	Euploid WGD vs Loss non-WGD	Euploid WGD	72	NR	Loss non-WGD	30	NR		0.420019
COAD	22q	Euploid WGD vs Loss WGD	Euploid WGD	72	NR	Loss WGD	93	NR		0.225886
ESCA	1p	Euploid WGD vs Loss WGD	Euploid WGD	63	37.7092	Loss WGD	20	NR		0.89589
ESCA	3p	Euploid non-WGD vs Loss non-WGD	Euploid non-WGD	51	32.449	Loss non-WGD	28	NR		0.178334
ESCA	3p	Euploid WGD vs Loss non-WGD	Euploid WGD	37	24.0655	Loss non-WGD	28	NR		0.0184004
ESCA	3p	Euploid WGD vs Loss WGD	Euploid WGD	37	24.0655	Loss WGD	46	41.1612	0.584665	0.0923635
ESCA	4p	Euploid non-WGD vs Loss non-WGD	Euploid non-WGD	58	NR	Loss non-WGD	21	41.4571		0.810577
ESCA	4p	Euploid WGD vs Loss non-WGD	Euploid WGD	34	41.1612	Loss non-WGD	21	41.4571	0.992863	0.998572
ESCA	4p	Euploid WGD vs Loss WGD	Euploid WGD	34	41.1612	Loss WGD	49	27.3531	1.50481	0.242203
ESCA	4q	Euploid non-WGD vs Loss non-WGD	Euploid non-WGD	63	41.4571	Loss non-WGD	16	28.1093	1.47485	0.312078
ESCA	4q	Euploid WGD vs Loss non-WGD	Euploid WGD	39	37.7092	Loss non-WGD	16	28.1093	1.34152	0.297689
ESCA	4q	Euploid WGD vs Loss WGD	Euploid WGD	39	37.7092	Loss WGD	44	NR		0.471305
ESCA	5p	Euploid WGD vs Loss WGD	Euploid WGD	63	37.7092	Loss WGD	20	27.3531	1.37861	0.784694
ESCA	5q	Euploid non-WGD vs Loss non-WGD	Euploid non-WGD	60	32.449	Loss non-WGD	19	NR		0.154293
ESCA	5q	Euploid WGD vs Loss non-WGD	Euploid WGD	45	27.3531	Loss non-WGD	19	NR		0.0371671
ESCA	5q	Euploid WGD vs Loss WGD	Euploid WGD	45	27.3531	Loss WGD	38	NR		0.428957
ESCA	6p	Euploid WGD vs Loss WGD	Euploid WGD	66	37.7092	Loss WGD	17	NR		0.518827
ESCA	6q	Euploid WGD vs Loss WGD	Euploid WGD	61	27.3531	Loss WGD	22	41.1612	0.664537	0.855911
ESCA	7q	Euploid WGD vs Loss WGD	Euploid WGD	72	37.7092	Loss WGD	11	13.1505	2.8675	0.882469
ESCA	8p	Euploid non-WGD vs Loss non-WGD	Euploid non-WGD	67	41.4571	Loss non-WGD	12	NR		0.796065
ESCA	8p	Euploid WGD vs Loss non-WGD	Euploid WGD	61	27.3531	Loss non-WGD	12	NR		0.347407
ESCA	8p	Euploid WGD vs Loss WGD	Euploid WGD	61	27.3531	Loss WGD	22	NR		0.642176
ESCA	9p	Euploid non-WGD vs Loss non-WGD	Euploid non-WGD	55	41.4571	Loss non-WGD	24	NR		0.964378
ESCA	9p	Euploid WGD vs Loss non-WGD	Euploid WGD	41	37.7092	Loss non-WGD	24	NR		0.215941
ESCA	9p	Euploid WGD vs Loss WGD	Euploid WGD	41	37.7092	Loss WGD	42	27.3531	1.37861	0.321177
ESCA	9q	Euploid WGD vs Loss WGD	Euploid WGD	61	37.7092	Loss WGD	22	NR		0.719241
ESCA	10p	Euploid WGD vs Loss WGD	Euploid WGD	61	37.7092	Loss WGD	22	NR		0.634371
ESCA	10q	Euploid WGD vs Loss WGD	Euploid WGD	61	27.3531	Loss WGD	22	NR		0.811274
ESCA	11p	Euploid WGD vs Loss WGD	Euploid WGD	55	37.7092	Loss WGD	28	13.1505	2.8675	0.131079
ESCA	11q	Euploid non-WGD vs Loss non-WGD	Euploid non-WGD	65	41.4571	Loss non-WGD	14	NR		0.747442
ESCA	11q	Euploid WGD vs Loss non-WGD	Euploid WGD	56	27.3531	Loss non-WGD	14	NR		0.483869
ESCA	11q	Euploid WGD vs Loss WGD	Euploid WGD	56	27.3531	Loss WGD	27	NR		0.608129
ESCA	12p	Euploid WGD vs Loss WGD	Euploid WGD	67	27.3531	Loss WGD	16	41.1612	0.664537	0.539838
ESCA	12q	Euploid WGD vs Loss WGD	Euploid WGD	66	27.3531	Loss WGD	17	NR		0.279391
ESCA	13q	Euploid non-WGD vs Loss non-WGD	Euploid non-WGD	62	NR	Loss non-WGD	17	41.4571		0.984939
ESCA	13q	Euploid WGD vs Loss non-WGD	Euploid WGD	53	41.1612	Loss non-WGD	17	41.4571	0.992863	0.378928
ESCA	13q	Euploid WGD vs Loss WGD	Euploid WGD	53	41.1612	Loss WGD	30	37.7092	1.09154	0.950632
ESCA	14q	Euploid WGD vs Loss WGD	Euploid WGD	62	37.7092	Loss WGD	21	NR		0.696775
ESCA	15q	Euploid WGD vs Loss WGD	Euploid WGD	56	24.0655	Loss WGD	27	NR		0.266305
ESCA	16p	Euploid non-WGD vs Loss non-WGD	Euploid non-WGD	64	41.4571	Loss non-WGD	15	32.449	1.27761	0.418207
ESCA	16p	Euploid WGD vs Loss non-WGD	Euploid WGD	56	37.7092	Loss non-WGD	15	32.449	1.16211	0.880796
ESCA	16p	Euploid WGD vs Loss WGD	Euploid WGD	56	37.7092	Loss WGD	27	22.8162	1.65274	0.312247
ESCA	16q	Euploid non-WGD vs Loss non-WGD	Euploid non-WGD	66	32.449	Loss non-WGD	13	NR		0.419118
ESCA	16q	Euploid WGD vs Loss non-WGD	Euploid WGD	57	37.7092	Loss non-WGD	13	NR		0.300496
ESCA	16q	Euploid WGD vs Loss WGD	Euploid WGD	57	37.7092	Loss WGD	26	22.8162	1.65274	0.343238
ESCA	17p	Euploid non-WGD vs Loss non-WGD	Euploid non-WGD	58	41.4571	Loss non-WGD	21	32.449	1.27761	0.677076
ESCA	17p	Euploid WGD vs Loss non-WGD	Euploid WGD	44	37.7092	Loss non-WGD	21	32.449	1.16211	0.652258
ESCA	17p	Euploid WGD vs Loss WGD	Euploid WGD	44	37.7092	Loss WGD	39	41.1612	0.916134	0.955715
ESCA	17q	Euploid WGD vs Loss WGD	Euploid WGD	71	37.7092	Loss WGD	12	11.0793	3.40356	0.308757
ESCA	18p	Euploid non-WGD vs Loss non-WGD	Euploid non-WGD	68	41.4571	Loss non-WGD	11	NR		0.617125
ESCA	18p	Euploid WGD vs Loss non-WGD	Euploid WGD	56	27.3531	Loss non-WGD	11	NR		0.272235
ESCA	18p	Euploid WGD vs Loss WGD	Euploid WGD	56	27.3531	Loss WGD	27	41.1612	0.664537	0.522378
ESCA	18q	Euploid non-WGD vs Loss non-WGD	Euploid non-WGD	55	28.1093	Loss non-WGD	24	NR		0.177278
ESCA	18q	Euploid WGD vs Loss non-WGD	Euploid WGD	37	37.7092	Loss non-WGD	24	NR		0.169686
ESCA	18q	Euploid WGD vs Loss WGD	Euploid WGD	37	37.7092	Loss WGD	46	27.3531	1.37861	0.868777
ESCA	19p	Euploid non-WGD vs Loss non-WGD	Euploid non-WGD	68	41.4571	Loss non-WGD	11	NR		0.992828
ESCA	19p	Euploid WGD vs Loss non-WGD	Euploid WGD	55	37.7092	Loss non-WGD	11	NR		0.790226
ESCA	19p	Euploid WGD vs Loss WGD	Euploid WGD	55	37.7092	Loss WGD	28	13.1505	2.8675	0.0766794
ESCA	19q	Euploid WGD vs Loss WGD	Euploid WGD	69	37.7092	Loss WGD	14	13.1505	2.8675	0.264996
ESCA	20p	Euploid WGD vs Loss WGD	Euploid WGD	71	37.7092	Loss WGD	12	22.8162	1.65274	0.913689
ESCA	21q	Euploid non-WGD vs Loss non-WGD	Euploid non-WGD	58	41.4571	Loss non-WGD	21	32.449	1.27761	0.949678
ESCA	21q	Euploid WGD vs Loss non-WGD	Euploid WGD	30	27.3531	Loss non-WGD	21	32.449	0.842958	0.907661
ESCA	21q	Euploid WGD vs Loss WGD	Euploid WGD	30	27.3531	Loss WGD	53	37.7092	0.725371	0.116058
ESCA	22q	Euploid non-WGD vs Loss non-WGD	Euploid non-WGD	68	NR	Loss non-WGD	11	18.6409		0.198291
ESCA	22q	Euploid WGD vs Loss non-WGD	Euploid WGD	51	37.7092	Loss non-WGD	11	18.6409	2.02293	0.592788
ESCA	22q	Euploid WGD vs Loss WGD	Euploid WGD	51	37.7092	Loss WGD	32	24.0655	1.56694	0.493763
GBM	2q	Euploid WGD vs Loss WGD	Euploid WGD	66	4.8657	Loss WGD	10	9.83003	0.494983	0.391506
GBM	3p	Euploid WGD vs Loss WGD	Euploid WGD	65	6.70678	Loss WGD	11	6.44376	1.04082	0.893521
GBM	4p	Euploid non-WGD vs Loss non-WGD	Euploid non-WGD	458	7.7917	Loss non-WGD	12	26.2353	0.296992	0.00245364
GBM	4p	Euploid WGD vs Loss non-WGD	Euploid WGD	68	6.44376	Loss non-WGD	12	26.2353	0.245614	0.00256457
GBM	4q	Euploid WGD vs Loss WGD	Euploid WGD	65	5.39172	Loss WGD	11	9.83003	0.548495	0.280942
GBM	6p	Euploid non-WGD vs Loss non-WGD	Euploid non-WGD	449	8.12046	Loss non-WGD	21	3.7479	2.16667	0.0937889
GBM	6p	Euploid WGD vs Loss non-WGD	Euploid WGD	52	7.3643	Loss non-WGD	21	3.7479	1.96491	0.134181
GBM	6p	Euploid WGD vs Loss WGD	Euploid WGD	52	7.3643	Loss WGD	24	4.60269	1.6	0.0485599
GBM	6q	Euploid non-WGD vs Loss non-WGD	Euploid non-WGD	413	8.05471	Loss non-WGD	57	7.10129	1.13426	0.597339
GBM	6q	Euploid WGD vs Loss non-WGD	Euploid WGD	46	7.3643	Loss non-WGD	57	7.10129	1.03704	0.900132
GBM	6q	Euploid WGD vs Loss WGD	Euploid WGD	46	7.3643	Loss WGD	30	4.60269	1.6	0.268554
GBM	8p	Euploid non-WGD vs Loss non-WGD	Euploid non-WGD	449	7.7917	Loss non-WGD	21	9.46839	0.822917	0.125873
GBM	8p	Euploid WGD vs Loss non-WGD	Euploid WGD	59	7.3643	Loss non-WGD	21	9.46839	0.777778	0.209675
GBM	8p	Euploid WGD vs Loss WGD	Euploid WGD	59	7.3643	Loss WGD	17	4.50406	1.63504	0.110011
GBM	8q	Euploid WGD vs Loss WGD	Euploid WGD	62	7.3643	Loss WGD	14	3.97804	1.85124	0.0014992
GBM	9p	Euploid non-WGD vs Loss non-WGD	Euploid non-WGD	365	7.85745	Loss non-WGD	105	8.51498	0.92278	0.334271
GBM	9p	Euploid WGD vs Loss non-WGD	Euploid WGD	48	7.06842	Loss non-WGD	105	8.51498	0.830116	0.65566
GBM	9p	Euploid WGD vs Loss WGD	Euploid WGD	48	7.06842	Loss WGD	28	6.21363	1.13757	0.434295
GBM	9q	Euploid non-WGD vs Loss non-WGD	Euploid non-WGD	444	8.02183	Loss non-WGD	26	4.79995	1.67123	0.572696
GBM	9q	Euploid WGD vs Loss non-WGD	Euploid WGD	58	6.21363	Loss non-WGD	26	4.79995	1.29452	0.603238
GBM	9q	Euploid WGD vs Loss WGD	Euploid WGD	58	6.21363	Loss WGD	18	6.83828	0.908654	0.384003
GBM	10p	Euploid non-WGD vs Loss non-WGD	Euploid non-WGD	121	10.1259	Loss non-WGD	349	7.49581	1.35088	0.00134832
GBM	10p	Euploid WGD vs Loss non-WGD	Euploid WGD	21	8.84374	Loss non-WGD	349	7.49581	1.17982	0.0492835
GBM	10p	Euploid WGD vs Loss WGD	Euploid WGD	21	8.84374	Loss WGD	55	4.83282	1.82993	0.00848073
GBM	10q	Euploid non-WGD vs Loss non-WGD	Euploid non-WGD	92	8.54785	Loss non-WGD	378	7.62731	1.12069	0.00947951
GBM	10q	Euploid WGD vs Loss non-WGD	Euploid WGD	18	7.59444	Loss non-WGD	378	7.62731	0.99569	0.0806341
GBM	10q	Euploid WGD vs Loss WGD	Euploid WGD	18	7.59444	Loss WGD	58	4.8657	1.56081	0.0164142
GBM	11p	Euploid non-WGD vs Loss non-WGD	Euploid non-WGD	448	7.66019	Loss non-WGD	22	15.2218	0.50324	0.0013697
GBM	11p	Euploid WGD vs Loss non-WGD	Euploid WGD	48	6.44376	Loss non-WGD	22	15.2218	0.423326	0.0103865
GBM	11p	Euploid WGD vs Loss WGD	Euploid WGD	48	6.44376	Loss WGD	28	6.83828	0.942308	0.76575
GBM	11q	Euploid non-WGD vs Loss non-WGD	Euploid non-WGD	455	7.85745	Loss non-WGD	15	4.8657	1.61486	0.808403
GBM	11q	Euploid WGD vs Loss non-WGD	Euploid WGD	53	6.70678	Loss non-WGD	15	4.8657	1.37838	0.633647
GBM	11q	Euploid WGD vs Loss WGD	Euploid WGD	53	6.70678	Loss WGD	23	4.83282	1.38776	0.868267
GBM	12p	Euploid non-WGD vs Loss non-WGD	Euploid non-WGD	455	7.7917	Loss non-WGD	15	14.0382	0.555035	0.0774586
GBM	12p	Euploid WGD vs Loss non-WGD	Euploid WGD	68	6.70678	Loss non-WGD	15	14.0382	0.477752	0.078003
GBM	12q	Euploid non-WGD vs Loss non-WGD	Euploid non-WGD	458	7.7917	Loss non-WGD	12	9.43551	0.825784	0.156552
GBM	12q	Euploid WGD vs Loss non-WGD	Euploid WGD	65	6.83828	Loss non-WGD	12	9.43551	0.724739	0.167222
GBM	12q	Euploid WGD vs Loss WGD	Euploid WGD	65	6.83828	Loss WGD	11	5.39172	1.26829	0.0908786
GBM	13q	Euploid non-WGD vs Loss non-WGD	Euploid non-WGD	393	7.85745	Loss non-WGD	77	6.96979	1.12736	0.61371
GBM	13q	Euploid WGD vs Loss non-WGD	Euploid WGD	44	5.39172	Loss non-WGD	77	6.96979	0.773585	0.808989
GBM	13q	Euploid WGD vs Loss WGD	Euploid WGD	44	5.39172	Loss WGD	32	6.44376	0.836735	0.985796
GBM	14q	Euploid non-WGD vs Loss non-WGD	Euploid non-WGD	391	8.28484	Loss non-WGD	79	6.24651	1.32632	0.0486381
GBM	14q	Euploid WGD vs Loss non-WGD	Euploid WGD	44	6.83828	Loss non-WGD	79	6.24651	1.09474	0.612533
GBM	14q	Euploid WGD vs Loss WGD	Euploid WGD	44	6.83828	Loss WGD	32	5.39172	1.26829	0.69348
GBM	15q	Euploid non-WGD vs Loss non-WGD	Euploid non-WGD	438	8.02183	Loss non-WGD	32	6.90403	1.1619	0.542447
GBM	15q	Euploid WGD vs Loss non-WGD	Euploid WGD	57	6.83828	Loss non-WGD	32	6.90403	0.990476	0.838539
GBM	15q	Euploid WGD vs Loss WGD	Euploid WGD	57	6.83828	Loss WGD	19	4.8657	1.40541	0.208121
GBM	16p	Euploid non-WGD vs Loss non-WGD	Euploid non-WGD	460	7.82457	Loss non-WGD	10	14.9259	0.524229	0.456123
GBM	16p	Euploid WGD vs Loss non-WGD	Euploid WGD	67	6.70678	Loss non-WGD	10	14.9259	0.449339	0.249488
GBM	16q	Euploid non-WGD vs Loss non-WGD	Euploid non-WGD	437	8.02183	Loss non-WGD	33	7.59444	1.05628	0.482766
GBM	16q	Euploid WGD vs Loss non-WGD	Euploid WGD	66	6.70678	Loss non-WGD	33	7.59444	0.883117	0.725896
GBM	16q	Euploid WGD vs Loss WGD	Euploid WGD	66	6.70678	Loss WGD	10	3.97804	1.68595	0.253078
GBM	17p	Euploid non-WGD vs Loss non-WGD	Euploid non-WGD	443	7.85745	Loss non-WGD	27	6.6739	1.17734	0.741236
GBM	17p	Euploid WGD vs Loss non-WGD	Euploid WGD	60	6.83828	Loss non-WGD	27	6.6739	1.02463	0.682636
GBM	17p	Euploid WGD vs Loss WGD	Euploid WGD	60	6.83828	Loss WGD	16	4.60269	1.48571	0.226929
GBM	17q	Euploid non-WGD vs Loss non-WGD	Euploid non-WGD	460	7.85745	Loss non-WGD	10	3.48489	2.25472	0.526687
GBM	17q	Euploid WGD vs Loss non-WGD	Euploid WGD	67	6.44376	Loss non-WGD	10	3.48489	1.84906	0.609503
GBM	18p	Euploid non-WGD vs Loss non-WGD	Euploid non-WGD	439	7.62731	Loss non-WGD	31	11.7697	0.648045	0.0323824
GBM	18p	Euploid WGD vs Loss non-WGD	Euploid WGD	64	7.06842	Loss non-WGD	31	11.7697	0.600559	0.033529
GBM	18p	Euploid WGD vs Loss WGD	Euploid WGD	64	7.06842	Loss WGD	12	4.8657	1.4527	0.0144703
GBM	18q	Euploid non-WGD vs Loss non-WGD	Euploid non-WGD	450	7.7917	Loss non-WGD	20	11.2766	0.690962	0.106987
GBM	18q	Euploid WGD vs Loss non-WGD	Euploid WGD	63	7.06842	Loss non-WGD	20	11.2766	0.626822	0.135197
GBM	18q	Euploid WGD vs Loss WGD	Euploid WGD	63	7.06842	Loss WGD	13	3.91229	1.80672	0.00115652
GBM	19q	Euploid non-WGD vs Loss non-WGD	Euploid non-WGD	459	7.85745	Loss non-WGD	11	8.41635	0.933594	0.376112
GBM	19q	Euploid WGD vs Loss non-WGD	Euploid WGD	68	6.70678	Loss non-WGD	11	8.41635	0.796875	0.581419
GBM	22q	Euploid non-WGD vs Loss non-WGD	Euploid non-WGD	369	7.85745	Loss non-WGD	101	7.85745	1	0.700031
GBM	22q	Euploid WGD vs Loss non-WGD	Euploid WGD	55	6.21363	Loss non-WGD	101	7.85745	0.790795	0.683612
GBM	22q	Euploid WGD vs Loss WGD	Euploid WGD	55	6.21363	Loss WGD	21	7.06842	0.87907	0.927576
HNSC	1p	Euploid WGD vs Loss WGD	Euploid WGD	96	84.4922	Loss WGD	43	71.2102	1.18652	0.143385
HNSC	1q	Euploid WGD vs Loss WGD	Euploid WGD	118	71.2102	Loss WGD	21	NR		0.10221
HNSC	2p	Euploid WGD vs Loss WGD	Euploid WGD	122	71.2102	Loss WGD	17	84.4922	0.842802	0.511379
HNSC	2q	Euploid WGD vs Loss WGD	Euploid WGD	116	71.2102	Loss WGD	23	NR		0.388757
HNSC	3p	Euploid non-WGD vs Loss non-WGD	Euploid non-WGD	124	210.968	Loss non-WGD	103	NR		0.362222
HNSC	3p	Euploid WGD vs Loss non-WGD	Euploid WGD	24	NR	Loss non-WGD	103	NR		0.430968
HNSC	3p	Euploid WGD vs Loss WGD	Euploid WGD	24	NR	Loss WGD	115	71.2102		0.157879
HNSC	4p	Euploid non-WGD vs Loss non-WGD	Euploid non-WGD	175	210.968	Loss non-WGD	52	NR		0.998211
HNSC	4p	Euploid WGD vs Loss non-WGD	Euploid WGD	72	NR	Loss non-WGD	52	NR		0.283417
HNSC	4p	Euploid WGD vs Loss WGD	Euploid WGD	72	NR	Loss WGD	67	84.4922		0.716529
HNSC	4q	Euploid non-WGD vs Loss non-WGD	Euploid non-WGD	202	210.968	Loss non-WGD	25	NR		0.280777
HNSC	4q	Euploid WGD vs Loss non-WGD	Euploid WGD	81	84.4922	Loss non-WGD	25	NR		0.0422978
HNSC	4q	Euploid WGD vs Loss WGD	Euploid WGD	81	84.4922	Loss WGD	58	NR		0.209767
HNSC	5p	Euploid WGD vs Loss WGD	Euploid WGD	126	84.4922	Loss WGD	13	NR		0.487514
HNSC	5q	Euploid non-WGD vs Loss non-WGD	Euploid non-WGD	190	210.968	Loss non-WGD	37	52.3063	4.03331	0.710437
HNSC	5q	Euploid WGD vs Loss non-WGD	Euploid WGD	62	84.4922	Loss non-WGD	37	52.3063	1.61534	0.180848
HNSC	5q	Euploid WGD vs Loss WGD	Euploid WGD	62	84.4922	Loss WGD	77	71.2102	1.18652	0.0730796
HNSC	6p	Euploid non-WGD vs Loss non-WGD	Euploid non-WGD	216	210.968	Loss non-WGD	11	NR		0.601206
HNSC	6p	Euploid WGD vs Loss non-WGD	Euploid WGD	110	84.4922	Loss non-WGD	11	NR		0.4078
HNSC	6p	Euploid WGD vs Loss WGD	Euploid WGD	110	84.4922	Loss WGD	29	47.9666	1.76148	0.917466
HNSC	6q	Euploid non-WGD vs Loss non-WGD	Euploid non-WGD	212	210.968	Loss non-WGD	15	NR		0.672423
HNSC	6q	Euploid WGD vs Loss non-WGD	Euploid WGD	103	84.4922	Loss non-WGD	15	NR		0.365566
HNSC	6q	Euploid WGD vs Loss WGD	Euploid WGD	103	84.4922	Loss WGD	36	47.9666	1.76148	0.772152
HNSC	7q	Euploid WGD vs Loss WGD	Euploid WGD	122	71.2102	Loss WGD	17	NR		0.944588
HNSC	8p	Euploid non-WGD vs Loss non-WGD	Euploid non-WGD	145	210.968	Loss non-WGD	82	NR		0.200296
HNSC	8p	Euploid WGD vs Loss non-WGD	Euploid WGD	65	84.4922	Loss non-WGD	82	NR		0.869366
HNSC	8p	Euploid WGD vs Loss WGD	Euploid WGD	65	84.4922	Loss WGD	74	71.2102	1.18652	0.428843
HNSC	9p	Euploid non-WGD vs Loss non-WGD	Euploid non-WGD	174	210.968	Loss non-WGD	53	NR		0.601507
HNSC	9p	Euploid WGD vs Loss non-WGD	Euploid WGD	72	71.2102	Loss non-WGD	53	NR		0.141725
HNSC	9p	Euploid WGD vs Loss WGD	Euploid WGD	72	71.2102	Loss WGD	67	84.4922	0.842802	0.858155
HNSC	9q	Euploid WGD vs Loss WGD	Euploid WGD	110	84.4922	Loss WGD	29	71.2102	1.18652	0.942391
HNSC	10p	Euploid non-WGD vs Loss non-WGD	Euploid non-WGD	193	210.968	Loss non-WGD	34	NR		0.140391
HNSC	10p	Euploid WGD vs Loss non-WGD	Euploid WGD	87	NR	Loss non-WGD	34	NR		0.0527617
HNSC	10p	Euploid WGD vs Loss WGD	Euploid WGD	87	NR	Loss WGD	52	71.2102		0.651384
HNSC	10q	Euploid non-WGD vs Loss non-WGD	Euploid non-WGD	208	210.968	Loss non-WGD	19	NR		0.255717
HNSC	10q	Euploid WGD vs Loss non-WGD	Euploid WGD	93	NR	Loss non-WGD	19	NR		0.106895
HNSC	10q	Euploid WGD vs Loss WGD	Euploid WGD	93	NR	Loss WGD	46	47.9666		0.872405
HNSC	11p	Euploid non-WGD vs Loss non-WGD	Euploid non-WGD	200	210.968	Loss non-WGD	27	NR		0.760156
HNSC	11p	Euploid WGD vs Loss non-WGD	Euploid WGD	96	84.4922	Loss non-WGD	27	NR		0.474971
HNSC	11p	Euploid WGD vs Loss WGD	Euploid WGD	96	84.4922	Loss WGD	43	71.2102	1.18652	0.109773
HNSC	11q	Euploid non-WGD vs Loss non-WGD	Euploid non-WGD	176	210.968	Loss non-WGD	51	NR		0.957921
HNSC	11q	Euploid WGD vs Loss non-WGD	Euploid WGD	77	84.4922	Loss non-WGD	51	NR		0.496228
HNSC	11q	Euploid WGD vs Loss WGD	Euploid WGD	77	84.4922	Loss WGD	62	47.9666	1.76148	0.315834
HNSC	12p	Euploid WGD vs Loss WGD	Euploid WGD	126	84.4922	Loss WGD	13	14.6957	5.74944	0.0288911
HNSC	12q	Euploid WGD vs Loss WGD	Euploid WGD	117	NR	Loss WGD	22	47.9666		0.194434
HNSC	13q	Euploid non-WGD vs Loss non-WGD	Euploid non-WGD	183	210.968	Loss non-WGD	44	NR		0.995514
HNSC	13q	Euploid WGD vs Loss non-WGD	Euploid WGD	87	71.2102	Loss non-WGD	44	NR		0.210986
HNSC	13q	Euploid WGD vs Loss WGD	Euploid WGD	87	71.2102	Loss WGD	52	NR		0.411756
HNSC	14q	Euploid non-WGD vs Loss non-WGD	Euploid non-WGD	216	210.968	Loss non-WGD	11	NR		0.823882
HNSC	14q	Euploid WGD vs Loss non-WGD	Euploid WGD	124	84.4922	Loss non-WGD	11	NR		0.704502
HNSC	14q	Euploid WGD vs Loss WGD	Euploid WGD	124	84.4922	Loss WGD	15	NR		0.528385
HNSC	15q	Euploid non-WGD vs Loss non-WGD	Euploid non-WGD	213	210.968	Loss non-WGD	14	NR		0.999628
HNSC	15q	Euploid WGD vs Loss non-WGD	Euploid WGD	101	71.2102	Loss non-WGD	14	NR		0.513939
HNSC	15q	Euploid WGD vs Loss WGD	Euploid WGD	101	71.2102	Loss WGD	38	84.4922	0.842802	0.848687
HNSC	16p	Euploid non-WGD vs Loss non-WGD	Euploid non-WGD	217	210.968	Loss non-WGD	10	NR		0.754796
HNSC	16p	Euploid WGD vs Loss non-WGD	Euploid WGD	119	NR	Loss non-WGD	10	NR		0.359928
HNSC	16p	Euploid WGD vs Loss WGD	Euploid WGD	119	NR	Loss WGD	20	84.4922		0.770313
HNSC	16q	Euploid non-WGD vs Loss non-WGD	Euploid non-WGD	205	210.968	Loss non-WGD	22	NR		0.159158
HNSC	16q	Euploid WGD vs Loss non-WGD	Euploid WGD	113	71.2102	Loss non-WGD	22	NR		0.0342754
HNSC	16q	Euploid WGD vs Loss WGD	Euploid WGD	113	71.2102	Loss WGD	26	84.4922	0.842802	0.260513
HNSC	17p	Euploid non-WGD vs Loss non-WGD	Euploid non-WGD	195	210.968	Loss non-WGD	32	NR		0.941267
HNSC	17p	Euploid WGD vs Loss non-WGD	Euploid WGD	90	NR	Loss non-WGD	32	NR		0.614147
HNSC	17p	Euploid WGD vs Loss WGD	Euploid WGD	90	NR	Loss WGD	49	47.9666		0.110245
HNSC	17q	Euploid WGD vs Loss WGD	Euploid WGD	123	84.4922	Loss WGD	16	71.2102	1.18652	0.749556
HNSC	18p	Euploid non-WGD vs Loss non-WGD	Euploid non-WGD	207	210.968	Loss non-WGD	20	52.3063	4.03331	0.838741
HNSC	18p	Euploid WGD vs Loss non-WGD	Euploid WGD	100	NR	Loss non-WGD	20	52.3063		0.385696
HNSC	18p	Euploid WGD vs Loss WGD	Euploid WGD	100	NR	Loss WGD	39	71.2102		0.278619
HNSC	18q	Euploid non-WGD vs Loss non-WGD	Euploid non-WGD	161	210.968	Loss non-WGD	66	NR		0.382679
HNSC	18q	Euploid WGD vs Loss non-WGD	Euploid WGD	51	NR	Loss non-WGD	66	NR		0.68786
HNSC	18q	Euploid WGD vs Loss WGD	Euploid WGD	51	NR	Loss WGD	88	71.2102		0.738084
HNSC	19p	Euploid non-WGD vs Loss non-WGD	Euploid non-WGD	215	210.968	Loss non-WGD	12	NR		0.613492
HNSC	19p	Euploid WGD vs Loss non-WGD	Euploid WGD	96	84.4922	Loss non-WGD	12	NR		0.960349
HNSC	19p	Euploid WGD vs Loss WGD	Euploid WGD	96	84.4922	Loss WGD	43	71.2102	1.18652	0.42314
HNSC	19q	Euploid WGD vs Loss WGD	Euploid WGD	101	84.4922	Loss WGD	38	71.2102	1.18652	0.877286
HNSC	20p	Euploid non-WGD vs Loss non-WGD	Euploid non-WGD	214	210.968	Loss non-WGD	13	NR		0.22921
HNSC	20p	Euploid WGD vs Loss non-WGD	Euploid WGD	122	84.4922	Loss non-WGD	13	NR		0.638787
HNSC	20p	Euploid WGD vs Loss WGD	Euploid WGD	122	84.4922	Loss WGD	17	47.9666	1.76148	0.689892
HNSC	21q	Euploid non-WGD vs Loss non-WGD	Euploid non-WGD	201	210.968	Loss non-WGD	26	NR		0.611369
HNSC	21q	Euploid WGD vs Loss non-WGD	Euploid WGD	70	NR	Loss non-WGD	26	NR		0.394009
HNSC	21q	Euploid WGD vs Loss WGD	Euploid WGD	70	NR	Loss WGD	69	71.2102		0.251287
HNSC	22q	Euploid WGD vs Loss WGD	Euploid WGD	108	71.2102	Loss WGD	31	84.4922	0.842802	0.858865
KICH	1p	Euploid non-WGD vs Loss non-WGD	Euploid non-WGD	11	NR	Loss non-WGD	44	NR		0.332332
KICH	1q	Euploid non-WGD vs Loss non-WGD	Euploid non-WGD	14	NR	Loss non-WGD	41	NR		0.967809
KICH	2p	Euploid non-WGD vs Loss non-WGD	Euploid non-WGD	16	NR	Loss non-WGD	39	NR		0.829604
KICH	2q	Euploid non-WGD vs Loss non-WGD	Euploid non-WGD	16	NR	Loss non-WGD	39	NR		0.829604
KICH	6p	Euploid non-WGD vs Loss non-WGD	Euploid non-WGD	14	NR	Loss non-WGD	41	NR		0.993249
KICH	6q	Euploid non-WGD vs Loss non-WGD	Euploid non-WGD	14	NR	Loss non-WGD	41	NR		0.993249
KICH	10p	Euploid non-WGD vs Loss non-WGD	Euploid non-WGD	16	NR	Loss non-WGD	39	NR		0.214415
KICH	10q	Euploid non-WGD vs Loss non-WGD	Euploid non-WGD	16	NR	Loss non-WGD	39	NR		0.214415
KICH	13q	Euploid non-WGD vs Loss non-WGD	Euploid non-WGD	24	NR	Loss non-WGD	31	NR		0.474285
KICH	17p	Euploid non-WGD vs Loss non-WGD	Euploid non-WGD	15	NR	Loss non-WGD	40	NR		0.908879
KICH	17q	Euploid non-WGD vs Loss non-WGD	Euploid non-WGD	15	NR	Loss non-WGD	40	NR		0.908879
KICH	21q	Euploid non-WGD vs Loss non-WGD	Euploid non-WGD	28	NR	Loss non-WGD	27	NR		0.0317993
KIRC	1p	Euploid non-WGD vs Loss non-WGD	Euploid non-WGD	367	NR	Loss non-WGD	26	NR		0.901152
KIRC	1p	Euploid WGD vs Loss non-WGD	Euploid WGD	62	78.443	Loss non-WGD	26	NR		0.0633261
KIRC	1p	Euploid WGD vs Loss WGD	Euploid WGD	62	78.443	Loss WGD	21	NR		0.256261
KIRC	1q	Euploid non-WGD vs Loss non-WGD	Euploid non-WGD	381	NR	Loss non-WGD	12	NR		0.885484
KIRC	1q	Euploid WGD vs Loss non-WGD	Euploid WGD	69	78.443	Loss non-WGD	12	NR		0.161727
KIRC	1q	Euploid WGD vs Loss WGD	Euploid WGD	69	78.443	Loss WGD	14	NR		0.377731
KIRC	3p	Euploid non-WGD vs Loss non-WGD	Euploid non-WGD	156	NR	Loss non-WGD	237	NR		0.606977
KIRC	3p	Euploid WGD vs Loss non-WGD	Euploid WGD	17	NR	Loss non-WGD	237	NR		0.0282959
KIRC	3p	Euploid WGD vs Loss WGD	Euploid WGD	17	NR	Loss WGD	66	78.443		0.766306
KIRC	3q	Euploid non-WGD vs Loss non-WGD	Euploid non-WGD	362	NR	Loss non-WGD	31	NR		0.118159
KIRC	3q	Euploid WGD vs Loss non-WGD	Euploid WGD	64	NR	Loss non-WGD	31	NR		0.00653075
KIRC	3q	Euploid WGD vs Loss WGD	Euploid WGD	64	NR	Loss WGD	19	40.7009		0.761776
KIRC	4p	Euploid non-WGD vs Loss non-WGD	Euploid non-WGD	379	NR	Loss non-WGD	14	NR		0.100138
KIRC	4p	Euploid WGD vs Loss non-WGD	Euploid WGD	46	78.443	Loss non-WGD	14	NR		0.831435
KIRC	4p	Euploid WGD vs Loss WGD	Euploid WGD	46	78.443	Loss WGD	37	NR		0.952802
KIRC	4q	Euploid WGD vs Loss WGD	Euploid WGD	45	78.443	Loss WGD	38	NR		0.761317
KIRC	6p	Euploid non-WGD vs Loss non-WGD	Euploid non-WGD	366	NR	Loss non-WGD	27	NR		0.486664
KIRC	6p	Euploid WGD vs Loss non-WGD	Euploid WGD	40	78.443	Loss non-WGD	27	NR		0.0123091
KIRC	6p	Euploid WGD vs Loss WGD	Euploid WGD	40	78.443	Loss WGD	43	NR		0.107204
KIRC	6q	Euploid non-WGD vs Loss non-WGD	Euploid non-WGD	344	NR	Loss non-WGD	49	NR		0.193464
KIRC	6q	Euploid WGD vs Loss non-WGD	Euploid WGD	38	78.443	Loss non-WGD	49	NR		0.00069464
KIRC	6q	Euploid WGD vs Loss WGD	Euploid WGD	38	78.443	Loss WGD	45	NR		0.104275
KIRC	8p	Euploid non-WGD vs Loss non-WGD	Euploid non-WGD	322	NR	Loss non-WGD	71	NR		0.922298
KIRC	8p	Euploid WGD vs Loss non-WGD	Euploid WGD	43	78.443	Loss non-WGD	71	NR		0.0303136
KIRC	8p	Euploid WGD vs Loss WGD	Euploid WGD	43	78.443	Loss WGD	40	NR		0.666167
KIRC	8q	Euploid non-WGD vs Loss non-WGD	Euploid non-WGD	371	NR	Loss non-WGD	22	NR		0.120042
KIRC	8q	Euploid WGD vs Loss non-WGD	Euploid WGD	70	78.443	Loss non-WGD	22	NR		0.00422982
KIRC	8q	Euploid WGD vs Loss WGD	Euploid WGD	70	78.443	Loss WGD	13	NR		0.0412954
KIRC	9p	Euploid non-WGD vs Loss non-WGD	Euploid non-WGD	347	NR	Loss non-WGD	46	NR		5.73878e-06
KIRC	9p	Euploid WGD vs Loss non-WGD	Euploid WGD	34	78.443	Loss non-WGD	46	NR		0.568076
KIRC	9p	Euploid WGD vs Loss WGD	Euploid WGD	34	78.443	Loss WGD	49	NR		0.947928
KIRC	9q	Euploid non-WGD vs Loss non-WGD	Euploid non-WGD	339	NR	Loss non-WGD	54	56.3501		1.77133e-08
KIRC	9q	Euploid WGD vs Loss non-WGD	Euploid WGD	34	78.443	Loss non-WGD	54	56.3501	1.39207	0.652619
KIRC	9q	Euploid WGD vs Loss WGD	Euploid WGD	34	78.443	Loss WGD	49	NR		0.614096
KIRC	10p	Euploid non-WGD vs Loss non-WGD	Euploid non-WGD	379	NR	Loss non-WGD	14	NR		0.780015
KIRC	10p	Euploid WGD vs Loss non-WGD	Euploid WGD	55	78.443	Loss non-WGD	14	NR		0.141398
KIRC	10p	Euploid WGD vs Loss WGD	Euploid WGD	55	78.443	Loss WGD	28	NR		0.725504
KIRC	10q	Euploid non-WGD vs Loss non-WGD	Euploid non-WGD	372	NR	Loss non-WGD	21	NR		0.880279
KIRC	10q	Euploid WGD vs Loss non-WGD	Euploid WGD	51	NR	Loss non-WGD	21	NR		0.191702
KIRC	10q	Euploid WGD vs Loss WGD	Euploid WGD	51	NR	Loss WGD	32	NR		0.988857
KIRC	11p	Euploid WGD vs Loss WGD	Euploid WGD	72	NR	Loss WGD	11	NR		0.840072
KIRC	11q	Euploid WGD vs Loss WGD	Euploid WGD	70	NR	Loss WGD	13	NR		0.476215
KIRC	13q	Euploid non-WGD vs Loss non-WGD	Euploid non-WGD	374	NR	Loss non-WGD	19	NR		0.00319481
KIRC	13q	Euploid WGD vs Loss non-WGD	Euploid WGD	57	NR	Loss non-WGD	19	NR		0.18764
KIRC	13q	Euploid WGD vs Loss WGD	Euploid WGD	57	NR	Loss WGD	26	26.1038		0.00565789
KIRC	14q	Euploid non-WGD vs Loss non-WGD	Euploid non-WGD	285	NR	Loss non-WGD	108	NR		0.0225922
KIRC	14q	Euploid WGD vs Loss non-WGD	Euploid WGD	35	NR	Loss non-WGD	108	NR		0.113629
KIRC	14q	Euploid WGD vs Loss WGD	Euploid WGD	35	NR	Loss WGD	48	NR		0.495055
KIRC	15q	Euploid WGD vs Loss WGD	Euploid WGD	62	NR	Loss WGD	21	NR		0.613061
KIRC	16q	Euploid WGD vs Loss WGD	Euploid WGD	73	NR	Loss WGD	10	36.5256		0.155074
KIRC	17p	Euploid non-WGD vs Loss non-WGD	Euploid non-WGD	374	NR	Loss non-WGD	19	NR		0.212801
KIRC	17p	Euploid WGD vs Loss non-WGD	Euploid WGD	64	NR	Loss non-WGD	19	NR		0.653536
KIRC	17p	Euploid WGD vs Loss WGD	Euploid WGD	64	NR	Loss WGD	19	NR		0.682372
KIRC	17q	Euploid non-WGD vs Loss non-WGD	Euploid non-WGD	382	NR	Loss non-WGD	11	NR		0.945517
KIRC	17q	Euploid WGD vs Loss non-WGD	Euploid WGD	70	78.443	Loss non-WGD	11	NR		0.221248
KIRC	17q	Euploid WGD vs Loss WGD	Euploid WGD	70	78.443	Loss WGD	13	NR		0.308057
KIRC	18p	Euploid non-WGD vs Loss non-WGD	Euploid non-WGD	368	NR	Loss non-WGD	25	NR		0.658903
KIRC	18p	Euploid WGD vs Loss non-WGD	Euploid WGD	48	NR	Loss non-WGD	25	NR		0.511323
KIRC	18p	Euploid WGD vs Loss WGD	Euploid WGD	48	NR	Loss WGD	35	43.9557		0.154335
KIRC	18q	Euploid non-WGD vs Loss non-WGD	Euploid non-WGD	364	NR	Loss non-WGD	29	NR		0.911247
KIRC	18q	Euploid WGD vs Loss non-WGD	Euploid WGD	49	NR	Loss non-WGD	29	NR		0.204715
KIRC	18q	Euploid WGD vs Loss WGD	Euploid WGD	49	NR	Loss WGD	34	NR		0.482551
KIRC	21q	Euploid non-WGD vs Loss non-WGD	Euploid non-WGD	369	NR	Loss non-WGD	24	NR		0.441251
KIRC	21q	Euploid WGD vs Loss non-WGD	Euploid WGD	65	NR	Loss non-WGD	24	NR		0.045622
KIRC	21q	Euploid WGD vs Loss WGD	Euploid WGD	65	NR	Loss WGD	18	NR		0.575189
KIRC	22q	Euploid WGD vs Loss WGD	Euploid WGD	63	78.443	Loss WGD	20	NR		0.801162
KIRP	1p	Euploid non-WGD vs Loss non-WGD	Euploid non-WGD	236	NR	Loss non-WGD	21	NR		0.0401521
KIRP	1q	Euploid non-WGD vs Loss non-WGD	Euploid non-WGD	247	NR	Loss non-WGD	10	NR		0.750455
KIRP	3p	Euploid non-WGD vs Loss non-WGD	Euploid non-WGD	241	NR	Loss non-WGD	16	18.0162		6.17123e-07
KIRP	3p	Euploid WGD vs Loss non-WGD	Euploid WGD	13	NR	Loss non-WGD	16	18.0162		0.0096611
KIRP	4p	Euploid non-WGD vs Loss non-WGD	Euploid non-WGD	243	NR	Loss non-WGD	14	7.69307		1.43011e-23
KIRP	4p	Euploid WGD vs Loss non-WGD	Euploid WGD	12	NR	Loss non-WGD	14	7.69307		0.00761097
KIRP	4q	Euploid non-WGD vs Loss non-WGD	Euploid non-WGD	243	NR	Loss non-WGD	14	11.178		2.03048e-17
KIRP	4q	Euploid WGD vs Loss non-WGD	Euploid WGD	12	NR	Loss non-WGD	14	11.178		0.00568695
KIRP	6p	Euploid non-WGD vs Loss non-WGD	Euploid non-WGD	242	NR	Loss non-WGD	15	NR		0.00536877
KIRP	6p	Euploid WGD vs Loss non-WGD	Euploid WGD	11	NR	Loss non-WGD	15	NR		0.333592
KIRP	6q	Euploid non-WGD vs Loss non-WGD	Euploid non-WGD	240	NR	Loss non-WGD	17	NR		0.0112166
KIRP	6q	Euploid WGD vs Loss non-WGD	Euploid WGD	10	NR	Loss non-WGD	17	NR		0.998938
KIRP	8p	Euploid non-WGD vs Loss non-WGD	Euploid non-WGD	244	NR	Loss non-WGD	13	NR		0.00206834
KIRP	8p	Euploid WGD vs Loss non-WGD	Euploid WGD	14	NR	Loss non-WGD	13	NR		0.0367326
KIRP	9p	Euploid non-WGD vs Loss non-WGD	Euploid non-WGD	237	NR	Loss non-WGD	20	NR		3.23397e-08
KIRP	9q	Euploid non-WGD vs Loss non-WGD	Euploid non-WGD	239	NR	Loss non-WGD	18	NR		6.42422e-05
KIRP	10q	Euploid non-WGD vs Loss non-WGD	Euploid non-WGD	247	NR	Loss non-WGD	10	NR		1.81108e-05
KIRP	10q	Euploid WGD vs Loss non-WGD	Euploid WGD	12	NR	Loss non-WGD	10	NR		0.0214789
KIRP	13q	Euploid non-WGD vs Loss non-WGD	Euploid non-WGD	241	NR	Loss non-WGD	16	11.0465		4.93465e-14
KIRP	13q	Euploid WGD vs Loss non-WGD	Euploid WGD	14	NR	Loss non-WGD	16	11.0465		0.00785143
KIRP	14q	Euploid non-WGD vs Loss non-WGD	Euploid non-WGD	224	NR	Loss non-WGD	33	NR		0.00397841
KIRP	15q	Euploid non-WGD vs Loss non-WGD	Euploid non-WGD	239	NR	Loss non-WGD	18	NR		0.000511294
KIRP	18p	Euploid non-WGD vs Loss non-WGD	Euploid non-WGD	228	NR	Loss non-WGD	29	NR		3.3076e-14
KIRP	18q	Euploid non-WGD vs Loss non-WGD	Euploid non-WGD	226	NR	Loss non-WGD	31	NR		2.64216e-13
KIRP	21q	Euploid non-WGD vs Loss non-WGD	Euploid non-WGD	229	NR	Loss non-WGD	28	NR		0.251194
KIRP	21q	Euploid WGD vs Loss non-WGD	Euploid WGD	11	NR	Loss non-WGD	28	NR		0.574856
KIRP	22q	Euploid non-WGD vs Loss non-WGD	Euploid non-WGD	229	NR	Loss non-WGD	28	NR		8.27846e-05
LGG	1p	Euploid non-WGD vs Loss non-WGD	Euploid non-WGD	190	43.5283	Loss non-WGD	108	97.314	0.447297	9.45195e-05
LGG	1p	Euploid WGD vs Loss non-WGD	Euploid WGD	104	51.583	Loss non-WGD	108	97.314	0.530068	0.00329054
LGG	1p	Euploid WGD vs Loss WGD	Euploid WGD	104	51.583	Loss WGD	39	119.571	0.4314	0.129544
LGG	3p	Euploid WGD vs Loss WGD	Euploid WGD	132	98.9249	Loss WGD	11	19.0683	5.18793	0.00158434
LGG	4p	Euploid non-WGD vs Loss non-WGD	Euploid non-WGD	288	78.8046	Loss non-WGD	10	NR		0.489449
LGG	4p	Euploid WGD vs Loss non-WGD	Euploid WGD	132	64.9965	Loss non-WGD	10	NR		0.430299
LGG	4p	Euploid WGD vs Loss WGD	Euploid WGD	132	64.9965	Loss WGD	11	98.9249	0.657029	0.691348
LGG	4q	Euploid non-WGD vs Loss non-WGD	Euploid non-WGD	282	78.8046	Loss non-WGD	16	NR		0.121033
LGG	4q	Euploid WGD vs Loss non-WGD	Euploid WGD	118	64.9965	Loss non-WGD	16	NR		0.162935
LGG	4q	Euploid WGD vs Loss WGD	Euploid WGD	118	64.9965	Loss WGD	25	NR		0.834157
LGG	5p	Euploid WGD vs Loss WGD	Euploid WGD	131	64.9965	Loss WGD	12	27.8134	2.33688	0.415206
LGG	5q	Euploid WGD vs Loss WGD	Euploid WGD	130	98.9249	Loss WGD	13	47.7365	2.07231	0.512409
LGG	6q	Euploid non-WGD vs Loss non-WGD	Euploid non-WGD	275	85.5443	Loss non-WGD	23	22.9477	3.72779	0.00107239
LGG	6q	Euploid WGD vs Loss non-WGD	Euploid WGD	124	98.9249	Loss non-WGD	23	22.9477	4.31089	0.00235966
LGG	6q	Euploid WGD vs Loss WGD	Euploid WGD	124	98.9249	Loss WGD	19	47.7365	2.07231	0.772806
LGG	9p	Euploid non-WGD vs Loss non-WGD	Euploid non-WGD	272	97.314	Loss non-WGD	26	14.9587	6.50549	5.17094e-09
LGG	9p	Euploid WGD vs Loss non-WGD	Euploid WGD	120	64.9965	Loss non-WGD	26	14.9587	4.34505	1.74281e-06
LGG	9p	Euploid WGD vs Loss WGD	Euploid WGD	120	64.9965	Loss WGD	23	119.571	0.54358	0.62106
LGG	9q	Euploid WGD vs Loss WGD	Euploid WGD	129	64.9965	Loss WGD	14	47.7365	1.36157	0.825567
LGG	10p	Euploid non-WGD vs Loss non-WGD	Euploid non-WGD	253	97.314	Loss non-WGD	45	12.756	7.62887	7.42439e-31
LGG	10p	Euploid WGD vs Loss non-WGD	Euploid WGD	125	98.9249	Loss non-WGD	45	12.756	7.75515	4.94861e-18
LGG	10p	Euploid WGD vs Loss WGD	Euploid WGD	125	98.9249	Loss WGD	18	22.7504	4.34827	0.00530078
LGG	10q	Euploid non-WGD vs Loss non-WGD	Euploid non-WGD	250	97.314	Loss non-WGD	48	11.6382	8.36158	2.60676e-33
LGG	10q	Euploid WGD vs Loss non-WGD	Euploid WGD	123	98.9249	Loss non-WGD	48	11.6382	8.5	3.41535e-18
LGG	10q	Euploid WGD vs Loss WGD	Euploid WGD	123	98.9249	Loss WGD	20	22.7504	4.34827	0.013445
LGG	11p	Euploid non-WGD vs Loss non-WGD	Euploid non-WGD	279	85.5443	Loss non-WGD	19	32.7777	2.60983	0.0524912
LGG	11p	Euploid WGD vs Loss non-WGD	Euploid WGD	117	64.9965	Loss non-WGD	19	32.7777	1.98295	0.0391361
LGG	11p	Euploid WGD vs Loss WGD	Euploid WGD	117	64.9965	Loss WGD	26	NR		0.725286
LGG	12q	Euploid WGD vs Loss WGD	Euploid WGD	130	64.9965	Loss WGD	13	NR		0.350095
LGG	13q	Euploid non-WGD vs Loss non-WGD	Euploid non-WGD	273	85.5443	Loss non-WGD	25	NR		0.0983217
LGG	13q	Euploid WGD vs Loss non-WGD	Euploid WGD	120	64.9965	Loss non-WGD	25	NR		0.0572439
LGG	13q	Euploid WGD vs Loss WGD	Euploid WGD	120	64.9965	Loss WGD	23	NR		0.78021
LGG	14q	Euploid non-WGD vs Loss non-WGD	Euploid non-WGD	278	85.5443	Loss non-WGD	20	13.4793	6.34634	1.18795e-05
LGG	14q	Euploid WGD vs Loss non-WGD	Euploid WGD	124	64.9965	Loss non-WGD	20	13.4793	4.82195	5.80235e-05
LGG	14q	Euploid WGD vs Loss WGD	Euploid WGD	124	64.9965	Loss WGD	19	NR		0.84389
LGG	15q	Euploid WGD vs Loss WGD	Euploid WGD	131	64.9965	Loss WGD	12	NR		0.743242
LGG	18p	Euploid non-WGD vs Loss non-WGD	Euploid non-WGD	281	85.5443	Loss non-WGD	17	78.8046	1.08552	0.887819
LGG	18p	Euploid WGD vs Loss non-WGD	Euploid WGD	125	98.9249	Loss non-WGD	17	78.8046	1.25532	0.967573
LGG	18p	Euploid WGD vs Loss WGD	Euploid WGD	125	98.9249	Loss WGD	18	36.3612	2.72061	0.136004
LGG	18q	Euploid non-WGD vs Loss non-WGD	Euploid non-WGD	283	85.5443	Loss non-WGD	15	78.8046	1.08552	0.839874
LGG	18q	Euploid WGD vs Loss non-WGD	Euploid WGD	130	98.9249	Loss non-WGD	15	78.8046	1.25532	0.857313
LGG	18q	Euploid WGD vs Loss WGD	Euploid WGD	130	98.9249	Loss WGD	13	47.7365	2.07231	0.763255
LGG	19q	Euploid non-WGD vs Loss non-WGD	Euploid non-WGD	186	43.5283	Loss non-WGD	112	97.314	0.447297	0.00017924
LGG	19q	Euploid WGD vs Loss non-WGD	Euploid WGD	98	51.583	Loss non-WGD	112	97.314	0.530068	0.00493757
LGG	19q	Euploid WGD vs Loss WGD	Euploid WGD	98	51.583	Loss WGD	45	119.571	0.4314	0.117299
LGG	21q	Euploid WGD vs Loss WGD	Euploid WGD	129	64.9965	Loss WGD	14	NR		0.879927
LGG	22q	Euploid non-WGD vs Loss non-WGD	Euploid non-WGD	282	85.5443	Loss non-WGD	16	11.5067	7.43429	5.1994e-14
LGG	22q	Euploid WGD vs Loss non-WGD	Euploid WGD	130	98.9249	Loss non-WGD	16	11.5067	8.59714	2.01197e-11
LGG	22q	Euploid WGD vs Loss WGD	Euploid WGD	130	98.9249	Loss WGD	13	29.6873	3.33223	0.738743
LIHC	1p	Euploid non-WGD vs Loss non-WGD	Euploid non-WGD	214	67.6267	Loss non-WGD	22	NR		0.725826
LIHC	1p	Euploid WGD vs Loss non-WGD	Euploid WGD	68	NR	Loss non-WGD	22	NR		0.536759
LIHC	1p	Euploid WGD vs Loss WGD	Euploid WGD	68	NR	Loss WGD	53	NR		0.675924
LIHC	2p	Euploid WGD vs Loss WGD	Euploid WGD	99	NR	Loss WGD	22	NR		0.584882
LIHC	2q	Euploid WGD vs Loss WGD	Euploid WGD	98	NR	Loss WGD	23	NR		0.0633055
LIHC	3p	Euploid WGD vs Loss WGD	Euploid WGD	94	NR	Loss WGD	27	NR		0.0245586
LIHC	3q	Euploid WGD vs Loss WGD	Euploid WGD	96	NR	Loss WGD	25	NR		0.0166342
LIHC	4p	Euploid non-WGD vs Loss non-WGD	Euploid non-WGD	219	NR	Loss non-WGD	17	21.008		0.00317675
LIHC	4p	Euploid WGD vs Loss non-WGD	Euploid WGD	76	NR	Loss non-WGD	17	21.008		0.0773031
LIHC	4p	Euploid WGD vs Loss WGD	Euploid WGD	76	NR	Loss WGD	45	NR		0.538759
LIHC	4q	Euploid non-WGD vs Loss non-WGD	Euploid non-WGD	186	67.6267	Loss non-WGD	50	NR		0.172912
LIHC	4q	Euploid WGD vs Loss non-WGD	Euploid WGD	40	NR	Loss non-WGD	50	NR		0.487631
LIHC	4q	Euploid WGD vs Loss WGD	Euploid WGD	40	NR	Loss WGD	81	NR		0.844696
LIHC	5q	Euploid WGD vs Loss WGD	Euploid WGD	102	NR	Loss WGD	19	13.0848		0.0467385
LIHC	6q	Euploid non-WGD vs Loss non-WGD	Euploid non-WGD	188	67.6267	Loss non-WGD	48	NR		0.913704
LIHC	6q	Euploid WGD vs Loss non-WGD	Euploid WGD	82	NR	Loss non-WGD	48	NR		0.438734
LIHC	6q	Euploid WGD vs Loss WGD	Euploid WGD	82	NR	Loss WGD	39	NR		0.282288
LIHC	7q	Euploid WGD vs Loss WGD	Euploid WGD	110	NR	Loss WGD	11	NR		0.5405
LIHC	8p	Euploid non-WGD vs Loss non-WGD	Euploid non-WGD	111	67.6267	Loss non-WGD	125	NR		0.796678
LIHC	8p	Euploid WGD vs Loss non-WGD	Euploid WGD	40	NR	Loss non-WGD	125	NR		0.588979
LIHC	8p	Euploid WGD vs Loss WGD	Euploid WGD	40	NR	Loss WGD	81	NR		0.931214
LIHC	9p	Euploid non-WGD vs Loss non-WGD	Euploid non-WGD	206	67.6267	Loss non-WGD	30	NR		0.795235
LIHC	9p	Euploid WGD vs Loss non-WGD	Euploid WGD	61	NR	Loss non-WGD	30	NR		0.37977
LIHC	9p	Euploid WGD vs Loss WGD	Euploid WGD	61	NR	Loss WGD	60	37.1503		0.00997825
LIHC	9q	Euploid non-WGD vs Loss non-WGD	Euploid non-WGD	208	67.6267	Loss non-WGD	28	NR		0.916494
LIHC	9q	Euploid WGD vs Loss non-WGD	Euploid WGD	61	NR	Loss non-WGD	28	NR		0.839014
LIHC	9q	Euploid WGD vs Loss WGD	Euploid WGD	61	NR	Loss WGD	60	NR		0.519758
LIHC	10p	Euploid WGD vs Loss WGD	Euploid WGD	101	NR	Loss WGD	20	NR		0.11762
LIHC	10q	Euploid non-WGD vs Loss non-WGD	Euploid non-WGD	212	NR	Loss non-WGD	24	NR		0.0687179
LIHC	10q	Euploid WGD vs Loss non-WGD	Euploid WGD	80	NR	Loss non-WGD	24	NR		0.325612
LIHC	10q	Euploid WGD vs Loss WGD	Euploid WGD	80	NR	Loss WGD	41	NR		0.726788
LIHC	11p	Euploid WGD vs Loss WGD	Euploid WGD	88	NR	Loss WGD	33	NR		0.714306
LIHC	11q	Euploid non-WGD vs Loss non-WGD	Euploid non-WGD	225	NR	Loss non-WGD	11	NR		0.679269
LIHC	11q	Euploid WGD vs Loss non-WGD	Euploid WGD	81	NR	Loss non-WGD	11	NR		0.933913
LIHC	11q	Euploid WGD vs Loss WGD	Euploid WGD	81	NR	Loss WGD	40	NR		0.42385
LIHC	12p	Euploid non-WGD vs Loss non-WGD	Euploid non-WGD	222	67.6267	Loss non-WGD	14	NR		0.707792
LIHC	12p	Euploid WGD vs Loss non-WGD	Euploid WGD	96	NR	Loss non-WGD	14	NR		0.6338
LIHC	12p	Euploid WGD vs Loss WGD	Euploid WGD	96	NR	Loss WGD	25	NR		0.991006
LIHC	12q	Euploid WGD vs Loss WGD	Euploid WGD	106	NR	Loss WGD	15	NR		0.564834
LIHC	13q	Euploid non-WGD vs Loss non-WGD	Euploid non-WGD	210	67.6267	Loss non-WGD	26	NR		0.674503
LIHC	13q	Euploid WGD vs Loss non-WGD	Euploid WGD	72	NR	Loss non-WGD	26	NR		0.54793
LIHC	13q	Euploid WGD vs Loss WGD	Euploid WGD	72	NR	Loss WGD	49	NR		0.0731704
LIHC	14q	Euploid non-WGD vs Loss non-WGD	Euploid non-WGD	219	NR	Loss non-WGD	17	13.6437		0.0141902
LIHC	14q	Euploid WGD vs Loss non-WGD	Euploid WGD	72	NR	Loss non-WGD	17	13.6437		0.0587992
LIHC	14q	Euploid WGD vs Loss WGD	Euploid WGD	72	NR	Loss WGD	49	NR		0.233342
LIHC	15q	Euploid non-WGD vs Loss non-WGD	Euploid non-WGD	223	NR	Loss non-WGD	13	NR		0.15387
LIHC	15q	Euploid WGD vs Loss non-WGD	Euploid WGD	79	NR	Loss non-WGD	13	NR		0.178581
LIHC	15q	Euploid WGD vs Loss WGD	Euploid WGD	79	NR	Loss WGD	42	NR		0.0319168
LIHC	16q	Euploid non-WGD vs Loss non-WGD	Euploid non-WGD	174	67.6267	Loss non-WGD	62	NR		0.71736
LIHC	16q	Euploid WGD vs Loss non-WGD	Euploid WGD	60	NR	Loss non-WGD	62	NR		0.926173
LIHC	16q	Euploid WGD vs Loss WGD	Euploid WGD	60	NR	Loss WGD	61	NR		0.323808
LIHC	17p	Euploid non-WGD vs Loss non-WGD	Euploid non-WGD	143	NR	Loss non-WGD	93	47.7693		0.00853579
LIHC	17p	Euploid WGD vs Loss non-WGD	Euploid WGD	51	NR	Loss non-WGD	93	47.7693		0.0332664
LIHC	17p	Euploid WGD vs Loss WGD	Euploid WGD	51	NR	Loss WGD	70	NR		0.0425041
LIHC	17q	Euploid WGD vs Loss WGD	Euploid WGD	106	NR	Loss WGD	15	28.7668		0.368908
LIHC	18p	Euploid non-WGD vs Loss non-WGD	Euploid non-WGD	216	NR	Loss non-WGD	20	17.6546		0.0108981
LIHC	18p	Euploid WGD vs Loss non-WGD	Euploid WGD	79	NR	Loss non-WGD	20	17.6546		0.0455097
LIHC	18p	Euploid WGD vs Loss WGD	Euploid WGD	79	NR	Loss WGD	42	NR		0.486218
LIHC	18q	Euploid non-WGD vs Loss non-WGD	Euploid non-WGD	214	67.6267	Loss non-WGD	22	NR		0.763321
LIHC	18q	Euploid WGD vs Loss non-WGD	Euploid WGD	74	NR	Loss non-WGD	22	NR		0.614766
LIHC	18q	Euploid WGD vs Loss WGD	Euploid WGD	74	NR	Loss WGD	47	NR		0.0496883
LIHC	19p	Euploid WGD vs Loss WGD	Euploid WGD	89	NR	Loss WGD	32	NR		0.0893762
LIHC	19q	Euploid WGD vs Loss WGD	Euploid WGD	104	NR	Loss WGD	17	NR		0.635317
LIHC	21q	Euploid non-WGD vs Loss non-WGD	Euploid non-WGD	205	NR	Loss non-WGD	31	35.7695		0.300554
LIHC	21q	Euploid WGD vs Loss non-WGD	Euploid WGD	73	NR	Loss non-WGD	31	35.7695		0.44684
LIHC	21q	Euploid WGD vs Loss WGD	Euploid WGD	73	NR	Loss WGD	48	NR		0.52866
LIHC	22q	Euploid non-WGD vs Loss non-WGD	Euploid non-WGD	211	67.6267	Loss non-WGD	25	NR		0.984398
LIHC	22q	Euploid WGD vs Loss non-WGD	Euploid WGD	88	NR	Loss non-WGD	25	NR		0.710563
LIHC	22q	Euploid WGD vs Loss WGD	Euploid WGD	88	NR	Loss WGD	33	NR		0.529587
LUAD	1p	Euploid WGD vs Loss WGD	Euploid WGD	196	NR	Loss WGD	64	NR		0.448144
LUAD	2p	Euploid WGD vs Loss WGD	Euploid WGD	232	NR	Loss WGD	28	NR		0.851073
LUAD	2q	Euploid WGD vs Loss WGD	Euploid WGD	232	NR	Loss WGD	28	NR		0.494152
LUAD	3p	Euploid non-WGD vs Loss non-WGD	Euploid non-WGD	135	NR	Loss non-WGD	49	NR		0.947268
LUAD	3p	Euploid WGD vs Loss non-WGD	Euploid WGD	116	NR	Loss non-WGD	49	NR		0.924871
LUAD	3p	Euploid WGD vs Loss WGD	Euploid WGD	116	NR	Loss WGD	144	NR		0.664754
LUAD	3q	Euploid non-WGD vs Loss non-WGD	Euploid non-WGD	169	NR	Loss non-WGD	15	NR		0.31468
LUAD	3q	Euploid WGD vs Loss non-WGD	Euploid WGD	190	NR	Loss non-WGD	15	NR		0.290995
LUAD	3q	Euploid WGD vs Loss WGD	Euploid WGD	190	NR	Loss WGD	70	NR		0.471603
LUAD	4p	Euploid non-WGD vs Loss non-WGD	Euploid non-WGD	171	NR	Loss non-WGD	13	42.5091		0.569699
LUAD	4p	Euploid WGD vs Loss non-WGD	Euploid WGD	184	NR	Loss non-WGD	13	42.5091		0.828887
LUAD	4p	Euploid WGD vs Loss WGD	Euploid WGD	184	NR	Loss WGD	76	NR		0.346504
LUAD	4q	Euploid non-WGD vs Loss non-WGD	Euploid non-WGD	167	NR	Loss non-WGD	17	NR		0.685198
LUAD	4q	Euploid WGD vs Loss non-WGD	Euploid WGD	171	NR	Loss non-WGD	17	NR		0.849784
LUAD	4q	Euploid WGD vs Loss WGD	Euploid WGD	171	NR	Loss WGD	89	NR		0.729253
LUAD	5p	Euploid WGD vs Loss WGD	Euploid WGD	247	NR	Loss WGD	13	NR		0.906668
LUAD	5q	Euploid non-WGD vs Loss non-WGD	Euploid non-WGD	149	NR	Loss non-WGD	35	NR		0.961262
LUAD	5q	Euploid WGD vs Loss non-WGD	Euploid WGD	141	NR	Loss non-WGD	35	NR		0.808561
LUAD	5q	Euploid WGD vs Loss WGD	Euploid WGD	141	NR	Loss WGD	119	NR		0.973511
LUAD	6p	Euploid WGD vs Loss WGD	Euploid WGD	224	NR	Loss WGD	36	NR		0.201823
LUAD	6q	Euploid non-WGD vs Loss non-WGD	Euploid non-WGD	121	NR	Loss non-WGD	63	NR		0.657178
LUAD	6q	Euploid WGD vs Loss non-WGD	Euploid WGD	114	NR	Loss non-WGD	63	NR		0.520543
LUAD	6q	Euploid WGD vs Loss WGD	Euploid WGD	114	NR	Loss WGD	146	NR		0.135074
LUAD	7p	Euploid WGD vs Loss WGD	Euploid WGD	241	NR	Loss WGD	19	NR		0.192583
LUAD	7q	Euploid WGD vs Loss WGD	Euploid WGD	231	NR	Loss WGD	29	NR		0.705632
LUAD	8p	Euploid non-WGD vs Loss non-WGD	Euploid non-WGD	127	NR	Loss non-WGD	57	NR		0.392985
LUAD	8p	Euploid WGD vs Loss non-WGD	Euploid WGD	109	NR	Loss non-WGD	57	NR		0.408749
LUAD	8p	Euploid WGD vs Loss WGD	Euploid WGD	109	NR	Loss WGD	151	NR		0.0742099
LUAD	8q	Euploid WGD vs Loss WGD	Euploid WGD	244	NR	Loss WGD	16	NR		0.826483
LUAD	9p	Euploid non-WGD vs Loss non-WGD	Euploid non-WGD	129	NR	Loss non-WGD	55	47.6707		0.125655
LUAD	9p	Euploid WGD vs Loss non-WGD	Euploid WGD	119	NR	Loss non-WGD	55	47.6707		0.314214
LUAD	9p	Euploid WGD vs Loss WGD	Euploid WGD	119	NR	Loss WGD	141	NR		0.357511
LUAD	9q	Euploid non-WGD vs Loss non-WGD	Euploid non-WGD	139	NR	Loss non-WGD	45	NR		0.754854
LUAD	9q	Euploid WGD vs Loss non-WGD	Euploid WGD	125	NR	Loss non-WGD	45	NR		0.901027
LUAD	9q	Euploid WGD vs Loss WGD	Euploid WGD	125	NR	Loss WGD	135	NR		0.561298
LUAD	10p	Euploid non-WGD vs Loss non-WGD	Euploid non-WGD	169	NR	Loss non-WGD	15	NR		0.199929
LUAD	10p	Euploid WGD vs Loss non-WGD	Euploid WGD	195	NR	Loss non-WGD	15	NR		0.320524
LUAD	10p	Euploid WGD vs Loss WGD	Euploid WGD	195	NR	Loss WGD	65	NR		0.354974
LUAD	10q	Euploid non-WGD vs Loss non-WGD	Euploid non-WGD	165	NR	Loss non-WGD	19	NR		0.144325
LUAD	10q	Euploid WGD vs Loss non-WGD	Euploid WGD	170	NR	Loss non-WGD	19	NR		0.173257
LUAD	10q	Euploid WGD vs Loss WGD	Euploid WGD	170	NR	Loss WGD	90	57.5994		0.319879
LUAD	11p	Euploid non-WGD vs Loss non-WGD	Euploid non-WGD	169	NR	Loss non-WGD	15	NR		0.836624
LUAD	11p	Euploid WGD vs Loss non-WGD	Euploid WGD	196	NR	Loss non-WGD	15	NR		0.775503
LUAD	11p	Euploid WGD vs Loss WGD	Euploid WGD	196	NR	Loss WGD	64	NR		0.327684
LUAD	11q	Euploid WGD vs Loss WGD	Euploid WGD	217	NR	Loss WGD	43	NR		0.301762
LUAD	12p	Euploid non-WGD vs Loss non-WGD	Euploid non-WGD	168	NR	Loss non-WGD	16	NR		0.91451
LUAD	12p	Euploid WGD vs Loss non-WGD	Euploid WGD	204	NR	Loss non-WGD	16	NR		0.713135
LUAD	12p	Euploid WGD vs Loss WGD	Euploid WGD	204	NR	Loss WGD	56	NR		0.871498
LUAD	12q	Euploid WGD vs Loss WGD	Euploid WGD	202	NR	Loss WGD	58	NR		0.90395
LUAD	13q	Euploid non-WGD vs Loss non-WGD	Euploid non-WGD	143	NR	Loss non-WGD	41	NR		0.975097
LUAD	13q	Euploid WGD vs Loss non-WGD	Euploid WGD	96	NR	Loss non-WGD	41	NR		0.363774
LUAD	13q	Euploid WGD vs Loss WGD	Euploid WGD	96	NR	Loss WGD	164	NR		0.124323
LUAD	14q	Euploid non-WGD vs Loss non-WGD	Euploid non-WGD	171	NR	Loss non-WGD	13	NR		0.716068
LUAD	14q	Euploid WGD vs Loss non-WGD	Euploid WGD	202	NR	Loss non-WGD	13	NR		0.632911
LUAD	14q	Euploid WGD vs Loss WGD	Euploid WGD	202	NR	Loss WGD	58	NR		0.667004
LUAD	15q	Euploid non-WGD vs Loss non-WGD	Euploid non-WGD	157	NR	Loss non-WGD	27	NR		0.323579
LUAD	15q	Euploid WGD vs Loss non-WGD	Euploid WGD	120	NR	Loss non-WGD	27	NR		0.137679
LUAD	15q	Euploid WGD vs Loss WGD	Euploid WGD	120	NR	Loss WGD	140	NR		0.185356
LUAD	16p	Euploid non-WGD vs Loss non-WGD	Euploid non-WGD	174	NR	Loss non-WGD	10	NR		0.767115
LUAD	16p	Euploid WGD vs Loss non-WGD	Euploid WGD	204	NR	Loss non-WGD	10	NR		0.997366
LUAD	16p	Euploid WGD vs Loss WGD	Euploid WGD	204	NR	Loss WGD	56	NR		0.980143
LUAD	16q	Euploid non-WGD vs Loss non-WGD	Euploid non-WGD	160	NR	Loss non-WGD	24	NR		0.813138
LUAD	16q	Euploid WGD vs Loss non-WGD	Euploid WGD	157	NR	Loss non-WGD	24	NR		0.400934
LUAD	16q	Euploid WGD vs Loss WGD	Euploid WGD	157	NR	Loss WGD	103	NR		0.218177
LUAD	17p	Euploid non-WGD vs Loss non-WGD	Euploid non-WGD	117	NR	Loss non-WGD	67	NR		0.0634016
LUAD	17p	Euploid WGD vs Loss non-WGD	Euploid WGD	103	NR	Loss non-WGD	67	NR		0.903681
LUAD	17p	Euploid WGD vs Loss WGD	Euploid WGD	103	NR	Loss WGD	157	NR		0.337031
LUAD	17q	Euploid WGD vs Loss WGD	Euploid WGD	240	NR	Loss WGD	20	NR		0.983351
LUAD	18p	Euploid non-WGD vs Loss non-WGD	Euploid non-WGD	152	NR	Loss non-WGD	32	NR		0.0611442
LUAD	18p	Euploid WGD vs Loss non-WGD	Euploid WGD	173	NR	Loss non-WGD	32	NR		0.224672
LUAD	18p	Euploid WGD vs Loss WGD	Euploid WGD	173	NR	Loss WGD	87	NR		0.304812
LUAD	18q	Euploid non-WGD vs Loss non-WGD	Euploid non-WGD	137	NR	Loss non-WGD	47	34.3887		0.351048
LUAD	18q	Euploid WGD vs Loss non-WGD	Euploid WGD	133	NR	Loss non-WGD	47	34.3887		0.638718
LUAD	18q	Euploid WGD vs Loss WGD	Euploid WGD	133	NR	Loss WGD	127	NR		0.395297
LUAD	19p	Euploid non-WGD vs Loss non-WGD	Euploid non-WGD	137	NR	Loss non-WGD	47	42.5091		0.552023
LUAD	19p	Euploid WGD vs Loss non-WGD	Euploid WGD	113	NR	Loss non-WGD	47	42.5091		0.691071
LUAD	19p	Euploid WGD vs Loss WGD	Euploid WGD	113	NR	Loss WGD	147	NR		0.245521
LUAD	19q	Euploid non-WGD vs Loss non-WGD	Euploid non-WGD	157	NR	Loss non-WGD	27	NR		0.507723
LUAD	19q	Euploid WGD vs Loss non-WGD	Euploid WGD	190	NR	Loss non-WGD	27	NR		0.353324
LUAD	19q	Euploid WGD vs Loss WGD	Euploid WGD	190	NR	Loss WGD	70	NR		0.762431
LUAD	20p	Euploid non-WGD vs Loss non-WGD	Euploid non-WGD	166	NR	Loss non-WGD	18	NR		0.0417419
LUAD	20p	Euploid WGD vs Loss non-WGD	Euploid WGD	193	NR	Loss non-WGD	18	NR		0.0955774
LUAD	20p	Euploid WGD vs Loss WGD	Euploid WGD	193	NR	Loss WGD	67	44.0543		0.0396025
LUAD	20q	Euploid WGD vs Loss WGD	Euploid WGD	230	NR	Loss WGD	30	44.0543		0.0479002
LUAD	21q	Euploid non-WGD vs Loss non-WGD	Euploid non-WGD	171	NR	Loss non-WGD	13	NR		0.869152
LUAD	21q	Euploid WGD vs Loss non-WGD	Euploid WGD	156	NR	Loss non-WGD	13	NR		0.889476
LUAD	21q	Euploid WGD vs Loss WGD	Euploid WGD	156	NR	Loss WGD	104	NR		0.601683
LUAD	22q	Euploid non-WGD vs Loss non-WGD	Euploid non-WGD	154	NR	Loss non-WGD	30	35.8352		0.0297652
LUAD	22q	Euploid WGD vs Loss non-WGD	Euploid WGD	138	NR	Loss non-WGD	30	35.8352		0.168179
LUAD	22q	Euploid WGD vs Loss WGD	Euploid WGD	138	NR	Loss WGD	122	NR		0.732573
LUSC	1p	Euploid non-WGD vs Loss non-WGD	Euploid non-WGD	151	NR	Loss non-WGD	43	NR		0.736982
LUSC	1p	Euploid WGD vs Loss non-WGD	Euploid WGD	124	96.0976	Loss non-WGD	43	NR		0.460728
LUSC	1p	Euploid WGD vs Loss WGD	Euploid WGD	124	96.0976	Loss WGD	104	NR		0.774658
LUSC	1q	Euploid WGD vs Loss WGD	Euploid WGD	210	NR	Loss WGD	18	NR		0.589958
LUSC	2q	Euploid WGD vs Loss WGD	Euploid WGD	208	NR	Loss WGD	20	NR		0.540573
LUSC	3p	Euploid non-WGD vs Loss non-WGD	Euploid non-WGD	53	NR	Loss non-WGD	141	NR		0.354275
LUSC	3p	Euploid WGD vs Loss non-WGD	Euploid WGD	45	NR	Loss non-WGD	141	NR		0.405672
LUSC	3p	Euploid WGD vs Loss WGD	Euploid WGD	45	NR	Loss WGD	183	NR		0.707086
LUSC	4p	Euploid non-WGD vs Loss non-WGD	Euploid non-WGD	105	NR	Loss non-WGD	89	NR		0.832091
LUSC	4p	Euploid WGD vs Loss non-WGD	Euploid WGD	84	NR	Loss non-WGD	89	NR		0.476816
LUSC	4p	Euploid WGD vs Loss WGD	Euploid WGD	84	NR	Loss WGD	144	NR		0.472687
LUSC	4q	Euploid non-WGD vs Loss non-WGD	Euploid non-WGD	132	NR	Loss non-WGD	62	NR		0.717061
LUSC	4q	Euploid WGD vs Loss non-WGD	Euploid WGD	101	NR	Loss non-WGD	62	NR		0.42927
LUSC	4q	Euploid WGD vs Loss WGD	Euploid WGD	101	NR	Loss WGD	127	NR		0.441297
LUSC	5q	Euploid non-WGD vs Loss non-WGD	Euploid non-WGD	70	NR	Loss non-WGD	124	NR		0.0754093
LUSC	5q	Euploid WGD vs Loss non-WGD	Euploid WGD	49	NR	Loss non-WGD	124	NR		0.185748
LUSC	5q	Euploid WGD vs Loss WGD	Euploid WGD	49	NR	Loss WGD	179	NR		0.65806
LUSC	6p	Euploid non-WGD vs Loss non-WGD	Euploid non-WGD	173	NR	Loss non-WGD	21	NR		0.0936949
LUSC	6p	Euploid WGD vs Loss non-WGD	Euploid WGD	183	NR	Loss non-WGD	21	NR		0.0459589
LUSC	6p	Euploid WGD vs Loss WGD	Euploid WGD	183	NR	Loss WGD	45	NR		0.187465
LUSC	6q	Euploid non-WGD vs Loss non-WGD	Euploid non-WGD	176	NR	Loss non-WGD	18	61.6432		0.236274
LUSC	6q	Euploid WGD vs Loss non-WGD	Euploid WGD	166	96.0976	Loss non-WGD	18	61.6432	1.55893	0.835093
LUSC	6q	Euploid WGD vs Loss WGD	Euploid WGD	166	96.0976	Loss WGD	62	NR		0.00293911
LUSC	7p	Euploid non-WGD vs Loss non-WGD	Euploid non-WGD	175	NR	Loss non-WGD	19	29.9832		0.0291413
LUSC	7p	Euploid WGD vs Loss non-WGD	Euploid WGD	204	NR	Loss non-WGD	19	29.9832		0.392652
LUSC	7p	Euploid WGD vs Loss WGD	Euploid WGD	204	NR	Loss WGD	24	NR		0.136849
LUSC	7q	Euploid non-WGD vs Loss non-WGD	Euploid non-WGD	183	NR	Loss non-WGD	11	NR		0.301378
LUSC	7q	Euploid WGD vs Loss non-WGD	Euploid WGD	201	NR	Loss non-WGD	11	NR		0.662348
LUSC	7q	Euploid WGD vs Loss WGD	Euploid WGD	201	NR	Loss WGD	27	96.0976		0.547045
LUSC	8p	Euploid non-WGD vs Loss non-WGD	Euploid non-WGD	108	NR	Loss non-WGD	86	NR		0.780536
LUSC	8p	Euploid WGD vs Loss non-WGD	Euploid WGD	101	NR	Loss non-WGD	86	NR		0.55498
LUSC	8p	Euploid WGD vs Loss WGD	Euploid WGD	101	NR	Loss WGD	127	NR		0.663773
LUSC	9p	Euploid non-WGD vs Loss non-WGD	Euploid non-WGD	87	NR	Loss non-WGD	107	NR		0.127335
LUSC	9p	Euploid WGD vs Loss non-WGD	Euploid WGD	92	NR	Loss non-WGD	107	NR		0.198514
LUSC	9p	Euploid WGD vs Loss WGD	Euploid WGD	92	NR	Loss WGD	136	NR		0.411608
LUSC	9q	Euploid non-WGD vs Loss non-WGD	Euploid non-WGD	120	NR	Loss non-WGD	74	NR		0.0490858
LUSC	9q	Euploid WGD vs Loss non-WGD	Euploid WGD	121	NR	Loss non-WGD	74	NR		0.0150977
LUSC	9q	Euploid WGD vs Loss WGD	Euploid WGD	121	NR	Loss WGD	107	NR		0.517187
LUSC	10p	Euploid non-WGD vs Loss non-WGD	Euploid non-WGD	146	NR	Loss non-WGD	48	NR		0.461876
LUSC	10p	Euploid WGD vs Loss non-WGD	Euploid WGD	134	NR	Loss non-WGD	48	NR		0.7262
LUSC	10p	Euploid WGD vs Loss WGD	Euploid WGD	134	NR	Loss WGD	94	NR		0.922159
LUSC	10q	Euploid non-WGD vs Loss non-WGD	Euploid non-WGD	149	NR	Loss non-WGD	45	NR		0.585332
LUSC	10q	Euploid WGD vs Loss non-WGD	Euploid WGD	133	NR	Loss non-WGD	45	NR		0.265152
LUSC	10q	Euploid WGD vs Loss WGD	Euploid WGD	133	NR	Loss WGD	95	96.0976		0.912054
LUSC	11p	Euploid non-WGD vs Loss non-WGD	Euploid non-WGD	165	NR	Loss non-WGD	29	NR		0.196504
LUSC	11p	Euploid WGD vs Loss non-WGD	Euploid WGD	152	NR	Loss non-WGD	29	NR		0.15367
LUSC	11p	Euploid WGD vs Loss WGD	Euploid WGD	152	NR	Loss WGD	76	NR		0.246294
LUSC	11q	Euploid non-WGD vs Loss non-WGD	Euploid non-WGD	172	NR	Loss non-WGD	22	NR		0.632631
LUSC	11q	Euploid WGD vs Loss non-WGD	Euploid WGD	143	NR	Loss non-WGD	22	NR		0.484137
LUSC	11q	Euploid WGD vs Loss WGD	Euploid WGD	143	NR	Loss WGD	85	NR		0.245162
LUSC	12p	Euploid WGD vs Loss WGD	Euploid WGD	213	NR	Loss WGD	15	42.016		0.553698
LUSC	12q	Euploid WGD vs Loss WGD	Euploid WGD	198	NR	Loss WGD	30	NR		0.702191
LUSC	13q	Euploid non-WGD vs Loss non-WGD	Euploid non-WGD	106	NR	Loss non-WGD	88	NR		0.0518465
LUSC	13q	Euploid WGD vs Loss non-WGD	Euploid WGD	106	96.0976	Loss non-WGD	88	NR		0.00199533
LUSC	13q	Euploid WGD vs Loss WGD	Euploid WGD	106	96.0976	Loss WGD	122	NR		0.0198075
LUSC	14q	Euploid non-WGD vs Loss non-WGD	Euploid non-WGD	157	NR	Loss non-WGD	37	NR		0.369134
LUSC	14q	Euploid WGD vs Loss non-WGD	Euploid WGD	158	NR	Loss non-WGD	37	NR		0.151903
LUSC	14q	Euploid WGD vs Loss WGD	Euploid WGD	158	NR	Loss WGD	70	75.78		0.782194
LUSC	15q	Euploid non-WGD vs Loss non-WGD	Euploid non-WGD	172	NR	Loss non-WGD	22	58.487		0.017714
LUSC	15q	Euploid WGD vs Loss non-WGD	Euploid WGD	178	NR	Loss non-WGD	22	58.487		0.156497
LUSC	15q	Euploid WGD vs Loss WGD	Euploid WGD	178	NR	Loss WGD	50	62.8596		0.172556
LUSC	16p	Euploid non-WGD vs Loss non-WGD	Euploid non-WGD	162	NR	Loss non-WGD	32	58.487		0.547303
LUSC	16p	Euploid WGD vs Loss non-WGD	Euploid WGD	172	NR	Loss non-WGD	32	58.487		0.921039
LUSC	16p	Euploid WGD vs Loss WGD	Euploid WGD	172	NR	Loss WGD	56	NR		0.413076
LUSC	16q	Euploid non-WGD vs Loss non-WGD	Euploid non-WGD	132	NR	Loss non-WGD	62	NR		0.458633
LUSC	16q	Euploid WGD vs Loss non-WGD	Euploid WGD	132	NR	Loss non-WGD	62	NR		0.0895613
LUSC	16q	Euploid WGD vs Loss WGD	Euploid WGD	132	NR	Loss WGD	96	NR		0.354481
LUSC	17p	Euploid non-WGD vs Loss non-WGD	Euploid non-WGD	81	NR	Loss non-WGD	113	NR		0.101498
LUSC	17p	Euploid WGD vs Loss non-WGD	Euploid WGD	95	NR	Loss non-WGD	113	NR		0.0337757
LUSC	17p	Euploid WGD vs Loss WGD	Euploid WGD	95	NR	Loss WGD	133	NR		0.59604
LUSC	17q	Euploid non-WGD vs Loss non-WGD	Euploid non-WGD	175	NR	Loss non-WGD	19	NR		0.690169
LUSC	17q	Euploid WGD vs Loss non-WGD	Euploid WGD	209	NR	Loss non-WGD	19	NR		0.359385
LUSC	17q	Euploid WGD vs Loss WGD	Euploid WGD	209	NR	Loss WGD	19	NR		0.409644
LUSC	18p	Euploid non-WGD vs Loss non-WGD	Euploid non-WGD	167	NR	Loss non-WGD	27	NR		0.424644
LUSC	18p	Euploid WGD vs Loss non-WGD	Euploid WGD	171	NR	Loss non-WGD	27	NR		0.162146
LUSC	18p	Euploid WGD vs Loss WGD	Euploid WGD	171	NR	Loss WGD	57	NR		0.273492
LUSC	18q	Euploid non-WGD vs Loss non-WGD	Euploid non-WGD	153	NR	Loss non-WGD	41	NR		0.714789
LUSC	18q	Euploid WGD vs Loss non-WGD	Euploid WGD	136	NR	Loss non-WGD	41	NR		0.282277
LUSC	18q	Euploid WGD vs Loss WGD	Euploid WGD	136	NR	Loss WGD	92	NR		0.923241
LUSC	19p	Euploid non-WGD vs Loss non-WGD	Euploid non-WGD	163	NR	Loss non-WGD	31	NR		0.246731
LUSC	19p	Euploid WGD vs Loss non-WGD	Euploid WGD	162	NR	Loss non-WGD	31	NR		0.746144
LUSC	19p	Euploid WGD vs Loss WGD	Euploid WGD	162	NR	Loss WGD	66	96.0976		0.322796
LUSC	19q	Euploid non-WGD vs Loss non-WGD	Euploid non-WGD	184	NR	Loss non-WGD	10	NR		0.77502
LUSC	19q	Euploid WGD vs Loss non-WGD	Euploid WGD	195	NR	Loss non-WGD	10	NR		0.575627
LUSC	19q	Euploid WGD vs Loss WGD	Euploid WGD	195	NR	Loss WGD	33	31.101		0.0224573
LUSC	20p	Euploid non-WGD vs Loss non-WGD	Euploid non-WGD	184	NR	Loss non-WGD	10	NR		0.170086
LUSC	20p	Euploid WGD vs Loss non-WGD	Euploid WGD	215	NR	Loss non-WGD	10	NR		0.102593
LUSC	20p	Euploid WGD vs Loss WGD	Euploid WGD	215	NR	Loss WGD	13	NR		0.568865
LUSC	20q	Euploid WGD vs Loss WGD	Euploid WGD	211	NR	Loss WGD	17	NR		0.681699
LUSC	21q	Euploid non-WGD vs Loss non-WGD	Euploid non-WGD	135	NR	Loss non-WGD	59	NR		0.514821
LUSC	21q	Euploid WGD vs Loss non-WGD	Euploid WGD	111	NR	Loss non-WGD	59	NR		0.401467
LUSC	21q	Euploid WGD vs Loss WGD	Euploid WGD	111	NR	Loss WGD	117	NR		0.211675
LUSC	22q	Euploid non-WGD vs Loss non-WGD	Euploid non-WGD	172	NR	Loss non-WGD	22	NR		0.75907
LUSC	22q	Euploid WGD vs Loss non-WGD	Euploid WGD	191	NR	Loss non-WGD	22	NR		0.78275
LUSC	22q	Euploid WGD vs Loss WGD	Euploid WGD	191	NR	Loss WGD	37	54.4432		0.236168
MESO	4p	Euploid non-WGD vs Loss non-WGD	Euploid non-WGD	36	15.7478	Loss non-WGD	13	13.282	1.18564	0.486464
MESO	4q	Euploid non-WGD vs Loss non-WGD	Euploid non-WGD	36	16.3395	Loss non-WGD	13	11.5067	1.42	0.115634
MESO	6q	Euploid non-WGD vs Loss non-WGD	Euploid non-WGD	34	13.6766	Loss non-WGD	15	16.6683	0.820513	0.391931
MESO	9q	Euploid non-WGD vs Loss non-WGD	Euploid non-WGD	39	14.7286	Loss non-WGD	10	13.6766	1.07692	0.683332
MESO	13q	Euploid non-WGD vs Loss non-WGD	Euploid non-WGD	34	14.7615	Loss non-WGD	15	13.282	1.11139	0.306324
MESO	14q	Euploid non-WGD vs Loss non-WGD	Euploid non-WGD	28	17.9505	Loss non-WGD	21	12.7231	1.41085	0.113377
MESO	17p	Euploid non-WGD vs Loss non-WGD	Euploid non-WGD	34	14.7286	Loss non-WGD	15	10.2574	1.4359	0.151331
MESO	22q	Euploid non-WGD vs Loss non-WGD	Euploid non-WGD	14	17.9505	Loss non-WGD	35	11.9341	1.50413	0.159391
OV	1p	Euploid WGD vs Loss WGD	Euploid WGD	255	18.0162	Loss WGD	42	20.2518	0.88961	0.921537
OV	2p	Euploid WGD vs Loss WGD	Euploid WGD	275	18.1806	Loss WGD	22	17.8847	1.01654	0.632606
OV	2q	Euploid WGD vs Loss WGD	Euploid WGD	273	18.0162	Loss WGD	24	20.8436	0.864353	0.946297
OV	3p	Euploid non-WGD vs Loss non-WGD	Euploid non-WGD	220	20.8436	Loss non-WGD	19	47.5392	0.438451	0.179168
OV	3p	Euploid WGD vs Loss non-WGD	Euploid WGD	234	18.9697	Loss non-WGD	19	47.5392	0.399032	0.0560565
OV	3p	Euploid WGD vs Loss WGD	Euploid WGD	234	18.9697	Loss WGD	63	16.0437	1.18238	0.405157
OV	4p	Euploid non-WGD vs Loss non-WGD	Euploid non-WGD	172	20.9422	Loss non-WGD	67	20.8436	1.00473	0.911201
OV	4p	Euploid WGD vs Loss non-WGD	Euploid WGD	185	20.1532	Loss non-WGD	67	20.8436	0.966877	0.362963
OV	4p	Euploid WGD vs Loss WGD	Euploid WGD	185	20.1532	Loss WGD	112	16.0437	1.25615	0.268759
OV	4q	Euploid non-WGD vs Loss non-WGD	Euploid non-WGD	177	20.745	Loss non-WGD	62	25.1175	0.825916	0.771535
OV	4q	Euploid WGD vs Loss non-WGD	Euploid WGD	150	18.9039	Loss non-WGD	62	25.1175	0.752618	0.443302
OV	4q	Euploid WGD vs Loss WGD	Euploid WGD	150	18.9039	Loss WGD	147	17.9834	1.05119	0.413119
OV	5p	Euploid WGD vs Loss WGD	Euploid WGD	260	18.1806	Loss WGD	37	20.1861	0.900651	0.916011
OV	5q	Euploid non-WGD vs Loss non-WGD	Euploid non-WGD	196	20.745	Loss non-WGD	43	22.7833	0.910534	0.564201
OV	5q	Euploid WGD vs Loss non-WGD	Euploid WGD	152	17.7204	Loss non-WGD	43	22.7833	0.777778	0.0917528
OV	5q	Euploid WGD vs Loss WGD	Euploid WGD	152	17.7204	Loss WGD	145	20.1861	0.87785	0.845734
OV	6p	Euploid non-WGD vs Loss non-WGD	Euploid non-WGD	223	20.9422	Loss non-WGD	16	16.7012	1.25394	0.0793574
OV	6p	Euploid WGD vs Loss non-WGD	Euploid WGD	266	18.6738	Loss non-WGD	16	16.7012	1.11811	0.432994
OV	6p	Euploid WGD vs Loss WGD	Euploid WGD	266	18.6738	Loss WGD	31	15.419	1.21109	0.36786
OV	6q	Euploid non-WGD vs Loss non-WGD	Euploid non-WGD	188	21.797	Loss non-WGD	51	20.9422	1.04082	0.505286
OV	6q	Euploid WGD vs Loss non-WGD	Euploid WGD	201	20.1532	Loss non-WGD	51	20.9422	0.962323	0.777161
OV	6q	Euploid WGD vs Loss WGD	Euploid WGD	201	20.1532	Loss WGD	96	16.3395	1.2334	0.119292
OV	7p	Euploid non-WGD vs Loss non-WGD	Euploid non-WGD	218	21.797	Loss non-WGD	21	20.9422	1.04082	0.919678
OV	7p	Euploid WGD vs Loss non-WGD	Euploid WGD	246	18.1806	Loss non-WGD	21	20.9422	0.868132	0.550886
OV	7p	Euploid WGD vs Loss WGD	Euploid WGD	246	18.1806	Loss WGD	51	18.0491	1.00729	0.444059
OV	7q	Euploid WGD vs Loss WGD	Euploid WGD	272	17.9834	Loss WGD	25	22.0929	0.813988	0.468706
OV	8p	Euploid non-WGD vs Loss non-WGD	Euploid non-WGD	146	21.9614	Loss non-WGD	93	20.2847	1.08266	0.726871
OV	8p	Euploid WGD vs Loss non-WGD	Euploid WGD	116	20.3505	Loss non-WGD	93	20.2847	1.00324	0.198373
OV	8p	Euploid WGD vs Loss WGD	Euploid WGD	116	20.3505	Loss WGD	181	17.9834	1.13163	0.61995
OV	8q	Euploid WGD vs Loss WGD	Euploid WGD	276	18.6738	Loss WGD	21	12.493	1.49474	0.84099
OV	9p	Euploid non-WGD vs Loss non-WGD	Euploid non-WGD	198	21.797	Loss non-WGD	41	17.293	1.26046	0.432821
OV	9p	Euploid WGD vs Loss non-WGD	Euploid WGD	181	20.1532	Loss non-WGD	41	17.293	1.1654	0.769087
OV	9p	Euploid WGD vs Loss WGD	Euploid WGD	181	20.1532	Loss WGD	116	17.9834	1.12066	0.533377
OV	9q	Euploid non-WGD vs Loss non-WGD	Euploid non-WGD	197	20.8436	Loss non-WGD	42	29.3257	0.710762	0.92117
OV	9q	Euploid WGD vs Loss non-WGD	Euploid WGD	139	20.1861	Loss non-WGD	42	29.3257	0.688341	0.348783
OV	9q	Euploid WGD vs Loss WGD	Euploid WGD	139	20.1861	Loss WGD	158	17.9834	1.12249	0.532016
OV	10p	Euploid WGD vs Loss WGD	Euploid WGD	272	18.6738	Loss WGD	25	17.3587	1.07576	0.582465
OV	10q	Euploid WGD vs Loss WGD	Euploid WGD	226	20.2518	Loss WGD	71	15.419	1.31343	0.0445519
OV	11p	Euploid non-WGD vs Loss non-WGD	Euploid non-WGD	211	20.745	Loss non-WGD	28	31.9229	0.649846	0.243569
OV	11p	Euploid WGD vs Loss non-WGD	Euploid WGD	195	18.0162	Loss non-WGD	28	31.9229	0.564367	0.0779281
OV	11p	Euploid WGD vs Loss WGD	Euploid WGD	195	18.0162	Loss WGD	102	18.6738	0.964789	0.48859
OV	11q	Euploid WGD vs Loss WGD	Euploid WGD	236	18.9697	Loss WGD	61	13.9396	1.36085	0.070968
OV	12p	Euploid non-WGD vs Loss non-WGD	Euploid non-WGD	228	21.9614	Loss non-WGD	11	14.5313	1.51131	0.330711
OV	12p	Euploid WGD vs Loss non-WGD	Euploid WGD	281	18.9697	Loss non-WGD	11	14.5313	1.30543	0.667692
OV	12p	Euploid WGD vs Loss WGD	Euploid WGD	281	18.9697	Loss WGD	16	15.4519	1.22766	0.0961809
OV	12q	Euploid non-WGD vs Loss non-WGD	Euploid non-WGD	220	21.9614	Loss non-WGD	19	17.9834	1.22121	0.339645
OV	12q	Euploid WGD vs Loss non-WGD	Euploid WGD	254	18.9039	Loss non-WGD	19	17.9834	1.05119	0.830558
OV	12q	Euploid WGD vs Loss WGD	Euploid WGD	254	18.9039	Loss WGD	43	15.4519	1.2234	0.394716
OV	13q	Euploid non-WGD vs Loss non-WGD	Euploid non-WGD	168	20.6463	Loss non-WGD	71	47.5392	0.434302	0.0991977
OV	13q	Euploid WGD vs Loss non-WGD	Euploid WGD	171	17.6546	Loss non-WGD	71	47.5392	0.371369	0.00756164
OV	13q	Euploid WGD vs Loss WGD	Euploid WGD	171	17.6546	Loss WGD	126	20.2518	0.871753	0.312934
OV	14q	Euploid non-WGD vs Loss non-WGD	Euploid non-WGD	223	20.745	Loss non-WGD	16	31.9229	0.649846	0.682117
OV	14q	Euploid WGD vs Loss non-WGD	Euploid WGD	186	20.2518	Loss non-WGD	16	31.9229	0.634398	0.387727
OV	14q	Euploid WGD vs Loss WGD	Euploid WGD	186	20.2518	Loss WGD	111	15.6491	1.29412	0.0927871
OV	15q	Euploid non-WGD vs Loss non-WGD	Euploid non-WGD	219	21.797	Loss non-WGD	20	16.7012	1.30512	0.333742
OV	15q	Euploid WGD vs Loss non-WGD	Euploid WGD	160	18.1806	Loss non-WGD	20	16.7012	1.08858	0.74732
OV	15q	Euploid WGD vs Loss WGD	Euploid WGD	160	18.1806	Loss WGD	137	20.2518	0.897727	0.243099
OV	16p	Euploid non-WGD vs Loss non-WGD	Euploid non-WGD	201	21.9614	Loss non-WGD	38	17.7861	1.23475	0.192631
OV	16p	Euploid WGD vs Loss non-WGD	Euploid WGD	189	20.3505	Loss non-WGD	38	17.7861	1.14418	0.708589
OV	16p	Euploid WGD vs Loss WGD	Euploid WGD	189	20.3505	Loss WGD	108	15.6491	1.30042	0.0655095
OV	16q	Euploid non-WGD vs Loss non-WGD	Euploid non-WGD	147	19.9231	Loss non-WGD	92	27.1887	0.732769	0.34867
OV	16q	Euploid WGD vs Loss non-WGD	Euploid WGD	106	21.8957	Loss non-WGD	92	27.1887	0.80532	0.454407
OV	16q	Euploid WGD vs Loss WGD	Euploid WGD	106	21.8957	Loss WGD	191	16.6026	1.31881	0.0157195
OV	17p	Euploid non-WGD vs Loss non-WGD	Euploid non-WGD	74	19.9231	Loss non-WGD	165	22.2902	0.893805	0.82209
OV	17p	Euploid WGD vs Loss non-WGD	Euploid WGD	80	21.8957	Loss non-WGD	165	22.2902	0.982301	0.977477
OV	17p	Euploid WGD vs Loss WGD	Euploid WGD	80	21.8957	Loss WGD	217	16.8327	1.30078	0.0377982
OV	17q	Euploid non-WGD vs Loss non-WGD	Euploid non-WGD	167	20.6463	Loss non-WGD	72	31.1997	0.661749	0.622507
OV	17q	Euploid WGD vs Loss non-WGD	Euploid WGD	171	18.0491	Loss non-WGD	72	31.1997	0.578504	0.079836
OV	17q	Euploid WGD vs Loss WGD	Euploid WGD	171	18.0491	Loss WGD	126	18.9039	0.954783	0.954836
OV	18p	Euploid non-WGD vs Loss non-WGD	Euploid non-WGD	176	21.797	Loss non-WGD	63	20.6463	1.05573	0.350713
OV	18p	Euploid WGD vs Loss non-WGD	Euploid WGD	190	18.1806	Loss non-WGD	63	20.6463	0.880573	0.704282
OV	18p	Euploid WGD vs Loss WGD	Euploid WGD	190	18.1806	Loss WGD	107	18.0491	1.00729	0.551247
OV	18q	Euploid non-WGD vs Loss non-WGD	Euploid non-WGD	161	20.8436	Loss non-WGD	78	20.9422	0.99529	0.691049
OV	18q	Euploid WGD vs Loss non-WGD	Euploid WGD	160	20.2518	Loss non-WGD	78	20.9422	0.967033	0.855701
OV	18q	Euploid WGD vs Loss WGD	Euploid WGD	160	20.2518	Loss WGD	137	15.6491	1.29412	0.00901016
OV	19p	Euploid WGD vs Loss WGD	Euploid WGD	245	18.9697	Loss WGD	52	15.6491	1.21218	0.137723
OV	19q	Euploid non-WGD vs Loss non-WGD	Euploid non-WGD	213	20.745	Loss non-WGD	26	39.0242	0.531592	0.342063
OV	19q	Euploid WGD vs Loss non-WGD	Euploid WGD	236	17.9834	Loss non-WGD	26	39.0242	0.460826	0.052555
OV	19q	Euploid WGD vs Loss WGD	Euploid WGD	236	17.9834	Loss WGD	61	20.8436	0.862776	0.277067
OV	20p	Euploid WGD vs Loss WGD	Euploid WGD	277	18.1806	Loss WGD	20	17.3587	1.04735	0.724609
OV	21q	Euploid non-WGD vs Loss non-WGD	Euploid non-WGD	217	19.9231	Loss non-WGD	22	NR		0.00329187
OV	21q	Euploid WGD vs Loss non-WGD	Euploid WGD	207	20.3505	Loss non-WGD	22	NR		0.00197159
OV	21q	Euploid WGD vs Loss WGD	Euploid WGD	207	20.3505	Loss WGD	90	17.3587	1.17235	0.0382794
OV	22q	Euploid non-WGD vs Loss non-WGD	Euploid non-WGD	123	20.745	Loss non-WGD	116	25.1175	0.825916	0.296545
OV	22q	Euploid WGD vs Loss non-WGD	Euploid WGD	97	21.2381	Loss non-WGD	116	25.1175	0.84555	0.674083
OV	22q	Euploid WGD vs Loss WGD	Euploid WGD	97	21.2381	Loss WGD	200	16.6026	1.27921	0.0168458
PAAD	1p	Euploid non-WGD vs Loss non-WGD	Euploid non-WGD	122	17.1286	Loss non-WGD	14	NR		0.449815
PAAD	1p	Euploid WGD vs Loss non-WGD	Euploid WGD	20	22.4874	Loss non-WGD	14	NR		0.749802
PAAD	1p	Euploid WGD vs Loss WGD	Euploid WGD	20	22.4874	Loss WGD	18	17.0628	1.31792	0.791766
PAAD	3p	Euploid non-WGD vs Loss non-WGD	Euploid non-WGD	120	18.6738	Loss non-WGD	16	12.9533	1.44162	0.351511
PAAD	3p	Euploid WGD vs Loss non-WGD	Euploid WGD	24	17.7861	Loss non-WGD	16	12.9533	1.3731	0.49832
PAAD	3p	Euploid WGD vs Loss WGD	Euploid WGD	24	17.7861	Loss WGD	14	17.0628	1.04239	0.985003
PAAD	6p	Euploid non-WGD vs Loss non-WGD	Euploid non-WGD	118	18.6738	Loss non-WGD	18	16.7998	1.11155	0.225191
PAAD	6p	Euploid WGD vs Loss non-WGD	Euploid WGD	19	17.2601	Loss non-WGD	18	16.7998	1.0274	0.630564
PAAD	6p	Euploid WGD vs Loss WGD	Euploid WGD	19	17.2601	Loss WGD	19	NR		0.557004
PAAD	6q	Euploid non-WGD vs Loss non-WGD	Euploid non-WGD	94	19.5943	Loss non-WGD	42	12.9204	1.51654	0.080212
PAAD	6q	Euploid WGD vs Loss non-WGD	Euploid WGD	14	NR	Loss non-WGD	42	12.9204		0.0702125
PAAD	6q	Euploid WGD vs Loss WGD	Euploid WGD	14	NR	Loss WGD	24	15.7806		0.0988142
PAAD	8p	Euploid non-WGD vs Loss non-WGD	Euploid non-WGD	117	18.6738	Loss non-WGD	19	17.9176	1.0422	0.825122
PAAD	8p	Euploid WGD vs Loss non-WGD	Euploid WGD	21	12.4273	Loss non-WGD	19	17.9176	0.693578	0.25106
PAAD	8p	Euploid WGD vs Loss WGD	Euploid WGD	21	12.4273	Loss WGD	17	NR		0.0209221
PAAD	9p	Euploid non-WGD vs Loss non-WGD	Euploid non-WGD	99	18.6738	Loss non-WGD	37	16.7998	1.11155	0.846758
PAAD	9p	Euploid WGD vs Loss non-WGD	Euploid WGD	21	NR	Loss non-WGD	37	16.7998		0.275437
PAAD	9p	Euploid WGD vs Loss WGD	Euploid WGD	21	NR	Loss WGD	17	15.7806		0.067388
PAAD	9q	Euploid non-WGD vs Loss non-WGD	Euploid non-WGD	119	17.1286	Loss non-WGD	17	24.3285	0.704054	0.431617
PAAD	9q	Euploid WGD vs Loss non-WGD	Euploid WGD	29	22.4874	Loss non-WGD	17	24.3285	0.924324	0.963656
PAAD	10p	Euploid WGD vs Loss WGD	Euploid WGD	20	17.2601	Loss WGD	18	17.7861	0.970425	0.917198
PAAD	10q	Euploid WGD vs Loss WGD	Euploid WGD	23	17.0628	Loss WGD	15	NR		0.705995
PAAD	11p	Euploid WGD vs Loss WGD	Euploid WGD	27	17.2601	Loss WGD	11	NR		0.212161
PAAD	11q	Euploid WGD vs Loss WGD	Euploid WGD	28	17.7861	Loss WGD	10	NR		0.320634
PAAD	12p	Euploid non-WGD vs Loss non-WGD	Euploid non-WGD	123	17.9176	Loss non-WGD	13	24.2627	0.738482	0.609108
PAAD	12p	Euploid WGD vs Loss non-WGD	Euploid WGD	35	17.7861	Loss non-WGD	13	24.2627	0.733062	0.828624
PAAD	12q	Euploid non-WGD vs Loss non-WGD	Euploid non-WGD	122	16.8656	Loss non-WGD	14	24.2627	0.695122	0.535408
PAAD	12q	Euploid WGD vs Loss non-WGD	Euploid WGD	30	NR	Loss non-WGD	14	24.2627		0.89855
PAAD	15q	Euploid WGD vs Loss WGD	Euploid WGD	24	17.7861	Loss WGD	14	NR		0.49922
PAAD	17p	Euploid non-WGD vs Loss non-WGD	Euploid non-WGD	82	20.3505	Loss non-WGD	54	16.7998	1.21135	0.180662
PAAD	17p	Euploid WGD vs Loss non-WGD	Euploid WGD	12	NR	Loss non-WGD	54	16.7998		0.0427536
PAAD	17p	Euploid WGD vs Loss WGD	Euploid WGD	12	NR	Loss WGD	26	15.7806		0.0247517
PAAD	18p	Euploid non-WGD vs Loss non-WGD	Euploid non-WGD	117	18.6738	Loss non-WGD	19	11.5725	1.61364	0.275025
PAAD	18p	Euploid WGD vs Loss non-WGD	Euploid WGD	28	22.4874	Loss non-WGD	19	11.5725	1.94318	0.470425
PAAD	18p	Euploid WGD vs Loss WGD	Euploid WGD	28	22.4874	Loss WGD	10	15.7806	1.425	0.782322
PAAD	18q	Euploid non-WGD vs Loss non-WGD	Euploid non-WGD	83	18.6738	Loss non-WGD	53	14.5642	1.28217	0.57665
PAAD	18q	Euploid WGD vs Loss non-WGD	Euploid WGD	14	NR	Loss non-WGD	53	14.5642		0.425304
PAAD	18q	Euploid WGD vs Loss WGD	Euploid WGD	14	NR	Loss WGD	24	17.2601		0.29411
PAAD	19p	Euploid non-WGD vs Loss non-WGD	Euploid non-WGD	125	17.1286	Loss non-WGD	11	24.2627	0.705962	0.664337
PAAD	19p	Euploid WGD vs Loss non-WGD	Euploid WGD	27	22.4874	Loss non-WGD	11	24.2627	0.926829	0.915447
PAAD	19p	Euploid WGD vs Loss WGD	Euploid WGD	27	22.4874	Loss WGD	11	15.7806	1.425	0.628041
PAAD	21q	Euploid non-WGD vs Loss non-WGD	Euploid non-WGD	118	17.1286	Loss non-WGD	18	17.9176	0.955963	0.605933
PAAD	21q	Euploid WGD vs Loss non-WGD	Euploid WGD	18	17.2601	Loss non-WGD	18	17.9176	0.963303	0.729005
PAAD	21q	Euploid WGD vs Loss WGD	Euploid WGD	18	17.2601	Loss WGD	20	17.7861	0.970425	0.811059
PAAD	22q	Euploid non-WGD vs Loss non-WGD	Euploid non-WGD	118	17.1286	Loss non-WGD	18	NR		0.270947
PAAD	22q	Euploid WGD vs Loss non-WGD	Euploid WGD	21	17.2601	Loss non-WGD	18	NR		0.528396
PAAD	22q	Euploid WGD vs Loss WGD	Euploid WGD	21	17.2601	Loss WGD	17	22.4874	0.767544	0.79065
PCPG	1p	Euploid non-WGD vs Loss non-WGD	Euploid non-WGD	72	NR	Loss non-WGD	81	NR		0.0948861
PCPG	3p	Euploid non-WGD vs Loss non-WGD	Euploid non-WGD	120	NR	Loss non-WGD	33	NR		0.35192
PCPG	3q	Euploid non-WGD vs Loss non-WGD	Euploid non-WGD	90	NR	Loss non-WGD	63	NR		0.864836
PCPG	6q	Euploid non-WGD vs Loss non-WGD	Euploid non-WGD	139	NR	Loss non-WGD	14	NR		0.544232
PCPG	6q	Euploid WGD vs Loss non-WGD	Euploid WGD	22	NR	Loss non-WGD	14	NR		1
PCPG	8p	Euploid non-WGD vs Loss non-WGD	Euploid non-WGD	138	NR	Loss non-WGD	15	NR		0.276484
PCPG	8p	Euploid WGD vs Loss non-WGD	Euploid WGD	19	NR	Loss non-WGD	15	NR		0.342782
PCPG	11p	Euploid non-WGD vs Loss non-WGD	Euploid non-WGD	120	NR	Loss non-WGD	33	NR		0.358288
PCPG	11q	Euploid non-WGD vs Loss non-WGD	Euploid non-WGD	133	NR	Loss non-WGD	20	NR		0.44475
PCPG	11q	Euploid WGD vs Loss non-WGD	Euploid WGD	10	NR	Loss non-WGD	20	NR		1
PCPG	11q	Euploid WGD vs Loss WGD	Euploid WGD	10	NR	Loss WGD	13	NR		1
PCPG	17p	Euploid non-WGD vs Loss non-WGD	Euploid non-WGD	111	NR	Loss non-WGD	42	NR		0.870639
PCPG	17p	Euploid WGD vs Loss non-WGD	Euploid WGD	14	NR	Loss non-WGD	42	NR		0.654721
PCPG	21q	Euploid non-WGD vs Loss non-WGD	Euploid non-WGD	135	NR	Loss non-WGD	18	NR		0.497304
PCPG	21q	Euploid WGD vs Loss non-WGD	Euploid WGD	13	NR	Loss non-WGD	18	NR		1
PCPG	21q	Euploid WGD vs Loss WGD	Euploid WGD	13	NR	Loss WGD	10	NR		1
PCPG	22q	Euploid non-WGD vs Loss non-WGD	Euploid non-WGD	117	NR	Loss non-WGD	36	NR		0.000455134
PCPG	22q	Euploid WGD vs Loss non-WGD	Euploid WGD	16	NR	Loss non-WGD	36	NR		0.236804
PRAD	1p	Euploid WGD vs Loss WGD	Euploid WGD	25	NR	Loss WGD	10	NR		1
PRAD	6q	Euploid non-WGD vs Loss non-WGD	Euploid non-WGD	412	NR	Loss non-WGD	11	NR		0.020767
PRAD	6q	Euploid WGD vs Loss non-WGD	Euploid WGD	24	NR	Loss non-WGD	11	NR		0.192288
PRAD	6q	Euploid WGD vs Loss WGD	Euploid WGD	24	NR	Loss WGD	11	NR		1
PRAD	8p	Euploid non-WGD vs Loss non-WGD	Euploid non-WGD	321	NR	Loss non-WGD	102	NR		0.000599166
PRAD	8p	Euploid WGD vs Loss non-WGD	Euploid WGD	21	NR	Loss non-WGD	102	NR		0.38374
PRAD	8p	Euploid WGD vs Loss WGD	Euploid WGD	21	NR	Loss WGD	14	NR		1
PRAD	10q	Euploid WGD vs Loss WGD	Euploid WGD	23	NR	Loss WGD	12	NR		1
PRAD	12p	Euploid non-WGD vs Loss non-WGD	Euploid non-WGD	405	NR	Loss non-WGD	18	NR		0.673425
PRAD	12p	Euploid WGD vs Loss non-WGD	Euploid WGD	23	NR	Loss non-WGD	18	NR		1
PRAD	12p	Euploid WGD vs Loss WGD	Euploid WGD	23	NR	Loss WGD	12	NR		1
PRAD	13q	Euploid non-WGD vs Loss non-WGD	Euploid non-WGD	388	NR	Loss non-WGD	35	NR		0.538134
PRAD	13q	Euploid WGD vs Loss non-WGD	Euploid WGD	20	NR	Loss non-WGD	35	NR		1
PRAD	13q	Euploid WGD vs Loss WGD	Euploid WGD	20	NR	Loss WGD	15	NR		1
PRAD	15q	Euploid WGD vs Loss WGD	Euploid WGD	25	NR	Loss WGD	10	NR		1
PRAD	16q	Euploid non-WGD vs Loss non-WGD	Euploid non-WGD	367	NR	Loss non-WGD	56	NR		0.504091
PRAD	16q	Euploid WGD vs Loss non-WGD	Euploid WGD	16	NR	Loss non-WGD	56	NR		0.674424
PRAD	16q	Euploid WGD vs Loss WGD	Euploid WGD	16	NR	Loss WGD	19	NR		1
PRAD	17p	Euploid non-WGD vs Loss non-WGD	Euploid non-WGD	387	NR	Loss non-WGD	36	NR		0.259027
PRAD	17p	Euploid WGD vs Loss non-WGD	Euploid WGD	19	NR	Loss non-WGD	36	NR		0.466082
PRAD	17p	Euploid WGD vs Loss WGD	Euploid WGD	19	NR	Loss WGD	16	NR		1
PRAD	18p	Euploid non-WGD vs Loss non-WGD	Euploid non-WGD	398	NR	Loss non-WGD	25	NR		0.598413
PRAD	18p	Euploid WGD vs Loss non-WGD	Euploid WGD	24	NR	Loss non-WGD	25	NR		1
PRAD	18p	Euploid WGD vs Loss WGD	Euploid WGD	24	NR	Loss WGD	11	NR		1
PRAD	18q	Euploid non-WGD vs Loss non-WGD	Euploid non-WGD	383	NR	Loss non-WGD	40	NR		0.495682
PRAD	18q	Euploid WGD vs Loss non-WGD	Euploid WGD	17	NR	Loss non-WGD	40	NR		1
PRAD	18q	Euploid WGD vs Loss WGD	Euploid WGD	17	NR	Loss WGD	18	NR		1
PRAD	22q	Euploid non-WGD vs Loss non-WGD	Euploid non-WGD	412	NR	Loss non-WGD	11	NR		0.000166661
PRAD	22q	Euploid WGD vs Loss non-WGD	Euploid WGD	27	NR	Loss non-WGD	11	NR		0.0587817
READ	1p	Euploid WGD vs Loss WGD	Euploid WGD	34	NR	Loss WGD	42	NR		0.392856
READ	1q	Euploid WGD vs Loss WGD	Euploid WGD	61	NR	Loss WGD	15	NR		0.149222
READ	2p	Euploid WGD vs Loss WGD	Euploid WGD	65	NR	Loss WGD	11	NR		0.957223
READ	3p	Euploid WGD vs Loss WGD	Euploid WGD	58	NR	Loss WGD	18	NR		0.5729
READ	3q	Euploid WGD vs Loss WGD	Euploid WGD	63	NR	Loss WGD	13	NR		0.913573
READ	4p	Euploid WGD vs Loss WGD	Euploid WGD	27	NR	Loss WGD	49	NR		0.241624
READ	4q	Euploid WGD vs Loss WGD	Euploid WGD	28	NR	Loss WGD	48	NR		0.0773266
READ	5p	Euploid WGD vs Loss WGD	Euploid WGD	61	NR	Loss WGD	15	NR		0.163684
READ	5q	Euploid WGD vs Loss WGD	Euploid WGD	45	NR	Loss WGD	31	NR		0.507938
READ	6q	Euploid WGD vs Loss WGD	Euploid WGD	63	NR	Loss WGD	13	NR		0.255903
READ	8p	Euploid non-WGD vs Loss non-WGD	Euploid non-WGD	41	NR	Loss non-WGD	29	NR		0.00657507
READ	8p	Euploid WGD vs Loss non-WGD	Euploid WGD	25	NR	Loss non-WGD	29	NR		0.0940908
READ	8p	Euploid WGD vs Loss WGD	Euploid WGD	25	NR	Loss WGD	51	NR		0.780119
READ	9p	Euploid WGD vs Loss WGD	Euploid WGD	53	NR	Loss WGD	23	NR		0.41026
READ	9q	Euploid WGD vs Loss WGD	Euploid WGD	48	NR	Loss WGD	28	NR		0.558215
READ	10p	Euploid WGD vs Loss WGD	Euploid WGD	45	NR	Loss WGD	31	NR		0.0191694
READ	10q	Euploid WGD vs Loss WGD	Euploid WGD	42	NR	Loss WGD	34	NR		0.0149987
READ	11p	Euploid WGD vs Loss WGD	Euploid WGD	57	NR	Loss WGD	19	NR		0.518614
READ	11q	Euploid WGD vs Loss WGD	Euploid WGD	55	NR	Loss WGD	21	NR		0.644592
READ	12p	Euploid WGD vs Loss WGD	Euploid WGD	58	NR	Loss WGD	18	NR		0.229447
READ	12q	Euploid WGD vs Loss WGD	Euploid WGD	56	NR	Loss WGD	20	NR		0.143673
READ	14q	Euploid non-WGD vs Loss non-WGD	Euploid non-WGD	57	NR	Loss non-WGD	13	NR		0.295401
READ	14q	Euploid WGD vs Loss non-WGD	Euploid WGD	34	NR	Loss non-WGD	13	NR		0.383988
READ	14q	Euploid WGD vs Loss WGD	Euploid WGD	34	NR	Loss WGD	42	NR		0.765773
READ	15q	Euploid non-WGD vs Loss non-WGD	Euploid non-WGD	56	NR	Loss non-WGD	14	NR		0.826565
READ	15q	Euploid WGD vs Loss non-WGD	Euploid WGD	29	NR	Loss non-WGD	14	NR		0.836231
READ	15q	Euploid WGD vs Loss WGD	Euploid WGD	29	NR	Loss WGD	47	NR		0.629646
READ	16p	Euploid WGD vs Loss WGD	Euploid WGD	66	NR	Loss WGD	10	NR		0.358674
READ	16q	Euploid WGD vs Loss WGD	Euploid WGD	63	NR	Loss WGD	13	NR		0.379585
READ	17p	Euploid non-WGD vs Loss non-WGD	Euploid non-WGD	35	NR	Loss non-WGD	35	NR		0.0738349
READ	17p	Euploid WGD vs Loss non-WGD	Euploid WGD	18	NR	Loss non-WGD	35	NR		0.43938
READ	17p	Euploid WGD vs Loss WGD	Euploid WGD	18	NR	Loss WGD	58	NR		0.655373
READ	17q	Euploid WGD vs Loss WGD	Euploid WGD	59	NR	Loss WGD	17	NR		0.182865
READ	18p	Euploid non-WGD vs Loss non-WGD	Euploid non-WGD	31	NR	Loss non-WGD	39	NR		0.201096
READ	18p	Euploid WGD vs Loss non-WGD	Euploid WGD	13	NR	Loss non-WGD	39	NR		0.752496
READ	18p	Euploid WGD vs Loss WGD	Euploid WGD	13	NR	Loss WGD	63	NR		0.54664
READ	18q	Euploid non-WGD vs Loss non-WGD	Euploid non-WGD	21	NR	Loss non-WGD	49	NR		0.104926
READ	19p	Euploid WGD vs Loss WGD	Euploid WGD	59	NR	Loss WGD	17	NR		0.126575
READ	20p	Euploid WGD vs Loss WGD	Euploid WGD	59	NR	Loss WGD	17	NR		0.00151193
READ	21q	Euploid non-WGD vs Loss non-WGD	Euploid non-WGD	55	NR	Loss non-WGD	15	NR		0.310716
READ	21q	Euploid WGD vs Loss non-WGD	Euploid WGD	36	NR	Loss non-WGD	15	NR		0.417027
READ	21q	Euploid WGD vs Loss WGD	Euploid WGD	36	NR	Loss WGD	40	NR		0.61049
READ	22q	Euploid WGD vs Loss WGD	Euploid WGD	37	NR	Loss WGD	39	NR		0.976095
SARC	1q	Euploid WGD vs Loss WGD	Euploid WGD	70	NR	Loss WGD	17	NR		0.892911
SARC	2p	Euploid non-WGD vs Loss non-WGD	Euploid non-WGD	101	NR	Loss non-WGD	14	12.6245		0.0134044
SARC	2p	Euploid WGD vs Loss non-WGD	Euploid WGD	52	NR	Loss non-WGD	14	12.6245		0.476266
SARC	2p	Euploid WGD vs Loss WGD	Euploid WGD	52	NR	Loss WGD	35	NR		0.522068
SARC	2q	Euploid WGD vs Loss WGD	Euploid WGD	61	NR	Loss WGD	26	13.3149		0.282847
SARC	3p	Euploid WGD vs Loss WGD	Euploid WGD	74	NR	Loss WGD	13	19.4299		0.863165
SARC	3q	Euploid WGD vs Loss WGD	Euploid WGD	64	NR	Loss WGD	23	NR		0.593902
SARC	4p	Euploid WGD vs Loss WGD	Euploid WGD	70	NR	Loss WGD	17	19.4299		0.391688
SARC	4q	Euploid WGD vs Loss WGD	Euploid WGD	61	NR	Loss WGD	26	NR		0.585845
SARC	5q	Euploid WGD vs Loss WGD	Euploid WGD	76	NR	Loss WGD	11	18.4108		0.137698
SARC	6p	Euploid non-WGD vs Loss non-WGD	Euploid non-WGD	98	81.0073	Loss non-WGD	17	NR		0.188039
SARC	6p	Euploid WGD vs Loss non-WGD	Euploid WGD	70	18.4108	Loss non-WGD	17	NR		0.0295888
SARC	6p	Euploid WGD vs Loss WGD	Euploid WGD	70	18.4108	Loss WGD	17	NR		0.00767147
SARC	6q	Euploid WGD vs Loss WGD	Euploid WGD	66	NR	Loss WGD	21	27.2216		0.785699
SARC	7p	Euploid WGD vs Loss WGD	Euploid WGD	75	NR	Loss WGD	12	NR		0.742867
SARC	8p	Euploid non-WGD vs Loss non-WGD	Euploid non-WGD	100	81.0073	Loss non-WGD	15	34.8489	2.32453	0.188487
SARC	8p	Euploid WGD vs Loss non-WGD	Euploid WGD	53	NR	Loss non-WGD	15	34.8489		0.971323
SARC	8p	Euploid WGD vs Loss WGD	Euploid WGD	53	NR	Loss WGD	34	NR		0.976093
SARC	8q	Euploid WGD vs Loss WGD	Euploid WGD	71	NR	Loss WGD	16	NR		0.0642337
SARC	9p	Euploid non-WGD vs Loss non-WGD	Euploid non-WGD	101	NR	Loss non-WGD	14	40.6023		0.0803417
SARC	9p	Euploid WGD vs Loss non-WGD	Euploid WGD	59	NR	Loss non-WGD	14	40.6023		0.296137
SARC	9p	Euploid WGD vs Loss WGD	Euploid WGD	59	NR	Loss WGD	28	11.5396		0.0324576
SARC	9q	Euploid WGD vs Loss WGD	Euploid WGD	72	NR	Loss WGD	15	7.03554		0.0596612
SARC	10p	Euploid non-WGD vs Loss non-WGD	Euploid non-WGD	88	81.0073	Loss non-WGD	27	NR		0.341384
SARC	10p	Euploid WGD vs Loss non-WGD	Euploid WGD	52	NR	Loss non-WGD	27	NR		0.178079
SARC	10p	Euploid WGD vs Loss WGD	Euploid WGD	52	NR	Loss WGD	35	19.4299		0.586315
SARC	10q	Euploid non-WGD vs Loss non-WGD	Euploid non-WGD	83	81.0073	Loss non-WGD	32	NR		0.554707
SARC	10q	Euploid WGD vs Loss non-WGD	Euploid WGD	46	NR	Loss non-WGD	32	NR		0.111744
SARC	10q	Euploid WGD vs Loss WGD	Euploid WGD	46	NR	Loss WGD	41	NR		0.545614
SARC	11p	Euploid non-WGD vs Loss non-WGD	Euploid non-WGD	101	NR	Loss non-WGD	14	34.8489		0.113424
SARC	11p	Euploid WGD vs Loss non-WGD	Euploid WGD	55	NR	Loss non-WGD	14	34.8489		0.97653
SARC	11p	Euploid WGD vs Loss WGD	Euploid WGD	55	NR	Loss WGD	32	NR		0.236229
SARC	11q	Euploid non-WGD vs Loss non-WGD	Euploid non-WGD	105	NR	Loss non-WGD	10	8.67936		0.00947984
SARC	11q	Euploid WGD vs Loss non-WGD	Euploid WGD	54	NR	Loss non-WGD	10	8.67936		0.349713
SARC	11q	Euploid WGD vs Loss WGD	Euploid WGD	54	NR	Loss WGD	33	NR		0.404973
SARC	12p	Euploid non-WGD vs Loss non-WGD	Euploid non-WGD	101	81.0073	Loss non-WGD	14	NR		0.854027
SARC	12p	Euploid WGD vs Loss non-WGD	Euploid WGD	62	27.2216	Loss non-WGD	14	NR		0.254206
SARC	12p	Euploid WGD vs Loss WGD	Euploid WGD	62	27.2216	Loss WGD	25	NR		0.131187
SARC	12q	Euploid WGD vs Loss WGD	Euploid WGD	71	27.2216	Loss WGD	16	NR		0.102471
SARC	13q	Euploid non-WGD vs Loss non-WGD	Euploid non-WGD	90	NR	Loss non-WGD	25	81.0073		0.214345
SARC	13q	Euploid WGD vs Loss non-WGD	Euploid WGD	43	27.2216	Loss non-WGD	25	81.0073	0.336039	0.565381
SARC	13q	Euploid WGD vs Loss WGD	Euploid WGD	43	27.2216	Loss WGD	44	NR		0.348696
SARC	14q	Euploid non-WGD vs Loss non-WGD	Euploid non-WGD	103	81.0073	Loss non-WGD	12	NR		0.898761
SARC	14q	Euploid WGD vs Loss non-WGD	Euploid WGD	72	NR	Loss non-WGD	12	NR		0.732276
SARC	14q	Euploid WGD vs Loss WGD	Euploid WGD	72	NR	Loss WGD	15	11.5396		0.0919841
SARC	16p	Euploid WGD vs Loss WGD	Euploid WGD	70	NR	Loss WGD	17	NR		0.718119
SARC	16q	Euploid non-WGD vs Loss non-WGD	Euploid non-WGD	79	NR	Loss non-WGD	36	81.0073		0.883645
SARC	16q	Euploid WGD vs Loss non-WGD	Euploid WGD	41	NR	Loss non-WGD	36	81.0073		0.341396
SARC	16q	Euploid WGD vs Loss WGD	Euploid WGD	41	NR	Loss WGD	46	NR		0.788756
SARC	17p	Euploid WGD vs Loss WGD	Euploid WGD	76	NR	Loss WGD	11	27.2216		0.487367
SARC	17q	Euploid WGD vs Loss WGD	Euploid WGD	72	NR	Loss WGD	15	18.4108		0.69194
SARC	18p	Euploid non-WGD vs Loss non-WGD	Euploid non-WGD	105	81.0073	Loss non-WGD	10	34.8489	2.32453	0.323353
SARC	18p	Euploid WGD vs Loss non-WGD	Euploid WGD	64	NR	Loss non-WGD	10	34.8489		0.733887
SARC	18p	Euploid WGD vs Loss WGD	Euploid WGD	64	NR	Loss WGD	23	27.2216		0.286532
SARC	18q	Euploid WGD vs Loss WGD	Euploid WGD	58	27.2216	Loss WGD	29	NR		0.0802975
SARC	19q	Euploid non-WGD vs Loss non-WGD	Euploid non-WGD	104	81.0073	Loss non-WGD	11	NR		0.98339
SARC	19q	Euploid WGD vs Loss non-WGD	Euploid WGD	78	NR	Loss non-WGD	11	NR		0.626685
SARC	20p	Euploid non-WGD vs Loss non-WGD	Euploid non-WGD	100	NR	Loss non-WGD	15	81.0073		0.0731783
SARC	20p	Euploid WGD vs Loss non-WGD	Euploid WGD	70	NR	Loss non-WGD	15	81.0073		0.567362
SARC	20p	Euploid WGD vs Loss WGD	Euploid WGD	70	NR	Loss WGD	17	NR		0.904309
SARC	21q	Euploid WGD vs Loss WGD	Euploid WGD	71	NR	Loss WGD	16	NR		0.566139
SARC	22q	Euploid non-WGD vs Loss non-WGD	Euploid non-WGD	103	81.0073	Loss non-WGD	12	NR		0.879018
SARC	22q	Euploid WGD vs Loss non-WGD	Euploid WGD	72	NR	Loss non-WGD	12	NR		0.472201
SARC	22q	Euploid WGD vs Loss WGD	Euploid WGD	72	NR	Loss WGD	15	19.4299		0.782648
SKCM	1p	Euploid non-WGD vs Loss non-WGD	Euploid non-WGD	216	54.4104	Loss non-WGD	13	121.281	0.448631	0.0928108
SKCM	1p	Euploid WGD vs Loss non-WGD	Euploid WGD	108	63.024	Loss non-WGD	13	121.281	0.519653	0.253827
SKCM	1p	Euploid WGD vs Loss WGD	Euploid WGD	108	63.024	Loss WGD	27	148.7	0.423834	0.81297
SKCM	2p	Euploid non-WGD vs Loss non-WGD	Euploid non-WGD	216	55.5939	Loss non-WGD	13	143.078	0.388557	0.0433225
SKCM	2p	Euploid WGD vs Loss non-WGD	Euploid WGD	112	49.2488	Loss non-WGD	13	143.078	0.34421	0.530938
SKCM	2p	Euploid WGD vs Loss WGD	Euploid WGD	112	49.2488	Loss WGD	23	148.7	0.331196	0.447081
SKCM	2q	Euploid non-WGD vs Loss non-WGD	Euploid non-WGD	216	55.5939	Loss non-WGD	13	135.648	0.40984	0.0968489
SKCM	2q	Euploid WGD vs Loss non-WGD	Euploid WGD	113	50.1364	Loss non-WGD	13	135.648	0.369607	0.829302
SKCM	2q	Euploid WGD vs Loss WGD	Euploid WGD	113	50.1364	Loss WGD	22	148.7	0.337166	0.399045
SKCM	3p	Euploid non-WGD vs Loss non-WGD	Euploid non-WGD	215	57.1062	Loss non-WGD	14	129.533	0.440863	0.314568
SKCM	3p	Euploid WGD vs Loss non-WGD	Euploid WGD	114	50.1364	Loss non-WGD	14	129.533	0.387056	0.886013
SKCM	3p	Euploid WGD vs Loss WGD	Euploid WGD	114	50.1364	Loss WGD	21	148.7	0.337166	0.633787
SKCM	3q	Euploid non-WGD vs Loss non-WGD	Euploid non-WGD	215	57.1062	Loss non-WGD	14	48.5912	1.17524	0.749943
SKCM	3q	Euploid WGD vs Loss non-WGD	Euploid WGD	114	63.024	Loss non-WGD	14	48.5912	1.29702	0.607998
SKCM	3q	Euploid WGD vs Loss WGD	Euploid WGD	114	63.024	Loss WGD	21	105.895	0.595157	0.786981
SKCM	4p	Euploid non-WGD vs Loss non-WGD	Euploid non-WGD	209	57.1062	Loss non-WGD	20	35.1777	1.62336	0.529555
SKCM	4p	Euploid WGD vs Loss non-WGD	Euploid WGD	111	105.895	Loss non-WGD	20	35.1777	3.01028	0.784564
SKCM	4p	Euploid WGD vs Loss WGD	Euploid WGD	111	105.895	Loss WGD	24	44.6132	2.37362	0.847914
SKCM	4q	Euploid non-WGD vs Loss non-WGD	Euploid non-WGD	206	55.5939	Loss non-WGD	23	121.281	0.45839	0.08443
SKCM	4q	Euploid WGD vs Loss non-WGD	Euploid WGD	97	105.895	Loss non-WGD	23	121.281	0.873136	0.430168
SKCM	4q	Euploid WGD vs Loss WGD	Euploid WGD	97	105.895	Loss WGD	38	63.024	1.68023	0.965173
SKCM	5p	Euploid non-WGD vs Loss non-WGD	Euploid non-WGD	215	63.4514	Loss non-WGD	14	25.1833	2.51958	0.581289
SKCM	5p	Euploid WGD vs Loss non-WGD	Euploid WGD	110	148.7	Loss non-WGD	14	25.1833	5.9047	0.137728
SKCM	5p	Euploid WGD vs Loss WGD	Euploid WGD	110	148.7	Loss WGD	25	49.2159	3.02138	0.503862
SKCM	5q	Euploid non-WGD vs Loss non-WGD	Euploid non-WGD	198	57.1062	Loss non-WGD	31	48.5912	1.17524	0.757155
SKCM	5q	Euploid WGD vs Loss non-WGD	Euploid WGD	96	50.1364	Loss non-WGD	31	48.5912	1.0318	0.339206
SKCM	5q	Euploid WGD vs Loss WGD	Euploid WGD	96	50.1364	Loss WGD	39	153.434	0.326762	0.615067
SKCM	6p	Euploid WGD vs Loss WGD	Euploid WGD	121	50.1364	Loss WGD	14	224.907	0.222921	0.113372
SKCM	6q	Euploid non-WGD vs Loss non-WGD	Euploid non-WGD	156	65.1281	Loss non-WGD	73	48.0324	1.35592	0.852907
SKCM	6q	Euploid WGD vs Loss non-WGD	Euploid WGD	53	45.6653	Loss non-WGD	73	48.0324	0.950719	0.789221
SKCM	6q	Euploid WGD vs Loss WGD	Euploid WGD	53	45.6653	Loss WGD	82	153.434	0.297622	0.234454
SKCM	8p	Euploid non-WGD vs Loss non-WGD	Euploid non-WGD	199	57.1062	Loss non-WGD	30	66.0815	0.864179	0.977854
SKCM	8p	Euploid WGD vs Loss non-WGD	Euploid WGD	99	153.434	Loss non-WGD	30	66.0815	2.32189	0.165675
SKCM	8p	Euploid WGD vs Loss WGD	Euploid WGD	99	153.434	Loss WGD	36	45.6653	3.35997	0.125396
SKCM	8q	Euploid WGD vs Loss WGD	Euploid WGD	125	105.895	Loss WGD	10	45.6653	2.31893	0.535689
SKCM	9p	Euploid non-WGD vs Loss non-WGD	Euploid non-WGD	118	65.8842	Loss non-WGD	111	51.4515	1.28051	0.800561
SKCM	9p	Euploid WGD vs Loss non-WGD	Euploid WGD	37	224.907	Loss non-WGD	111	51.4515	4.37125	0.191478
SKCM	9p	Euploid WGD vs Loss WGD	Euploid WGD	37	224.907	Loss WGD	98	63.024	3.5686	0.808614
SKCM	9q	Euploid non-WGD vs Loss non-WGD	Euploid non-WGD	161	65.1281	Loss non-WGD	68	51.4515	1.26581	0.784557
SKCM	9q	Euploid WGD vs Loss non-WGD	Euploid WGD	64	44.6132	Loss non-WGD	68	51.4515	0.867093	0.942371
SKCM	9q	Euploid WGD vs Loss WGD	Euploid WGD	64	44.6132	Loss WGD	71	153.828	0.290019	0.115172
SKCM	10p	Euploid non-WGD vs Loss non-WGD	Euploid non-WGD	162	54.4104	Loss non-WGD	67	66.6732	0.816075	0.835346
SKCM	10p	Euploid WGD vs Loss non-WGD	Euploid WGD	40	49.2488	Loss non-WGD	67	66.6732	0.738659	0.752459
SKCM	10p	Euploid WGD vs Loss WGD	Euploid WGD	40	49.2488	Loss WGD	95	105.895	0.465073	0.750012
SKCM	10q	Euploid non-WGD vs Loss non-WGD	Euploid non-WGD	145	55.5939	Loss non-WGD	84	66.6732	0.833826	0.54661
SKCM	10q	Euploid WGD vs Loss non-WGD	Euploid WGD	33	37.8736	Loss non-WGD	84	66.6732	0.568047	0.0804255
SKCM	10q	Euploid WGD vs Loss WGD	Euploid WGD	33	37.8736	Loss WGD	102	153.434	0.24684	0.0229785
SKCM	11p	Euploid non-WGD vs Loss non-WGD	Euploid non-WGD	200	65.1281	Loss non-WGD	29	41.2927	1.57723	0.478024
SKCM	11p	Euploid WGD vs Loss non-WGD	Euploid WGD	76	50.1364	Loss non-WGD	29	41.2927	1.21417	0.287759
SKCM	11p	Euploid WGD vs Loss WGD	Euploid WGD	76	50.1364	Loss WGD	59	105.895	0.473455	0.783603
SKCM	11q	Euploid non-WGD vs Loss non-WGD	Euploid non-WGD	195	63.4514	Loss non-WGD	34	44.1858	1.43601	0.502276
SKCM	11q	Euploid WGD vs Loss non-WGD	Euploid WGD	75	105.895	Loss non-WGD	34	44.1858	2.39658	0.151905
SKCM	11q	Euploid WGD vs Loss WGD	Euploid WGD	75	105.895	Loss WGD	60	49.2488	2.1502	0.978658
SKCM	12p	Euploid WGD vs Loss WGD	Euploid WGD	112	63.024	Loss WGD	23	148.7	0.423834	0.930762
SKCM	12q	Euploid non-WGD vs Loss non-WGD	Euploid non-WGD	213	57.1062	Loss non-WGD	16	84.9854	0.671954	0.0836506
SKCM	12q	Euploid WGD vs Loss non-WGD	Euploid WGD	101	63.024	Loss non-WGD	16	84.9854	0.741586	0.335185
SKCM	12q	Euploid WGD vs Loss WGD	Euploid WGD	101	63.024	Loss WGD	34	148.7	0.423834	0.694414
SKCM	13q	Euploid non-WGD vs Loss non-WGD	Euploid non-WGD	213	55.5939	Loss non-WGD	16	63.4514	0.876166	0.611655
SKCM	13q	Euploid WGD vs Loss non-WGD	Euploid WGD	97	49.2488	Loss non-WGD	16	63.4514	0.776166	0.480613
SKCM	13q	Euploid WGD vs Loss WGD	Euploid WGD	97	49.2488	Loss WGD	38	153.828	0.320154	0.0915521
SKCM	14q	Euploid non-WGD vs Loss non-WGD	Euploid non-WGD	196	57.1062	Loss non-WGD	33	65.1281	0.87683	0.683872
SKCM	14q	Euploid WGD vs Loss non-WGD	Euploid WGD	75	153.434	Loss non-WGD	33	65.1281	2.35588	0.361348
SKCM	14q	Euploid WGD vs Loss WGD	Euploid WGD	75	153.434	Loss WGD	60	63.024	2.43453	0.965534
SKCM	15q	Euploid WGD vs Loss WGD	Euploid WGD	111	63.024	Loss WGD	24	NR		0.166926
SKCM	16p	Euploid non-WGD vs Loss non-WGD	Euploid non-WGD	216	57.1062	Loss non-WGD	13	55.5939	1.0272	0.618039
SKCM	16p	Euploid WGD vs Loss non-WGD	Euploid WGD	112	63.024	Loss non-WGD	13	55.5939	1.13365	0.935602
SKCM	16p	Euploid WGD vs Loss WGD	Euploid WGD	112	63.024	Loss WGD	23	153.828	0.409703	0.580037
SKCM	16q	Euploid non-WGD vs Loss non-WGD	Euploid non-WGD	184	63.4514	Loss non-WGD	45	55.5939	1.14134	0.936052
SKCM	16q	Euploid WGD vs Loss non-WGD	Euploid WGD	86	49.2159	Loss non-WGD	45	55.5939	0.885275	0.790363
SKCM	16q	Euploid WGD vs Loss WGD	Euploid WGD	86	49.2159	Loss WGD	49	153.828	0.31994	0.11248
SKCM	17p	Euploid non-WGD vs Loss non-WGD	Euploid non-WGD	181	57.1062	Loss non-WGD	48	84.9854	0.671954	0.620058
SKCM	17p	Euploid WGD vs Loss non-WGD	Euploid WGD	83	49.2159	Loss non-WGD	48	84.9854	0.57911	0.842593
SKCM	17p	Euploid WGD vs Loss WGD	Euploid WGD	83	49.2159	Loss WGD	52	224.907	0.218828	0.0653722
SKCM	17q	Euploid non-WGD vs Loss non-WGD	Euploid non-WGD	216	55.5939	Loss non-WGD	13	107.802	0.515706	0.58442
SKCM	17q	Euploid WGD vs Loss non-WGD	Euploid WGD	112	63.024	Loss non-WGD	13	107.802	0.584629	0.862591
SKCM	17q	Euploid WGD vs Loss WGD	Euploid WGD	112	63.024	Loss WGD	23	NR		0.150042
SKCM	18p	Euploid non-WGD vs Loss non-WGD	Euploid non-WGD	204	57.1062	Loss non-WGD	25	55.5939	1.0272	0.860955
SKCM	18p	Euploid WGD vs Loss non-WGD	Euploid WGD	89	50.1364	Loss non-WGD	25	55.5939	0.901833	0.637756
SKCM	18p	Euploid WGD vs Loss WGD	Euploid WGD	89	50.1364	Loss WGD	46	148.7	0.337166	0.792497
SKCM	18q	Euploid non-WGD vs Loss non-WGD	Euploid non-WGD	207	54.4104	Loss non-WGD	22	84.9854	0.640232	0.512031
SKCM	18q	Euploid WGD vs Loss non-WGD	Euploid WGD	89	49.2488	Loss non-WGD	22	84.9854	0.579497	0.841472
SKCM	18q	Euploid WGD vs Loss WGD	Euploid WGD	89	49.2488	Loss WGD	46	148.7	0.331196	0.523634
SKCM	19p	Euploid non-WGD vs Loss non-WGD	Euploid non-WGD	212	55.5939	Loss non-WGD	17	84.9854	0.654159	0.40691
SKCM	19p	Euploid WGD vs Loss non-WGD	Euploid WGD	103	50.1364	Loss non-WGD	17	84.9854	0.589942	0.753315
SKCM	19p	Euploid WGD vs Loss WGD	Euploid WGD	103	50.1364	Loss WGD	32	NR		0.24284
SKCM	19q	Euploid non-WGD vs Loss non-WGD	Euploid non-WGD	214	54.4104	Loss non-WGD	15	97.051	0.560637	0.10577
SKCM	19q	Euploid WGD vs Loss non-WGD	Euploid WGD	111	63.024	Loss non-WGD	15	97.051	0.64939	0.198464
SKCM	19q	Euploid WGD vs Loss WGD	Euploid WGD	111	63.024	Loss WGD	24	NR		0.0581868
SKCM	20p	Euploid non-WGD vs Loss non-WGD	Euploid non-WGD	219	57.1062	Loss non-WGD	10	66.6732	0.856509	0.572493
SKCM	20p	Euploid WGD vs Loss non-WGD	Euploid WGD	118	105.895	Loss non-WGD	10	66.6732	1.58826	0.310722
SKCM	20p	Euploid WGD vs Loss WGD	Euploid WGD	118	105.895	Loss WGD	17	49.2488	2.1502	0.820599
SKCM	21q	Euploid non-WGD vs Loss non-WGD	Euploid non-WGD	214	57.1062	Loss non-WGD	15	65.1281	0.87683	0.798899
SKCM	21q	Euploid WGD vs Loss non-WGD	Euploid WGD	108	63.024	Loss non-WGD	15	65.1281	0.967693	0.834226
SKCM	21q	Euploid WGD vs Loss WGD	Euploid WGD	108	63.024	Loss WGD	27	224.907	0.280222	0.980523
SKCM	22q	Euploid non-WGD vs Loss non-WGD	Euploid non-WGD	218	55.5939	Loss non-WGD	11	84.9854	0.654159	0.424432
SKCM	22q	Euploid WGD vs Loss non-WGD	Euploid WGD	117	50.1364	Loss non-WGD	11	84.9854	0.589942	0.953917
SKCM	22q	Euploid WGD vs Loss WGD	Euploid WGD	117	50.1364	Loss WGD	18	153.828	0.325924	0.416986
STAD	1p	Euploid non-WGD vs Loss non-WGD	Euploid non-WGD	234	NR	Loss non-WGD	12	10.9149		0.0300043
STAD	1p	Euploid WGD vs Loss non-WGD	Euploid WGD	92	NR	Loss non-WGD	12	10.9149		0.0752508
STAD	1p	Euploid WGD vs Loss WGD	Euploid WGD	92	NR	Loss WGD	68	NR		0.0406905
STAD	1q	Euploid WGD vs Loss WGD	Euploid WGD	148	NR	Loss WGD	12	NR		0.631221
STAD	2p	Euploid WGD vs Loss WGD	Euploid WGD	145	NR	Loss WGD	15	NR		0.853958
STAD	2q	Euploid WGD vs Loss WGD	Euploid WGD	144	NR	Loss WGD	16	NR		0.700455
STAD	3p	Euploid non-WGD vs Loss non-WGD	Euploid non-WGD	230	NR	Loss non-WGD	16	18.4108		0.310376
STAD	3p	Euploid WGD vs Loss non-WGD	Euploid WGD	85	NR	Loss non-WGD	16	18.4108		0.703935
STAD	3p	Euploid WGD vs Loss WGD	Euploid WGD	85	NR	Loss WGD	75	NR		0.437564
STAD	3q	Euploid WGD vs Loss WGD	Euploid WGD	132	NR	Loss WGD	28	NR		0.414788
STAD	4p	Euploid non-WGD vs Loss non-WGD	Euploid non-WGD	208	NR	Loss non-WGD	38	NR		0.882798
STAD	4p	Euploid WGD vs Loss non-WGD	Euploid WGD	70	NR	Loss non-WGD	38	NR		0.974362
STAD	4p	Euploid WGD vs Loss WGD	Euploid WGD	70	NR	Loss WGD	90	NR		0.112522
STAD	4q	Euploid non-WGD vs Loss non-WGD	Euploid non-WGD	205	NR	Loss non-WGD	41	42.3119		0.283838
STAD	4q	Euploid WGD vs Loss non-WGD	Euploid WGD	61	NR	Loss non-WGD	41	42.3119		0.645992
STAD	4q	Euploid WGD vs Loss WGD	Euploid WGD	61	NR	Loss WGD	99	NR		0.346257
STAD	5p	Euploid WGD vs Loss WGD	Euploid WGD	137	NR	Loss WGD	23	NR		0.0922944
STAD	5q	Euploid non-WGD vs Loss non-WGD	Euploid non-WGD	225	NR	Loss non-WGD	21	42.3119		0.532129
STAD	5q	Euploid WGD vs Loss non-WGD	Euploid WGD	79	NR	Loss non-WGD	21	42.3119		0.885072
STAD	5q	Euploid WGD vs Loss WGD	Euploid WGD	79	NR	Loss WGD	81	NR		0.136251
STAD	6p	Euploid WGD vs Loss WGD	Euploid WGD	130	NR	Loss WGD	30	NR		0.852267
STAD	6q	Euploid non-WGD vs Loss non-WGD	Euploid non-WGD	228	NR	Loss non-WGD	18	NR		0.0425907
STAD	6q	Euploid WGD vs Loss non-WGD	Euploid WGD	119	NR	Loss non-WGD	18	NR		0.352795
STAD	6q	Euploid WGD vs Loss WGD	Euploid WGD	119	NR	Loss WGD	41	NR		0.999414
STAD	7q	Euploid WGD vs Loss WGD	Euploid WGD	140	NR	Loss WGD	20	NR		0.444643
STAD	8p	Euploid non-WGD vs Loss non-WGD	Euploid non-WGD	216	NR	Loss non-WGD	30	NR		0.737319
STAD	8p	Euploid WGD vs Loss non-WGD	Euploid WGD	99	NR	Loss non-WGD	30	NR		0.362258
STAD	8p	Euploid WGD vs Loss WGD	Euploid WGD	99	NR	Loss WGD	61	NR		0.919645
STAD	8q	Euploid WGD vs Loss WGD	Euploid WGD	150	NR	Loss WGD	10	14.3341		0.840244
STAD	9p	Euploid non-WGD vs Loss non-WGD	Euploid non-WGD	220	NR	Loss non-WGD	26	NR		0.0488153
STAD	9p	Euploid WGD vs Loss non-WGD	Euploid WGD	80	NR	Loss non-WGD	26	NR		0.337911
STAD	9p	Euploid WGD vs Loss WGD	Euploid WGD	80	NR	Loss WGD	80	NR		0.446781
STAD	9q	Euploid non-WGD vs Loss non-WGD	Euploid non-WGD	228	NR	Loss non-WGD	18	NR		0.259531
STAD	9q	Euploid WGD vs Loss non-WGD	Euploid WGD	102	NR	Loss non-WGD	18	NR		0.605462
STAD	9q	Euploid WGD vs Loss WGD	Euploid WGD	102	NR	Loss WGD	58	NR		0.335787
STAD	10p	Euploid non-WGD vs Loss non-WGD	Euploid non-WGD	235	NR	Loss non-WGD	11	64.076		0.880347
STAD	10p	Euploid WGD vs Loss non-WGD	Euploid WGD	128	NR	Loss non-WGD	11	64.076		0.863633
STAD	10p	Euploid WGD vs Loss WGD	Euploid WGD	128	NR	Loss WGD	32	NR		0.491119
STAD	10q	Euploid non-WGD vs Loss non-WGD	Euploid non-WGD	233	NR	Loss non-WGD	13	NR		0.52896
STAD	10q	Euploid WGD vs Loss non-WGD	Euploid WGD	114	NR	Loss non-WGD	13	NR		0.291455
STAD	10q	Euploid WGD vs Loss WGD	Euploid WGD	114	NR	Loss WGD	46	NR		0.976477
STAD	11p	Euploid WGD vs Loss WGD	Euploid WGD	125	NR	Loss WGD	35	NR		0.230766
STAD	11q	Euploid WGD vs Loss WGD	Euploid WGD	125	NR	Loss WGD	35	NR		0.392237
STAD	12p	Euploid non-WGD vs Loss non-WGD	Euploid non-WGD	234	NR	Loss non-WGD	12	64.076		0.399009
STAD	12p	Euploid WGD vs Loss non-WGD	Euploid WGD	123	NR	Loss non-WGD	12	64.076		0.813195
STAD	12p	Euploid WGD vs Loss WGD	Euploid WGD	123	NR	Loss WGD	37	NR		0.714519
STAD	12q	Euploid non-WGD vs Loss non-WGD	Euploid non-WGD	234	NR	Loss non-WGD	12	10.9149		2.96407e-05
STAD	12q	Euploid WGD vs Loss non-WGD	Euploid WGD	129	NR	Loss non-WGD	12	10.9149		0.00447612
STAD	12q	Euploid WGD vs Loss WGD	Euploid WGD	129	NR	Loss WGD	31	NR		0.808056
STAD	13q	Euploid WGD vs Loss WGD	Euploid WGD	148	NR	Loss WGD	12	NR		0.783858
STAD	14q	Euploid non-WGD vs Loss non-WGD	Euploid non-WGD	226	NR	Loss non-WGD	20	42.3119		0.496349
STAD	14q	Euploid WGD vs Loss non-WGD	Euploid WGD	97	NR	Loss non-WGD	20	42.3119		0.964019
STAD	14q	Euploid WGD vs Loss WGD	Euploid WGD	97	NR	Loss WGD	63	NR		0.682243
STAD	15q	Euploid WGD vs Loss WGD	Euploid WGD	114	NR	Loss WGD	46	NR		0.66491
STAD	16p	Euploid non-WGD vs Loss non-WGD	Euploid non-WGD	230	NR	Loss non-WGD	16	42.3119		0.260543
STAD	16p	Euploid WGD vs Loss non-WGD	Euploid WGD	103	NR	Loss non-WGD	16	42.3119		0.985097
STAD	16p	Euploid WGD vs Loss WGD	Euploid WGD	103	NR	Loss WGD	57	NR		0.319999
STAD	16q	Euploid non-WGD vs Loss non-WGD	Euploid non-WGD	209	NR	Loss non-WGD	37	NR		0.967932
STAD	16q	Euploid WGD vs Loss non-WGD	Euploid WGD	86	NR	Loss non-WGD	37	NR		0.226772
STAD	16q	Euploid WGD vs Loss WGD	Euploid WGD	86	NR	Loss WGD	74	NR		0.29325
STAD	17p	Euploid non-WGD vs Loss non-WGD	Euploid non-WGD	195	NR	Loss non-WGD	51	42.3119		0.108588
STAD	17p	Euploid WGD vs Loss non-WGD	Euploid WGD	55	NR	Loss non-WGD	51	42.3119		0.919689
STAD	17p	Euploid WGD vs Loss WGD	Euploid WGD	55	NR	Loss WGD	105	NR		0.692367
STAD	17q	Euploid WGD vs Loss WGD	Euploid WGD	120	NR	Loss WGD	40	NR		0.996362
STAD	18p	Euploid non-WGD vs Loss non-WGD	Euploid non-WGD	216	NR	Loss non-WGD	30	20.3176		0.328342
STAD	18p	Euploid WGD vs Loss non-WGD	Euploid WGD	113	NR	Loss non-WGD	30	20.3176		0.844356
STAD	18p	Euploid WGD vs Loss WGD	Euploid WGD	113	NR	Loss WGD	47	NR		0.480291
STAD	18q	Euploid non-WGD vs Loss non-WGD	Euploid non-WGD	197	64.076	Loss non-WGD	49	NR		0.623178
STAD	18q	Euploid WGD vs Loss non-WGD	Euploid WGD	74	NR	Loss non-WGD	49	NR		0.628215
STAD	18q	Euploid WGD vs Loss WGD	Euploid WGD	74	NR	Loss WGD	86	NR		0.966385
STAD	19p	Euploid non-WGD vs Loss non-WGD	Euploid non-WGD	225	NR	Loss non-WGD	21	NR		0.175935
STAD	19p	Euploid WGD vs Loss non-WGD	Euploid WGD	82	NR	Loss non-WGD	21	NR		0.68631
STAD	19p	Euploid WGD vs Loss WGD	Euploid WGD	82	NR	Loss WGD	78	NR		0.616349
STAD	19q	Euploid WGD vs Loss WGD	Euploid WGD	125	NR	Loss WGD	35	NR		0.360312
STAD	20p	Euploid WGD vs Loss WGD	Euploid WGD	150	NR	Loss WGD	10	18.3779		0.134242
STAD	21q	Euploid non-WGD vs Loss non-WGD	Euploid non-WGD	202	NR	Loss non-WGD	44	NR		0.728608
STAD	21q	Euploid WGD vs Loss non-WGD	Euploid WGD	49	NR	Loss non-WGD	44	NR		0.353528
STAD	21q	Euploid WGD vs Loss WGD	Euploid WGD	49	NR	Loss WGD	111	NR		0.980848
STAD	22q	Euploid non-WGD vs Loss non-WGD	Euploid non-WGD	217	NR	Loss non-WGD	29	42.3119		0.302489
STAD	22q	Euploid WGD vs Loss non-WGD	Euploid WGD	84	NR	Loss non-WGD	29	42.3119		0.783332
STAD	22q	Euploid WGD vs Loss WGD	Euploid WGD	84	NR	Loss WGD	76	NR		0.399329
TGCT	1p	Euploid WGD vs Loss WGD	Euploid WGD	91	NR	Loss WGD	16	NR		0.00944134
TGCT	3p	Euploid WGD vs Loss WGD	Euploid WGD	78	NR	Loss WGD	29	NR		0.725634
TGCT	3q	Euploid WGD vs Loss WGD	Euploid WGD	87	NR	Loss WGD	20	NR		0.448713
TGCT	4p	Euploid WGD vs Loss WGD	Euploid WGD	37	NR	Loss WGD	70	NR		0.207124
TGCT	4q	Euploid WGD vs Loss WGD	Euploid WGD	20	NR	Loss WGD	87	NR		0.430386
TGCT	5p	Euploid WGD vs Loss WGD	Euploid WGD	27	NR	Loss WGD	80	NR		0.341049
TGCT	5q	Euploid WGD vs Loss WGD	Euploid WGD	31	NR	Loss WGD	76	NR		0.784373
TGCT	6p	Euploid WGD vs Loss WGD	Euploid WGD	96	NR	Loss WGD	11	NR		0.580321
TGCT	6q	Euploid WGD vs Loss WGD	Euploid WGD	82	NR	Loss WGD	25	NR		0.664196
TGCT	8p	Euploid WGD vs Loss WGD	Euploid WGD	96	NR	Loss WGD	11	NR		0.579842
TGCT	9p	Euploid WGD vs Loss WGD	Euploid WGD	61	NR	Loss WGD	46	NR		0.739045
TGCT	9q	Euploid WGD vs Loss WGD	Euploid WGD	63	NR	Loss WGD	44	NR		0.783983
TGCT	10p	Euploid WGD vs Loss WGD	Euploid WGD	51	NR	Loss WGD	56	NR		0.648897
TGCT	10q	Euploid WGD vs Loss WGD	Euploid WGD	56	NR	Loss WGD	51	NR		0.547635
TGCT	11p	Euploid WGD vs Loss WGD	Euploid WGD	32	NR	Loss WGD	75	NR		0.876455
TGCT	11q	Euploid WGD vs Loss WGD	Euploid WGD	15	NR	Loss WGD	92	NR		0.271298
TGCT	13q	Euploid WGD vs Loss WGD	Euploid WGD	19	NR	Loss WGD	88	NR		0.430386
TGCT	14q	Euploid WGD vs Loss WGD	Euploid WGD	94	NR	Loss WGD	13	NR		0.550203
TGCT	15q	Euploid WGD vs Loss WGD	Euploid WGD	86	NR	Loss WGD	21	NR		0.392559
TGCT	16p	Euploid WGD vs Loss WGD	Euploid WGD	70	NR	Loss WGD	37	NR		0.237369
TGCT	16q	Euploid WGD vs Loss WGD	Euploid WGD	69	NR	Loss WGD	38	NR		0.214718
TGCT	17p	Euploid WGD vs Loss WGD	Euploid WGD	78	NR	Loss WGD	29	NR		0.857507
TGCT	18p	Euploid WGD vs Loss WGD	Euploid WGD	20	NR	Loss WGD	87	NR		0.385283
TGCT	18q	Euploid WGD vs Loss WGD	Euploid WGD	16	NR	Loss WGD	91	NR		0.453608
TGCT	19p	Euploid WGD vs Loss WGD	Euploid WGD	79	NR	Loss WGD	28	NR		0.711123
TGCT	19q	Euploid WGD vs Loss WGD	Euploid WGD	72	NR	Loss WGD	35	NR		0.974554
TGCT	20p	Euploid WGD vs Loss WGD	Euploid WGD	84	NR	Loss WGD	23	NR		0.360442
TGCT	20q	Euploid WGD vs Loss WGD	Euploid WGD	96	NR	Loss WGD	11	NR		0.563308
TGCT	22q	Euploid WGD vs Loss WGD	Euploid WGD	86	NR	Loss WGD	21	NR		0.391744
THCA	22q	Euploid non-WGD vs Loss non-WGD	Euploid non-WGD	223	NR	Loss non-WGD	33	NR		0.697373
UCEC	1p	Euploid WGD vs Loss WGD	Euploid WGD	84	NR	Loss WGD	14	NR		0.412477
UCEC	3p	Euploid non-WGD vs Loss non-WGD	Euploid non-WGD	317	NR	Loss non-WGD	14	NR		0.00127952
UCEC	3p	Euploid WGD vs Loss non-WGD	Euploid WGD	74	NR	Loss non-WGD	14	NR		0.271184
UCEC	3p	Euploid WGD vs Loss WGD	Euploid WGD	74	NR	Loss WGD	24	63.024		0.168455
UCEC	4p	Euploid non-WGD vs Loss non-WGD	Euploid non-WGD	320	NR	Loss non-WGD	11	29.4572		0.00128119
UCEC	4p	Euploid WGD vs Loss non-WGD	Euploid WGD	51	88.9634	Loss non-WGD	11	29.4572	3.02009	0.164717
UCEC	4p	Euploid WGD vs Loss WGD	Euploid WGD	51	88.9634	Loss WGD	47	NR		0.809024
UCEC	4q	Euploid non-WGD vs Loss non-WGD	Euploid non-WGD	311	NR	Loss non-WGD	20	44.8762		2.36963e-06
UCEC	4q	Euploid WGD vs Loss non-WGD	Euploid WGD	47	88.9634	Loss non-WGD	20	44.8762	1.98242	0.290821
UCEC	4q	Euploid WGD vs Loss WGD	Euploid WGD	47	88.9634	Loss WGD	51	NR		0.445011
UCEC	5p	Euploid WGD vs Loss WGD	Euploid WGD	82	NR	Loss WGD	16	NR		0.443312
UCEC	5q	Euploid non-WGD vs Loss non-WGD	Euploid non-WGD	319	NR	Loss non-WGD	12	44.8762		0.00515473
UCEC	5q	Euploid WGD vs Loss non-WGD	Euploid WGD	57	88.9634	Loss non-WGD	12	44.8762	1.98242	0.841677
UCEC	5q	Euploid WGD vs Loss WGD	Euploid WGD	57	88.9634	Loss WGD	41	NR		0.0959172
UCEC	6q	Euploid WGD vs Loss WGD	Euploid WGD	81	NR	Loss WGD	17	NR		0.574551
UCEC	7p	Euploid WGD vs Loss WGD	Euploid WGD	76	NR	Loss WGD	22	NR		0.382696
UCEC	7q	Euploid WGD vs Loss WGD	Euploid WGD	67	NR	Loss WGD	31	NR		0.777007
UCEC	8p	Euploid non-WGD vs Loss non-WGD	Euploid non-WGD	304	NR	Loss non-WGD	27	NR		0.4731
UCEC	8p	Euploid WGD vs Loss non-WGD	Euploid WGD	52	88.9634	Loss non-WGD	27	NR		0.349799
UCEC	8p	Euploid WGD vs Loss WGD	Euploid WGD	52	88.9634	Loss WGD	46	NR		0.902087
UCEC	9p	Euploid non-WGD vs Loss non-WGD	Euploid non-WGD	318	NR	Loss non-WGD	13	NR		0.350251
UCEC	9p	Euploid WGD vs Loss non-WGD	Euploid WGD	57	NR	Loss non-WGD	13	NR		0.693062
UCEC	9p	Euploid WGD vs Loss WGD	Euploid WGD	57	NR	Loss WGD	41	NR		0.85925
UCEC	9q	Euploid non-WGD vs Loss non-WGD	Euploid non-WGD	304	NR	Loss non-WGD	27	NR		0.149292
UCEC	9q	Euploid WGD vs Loss non-WGD	Euploid WGD	37	63.024	Loss non-WGD	27	NR		0.479084
UCEC	9q	Euploid WGD vs Loss WGD	Euploid WGD	37	63.024	Loss WGD	61	NR		0.617423
UCEC	10p	Euploid WGD vs Loss WGD	Euploid WGD	83	88.9634	Loss WGD	15	NR		0.0716135
UCEC	10q	Euploid WGD vs Loss WGD	Euploid WGD	85	NR	Loss WGD	13	88.9634		0.718537
UCEC	11p	Euploid non-WGD vs Loss non-WGD	Euploid non-WGD	316	NR	Loss non-WGD	15	NR		0.446657
UCEC	11p	Euploid WGD vs Loss non-WGD	Euploid WGD	59	NR	Loss non-WGD	15	NR		0.604156
UCEC	11p	Euploid WGD vs Loss WGD	Euploid WGD	59	NR	Loss WGD	39	88.9634		0.562811
UCEC	11q	Euploid WGD vs Loss WGD	Euploid WGD	75	88.9634	Loss WGD	23	NR		0.382296
UCEC	12p	Euploid WGD vs Loss WGD	Euploid WGD	81	NR	Loss WGD	17	88.9634		0.730364
UCEC	12q	Euploid WGD vs Loss WGD	Euploid WGD	77	NR	Loss WGD	21	NR		0.648742
UCEC	13q	Euploid non-WGD vs Loss non-WGD	Euploid non-WGD	312	NR	Loss non-WGD	19	NR		0.0220651
UCEC	13q	Euploid WGD vs Loss non-WGD	Euploid WGD	65	NR	Loss non-WGD	19	NR		0.638984
UCEC	13q	Euploid WGD vs Loss WGD	Euploid WGD	65	NR	Loss WGD	33	NR		0.379683
UCEC	14q	Euploid non-WGD vs Loss non-WGD	Euploid non-WGD	321	NR	Loss non-WGD	10	NR		0.114747
UCEC	14q	Euploid WGD vs Loss non-WGD	Euploid WGD	74	NR	Loss non-WGD	10	NR		0.965594
UCEC	14q	Euploid WGD vs Loss WGD	Euploid WGD	74	NR	Loss WGD	24	NR		0.325208
UCEC	15q	Euploid non-WGD vs Loss non-WGD	Euploid non-WGD	311	NR	Loss non-WGD	20	NR		0.0244413
UCEC	15q	Euploid WGD vs Loss non-WGD	Euploid WGD	50	NR	Loss non-WGD	20	NR		0.871516
UCEC	15q	Euploid WGD vs Loss WGD	Euploid WGD	50	NR	Loss WGD	48	88.9634		0.600291
UCEC	16p	Euploid non-WGD vs Loss non-WGD	Euploid non-WGD	312	NR	Loss non-WGD	19	NR		0.00535527
UCEC	16p	Euploid WGD vs Loss non-WGD	Euploid WGD	73	NR	Loss non-WGD	19	NR		0.808293
UCEC	16p	Euploid WGD vs Loss WGD	Euploid WGD	73	NR	Loss WGD	25	NR		0.908433
UCEC	16q	Euploid non-WGD vs Loss non-WGD	Euploid non-WGD	287	NR	Loss non-WGD	44	NR		0.193322
UCEC	16q	Euploid WGD vs Loss non-WGD	Euploid WGD	44	NR	Loss non-WGD	44	NR		0.13184
UCEC	16q	Euploid WGD vs Loss WGD	Euploid WGD	44	NR	Loss WGD	54	NR		0.491276
UCEC	17p	Euploid non-WGD vs Loss non-WGD	Euploid non-WGD	291	NR	Loss non-WGD	40	NR		4.67852e-05
UCEC	17p	Euploid WGD vs Loss non-WGD	Euploid WGD	41	NR	Loss non-WGD	40	NR		0.389707
UCEC	17p	Euploid WGD vs Loss WGD	Euploid WGD	41	NR	Loss WGD	57	88.9634		0.261302
UCEC	17q	Euploid non-WGD vs Loss non-WGD	Euploid non-WGD	314	NR	Loss non-WGD	17	NR		0.00218324
UCEC	17q	Euploid WGD vs Loss non-WGD	Euploid WGD	69	88.9634	Loss non-WGD	17	NR		0.672556
UCEC	17q	Euploid WGD vs Loss WGD	Euploid WGD	69	88.9634	Loss WGD	29	NR		0.523854
UCEC	18p	Euploid non-WGD vs Loss non-WGD	Euploid non-WGD	320	NR	Loss non-WGD	11	31.101		0.0125023
UCEC	18p	Euploid WGD vs Loss non-WGD	Euploid WGD	75	NR	Loss non-WGD	11	31.101		0.788596
UCEC	18p	Euploid WGD vs Loss WGD	Euploid WGD	75	NR	Loss WGD	23	NR		0.194889
UCEC	18q	Euploid non-WGD vs Loss non-WGD	Euploid non-WGD	312	NR	Loss non-WGD	19	NR		0.0178467
UCEC	18q	Euploid WGD vs Loss non-WGD	Euploid WGD	67	88.9634	Loss non-WGD	19	NR		0.908079
UCEC	18q	Euploid WGD vs Loss WGD	Euploid WGD	67	88.9634	Loss WGD	31	NR		0.50917
UCEC	19p	Euploid non-WGD vs Loss non-WGD	Euploid non-WGD	319	NR	Loss non-WGD	12	44.8762		0.954656
UCEC	19p	Euploid WGD vs Loss non-WGD	Euploid WGD	80	NR	Loss non-WGD	12	44.8762		0.224791
UCEC	19p	Euploid WGD vs Loss WGD	Euploid WGD	80	NR	Loss WGD	18	NR		0.231001
UCEC	19q	Euploid WGD vs Loss WGD	Euploid WGD	85	NR	Loss WGD	13	88.9634		0.970848
UCEC	21q	Euploid non-WGD vs Loss non-WGD	Euploid non-WGD	320	NR	Loss non-WGD	11	NR		0.178882
UCEC	21q	Euploid WGD vs Loss non-WGD	Euploid WGD	75	NR	Loss non-WGD	11	NR		0.904975
UCEC	21q	Euploid WGD vs Loss WGD	Euploid WGD	75	NR	Loss WGD	23	NR		0.952112
UCEC	22q	Euploid non-WGD vs Loss non-WGD	Euploid non-WGD	299	NR	Loss non-WGD	32	NR		0.00677038
UCEC	22q	Euploid WGD vs Loss non-WGD	Euploid WGD	52	NR	Loss non-WGD	32	NR		0.709984
UCEC	22q	Euploid WGD vs Loss WGD	Euploid WGD	52	NR	Loss WGD	46	88.9634		0.323362
UCS	3p	Euploid WGD vs Loss WGD	Euploid WGD	28	17.7861	Loss WGD	12	60.4596	0.294182	0.475972
UCS	4p	Euploid WGD vs Loss WGD	Euploid WGD	26	17.7861	Loss WGD	14	9.43551	1.88502	0.688205
UCS	4q	Euploid WGD vs Loss WGD	Euploid WGD	20	NR	Loss WGD	20	13.3807		0.286292
UCS	5q	Euploid WGD vs Loss WGD	Euploid WGD	25	16.0108	Loss WGD	15	60.4596	0.264818	0.899054
UCS	7q	Euploid WGD vs Loss WGD	Euploid WGD	30	60.4596	Loss WGD	10	9.041	6.68727	0.117885
UCS	8p	Euploid WGD vs Loss WGD	Euploid WGD	15	NR	Loss WGD	25	13.3807		0.621596
UCS	9p	Euploid WGD vs Loss WGD	Euploid WGD	18	16.0108	Loss WGD	22	17.7861	0.900185	0.817494
UCS	11p	Euploid WGD vs Loss WGD	Euploid WGD	26	60.4596	Loss WGD	14	11.6382	5.19492	0.21931
UCS	11q	Euploid WGD vs Loss WGD	Euploid WGD	28	60.4596	Loss WGD	12	11.6382	5.19492	0.144367
UCS	12p	Euploid WGD vs Loss WGD	Euploid WGD	29	16.0108	Loss WGD	11	NR		0.696071
UCS	12q	Euploid WGD vs Loss WGD	Euploid WGD	30	60.4596	Loss WGD	10	9.00812	6.71168	0.0443471
UCS	13q	Euploid WGD vs Loss WGD	Euploid WGD	28	13.3807	Loss WGD	12	NR		0.399991
UCS	14q	Euploid WGD vs Loss WGD	Euploid WGD	21	60.4596	Loss WGD	19	13.3807	4.51843	0.508734
UCS	15q	Euploid WGD vs Loss WGD	Euploid WGD	18	60.4596	Loss WGD	22	9.23825	6.54448	0.133283
UCS	16p	Euploid WGD vs Loss WGD	Euploid WGD	20	17.7861	Loss WGD	20	13.3807	1.32924	0.92354
UCS	16q	Euploid WGD vs Loss WGD	Euploid WGD	12	60.4596	Loss WGD	28	9.43551	6.40767	0.095739
UCS	17p	Euploid WGD vs Loss WGD	Euploid WGD	17	9.43551	Loss WGD	23	16.0108	0.589322	0.708289
UCS	18p	Euploid WGD vs Loss WGD	Euploid WGD	27	13.3807	Loss WGD	13	NR		0.178651
UCS	18q	Euploid WGD vs Loss WGD	Euploid WGD	26	11.6382	Loss WGD	14	60.4596	0.192496	0.361308
UCS	22q	Euploid WGD vs Loss WGD	Euploid WGD	24	16.0108	Loss WGD	16	17.7861	0.900185	0.918985
UVM	1p	Euploid non-WGD vs Loss non-WGD	Euploid non-WGD	58	NR	Loss non-WGD	14	NR		0.0112307
UVM	3p	Euploid non-WGD vs Loss non-WGD	Euploid non-WGD	39	NR	Loss non-WGD	33	36.5914		6.03594e-06
UVM	3q	Euploid non-WGD vs Loss non-WGD	Euploid non-WGD	38	NR	Loss non-WGD	34	36.5914		1.62328e-05
UVM	6q	Euploid non-WGD vs Loss non-WGD	Euploid non-WGD	55	NR	Loss non-WGD	17	18.3121		0.000937261
UVM	8p	Euploid non-WGD vs Loss non-WGD	Euploid non-WGD	55	NR	Loss non-WGD	17	36.5914		0.00132572
UVM	16q	Euploid non-WGD vs Loss non-WGD	Euploid non-WGD	59	NR	Loss non-WGD	13	NR		0.0779023
