# Supplementary material for: Half the Chromosome It Used to Be: Identifying Cancer Treatments Targeting Aneuploid Losses
Source: Genes (Basel). 2025 Jun 14;16(6):708. doi: 10.3390/genes16060708 (PMC12192454; doi:10.3390/genes16060708)
Supplement: Supplementary file 1 [file genes-16-00708-s001.zip › Supplemental Table S2 TCGA Negative Survival Prognosis Associations.csv]

drug	cancer_type	chromosome_arm_loss	log_rank_p_value	BH_pAdj	TCGA_median_ChrLoss_survival_months	TCA_median_notLoss_survival_months	survival_change_months
Letrozole	Breast Cancer	11q	0.0233	0.607730233	20.51484367	54.08159911	-33.56675544
Trastuzumab	Breast Cancer	11q	0.0096	0.607730233	21.89565046	53.62133018	-31.72567972
Bevacizumab	Glioma	10q	0.0379	0.73932	18.01624092	46.88167801	-28.86543709
Trastuzumab	Breast Cancer	18q	0.0233	0.607730233	20.71210179	47.60495775	-26.89285596
Trastuzumab	Breast Cancer	2q	0.0132	0.607730233	21.89565046	47.60495775	-25.70930729
Trastuzumab	Breast Cancer	9q	0.0044	0.32208	18.80527337	40.56941842	-21.76414505
Epirubicin	Breast Cancer	6q	0.0081	0.5558625	13.01903541	34.55304599	-21.53401058
Sorafenib	Hepatobiliary Cancer	16q	0.0218	0.607730233	7.232797449	27.91202288	-20.67922543
Paclitaxel	Breast Cancer	3p	0.0026	0.259527273	33.69826084	54.08159911	-20.38333827
Paclitaxel	Head And Neck Cancer	21q	0.0013	0.203914286	12.88753	32.64621758	-19.75868758
Fluorouracil	Breast Cancer	6q	0.0023	0.25254	19.95594569	39.5502515	-19.59430581
Fluorouracil	Breast Cancer	11q	0.0421	0.7578	17.78610645	34.81605681	-17.02995036
Paclitaxel	Head And Neck Cancer	9p	0.0179	0.607730233	16.89844495	32.64621758	-15.74777263
Paclitaxel	Head And Neck Cancer	11p	0.0203	0.607730233	16.89844495	32.64621758	-15.74777263
Carboplatin	Head And Neck Cancer	9p	0.0238	0.607730233	16.89844495	30.77226551	-13.87382056
Cyclophosphamide	Breast Cancer	11q	0.039	0.73932	26.23532893	39.5502515	-13.31492257
Fluorouracil	Breast Cancer	19p	0.0035	0.282342857	21.40250518	34.55304599	-13.15054081
Doxorubicin	Breast Cancer	11q	0.0484	0.766075862	35.04619128	48.03235033	-12.98615905
Cisplatin	Cervical Cancer	19p	0.0356	0.723866667	23.83535523	36.36124536	-12.52589013
Cisplatin	Cervical Cancer	5q	0.0138	0.607730233	23.96686064	36.36124536	-12.39438472
Exemestane	Breast Cancer	18q	0.0445	0.763609091	21.04086531	33.30374462	-12.26287931
Fluorouracil	Esophagogastric Cancer	5p	0.0454	0.763609091	8.777985995	20.9093599	-12.13137391
Fluorouracil	Breast Cancer	5q	0.0296	0.6771	18.90390242	30.44350199	-11.53959957
Paclitaxel	Non-Small Cell Lung Cancer	7p	0.0235	0.607730233	13.93957327	24.88739849	-10.94782522
Paclitaxel	Breast Cancer	13q	0.047	0.766075862	39.32011704	50.03780781	-10.71769077
Docetaxel	Breast Cancer	2q	0.0015	0.205875	21.89565046	32.58046487	-10.68481441
Docetaxel	Breast Cancer	2p	0.001	0.203914286	21.89565046	32.44895946	-10.553309
Docetaxel	Breast Cancer	19p	0.013	0.607730233	21.89565046	32.44895946	-10.553309
Docetaxel	Breast Cancer	20p	0.018	0.607730233	21.7312687	31.72567972	-9.99441102
Fluorouracil	Esophagogastric Cancer	9q	0.0266	0.646865217	13.67656245	22.29016668	-8.61360423
Cisplatin	Non-Small Cell Lung Cancer	3q	0.0235	0.607730233	17.62172469	26.00519446	-8.38346977
Vincristine	Non-Small Cell Lung Cancer	9q	0.0161	0.607730233	19.00253148	26.00519446	-7.00266298
Docetaxel	Breast Cancer	12q	0.0216	0.607730233	21.7312687	28.43804452	-6.70677582
Gemcitabine	Pancreatic Cancer	11p	0.023	0.607730233	16.99707401	22.22441398	-5.22733997
Cisplatin	Esophagogastric Cancer	5q	0.0021	0.25254	10.45467995	15.02449288	-4.56981293
Pemetrexed	Non-Small Cell Lung Cancer	3q	0.0404	0.73932	15.84640168	20.28470921	-4.43830753
Capecitabine	Esophagogastric Cancer	9p	0.0459	0.763609091	12.26287931	16.14228885	-3.87940954
Docetaxel	Breast Cancer	12p	0.0392	0.73932	26.13669987	29.8188513	-3.68215143
Cisplatin	Esophagogastric Cancer	9p	0.0034	0.282342857	9.435513036	12.8217773	-3.386264264
Capecitabine	Esophagogastric Cancer	13q	0.0004	0.1464	12.32863202	15.3532564	-3.02462438
Leucovorin	Esophagogastric Cancer	15q	0.0451	0.763609091	12.78890094	15.3532564	-2.56435546
Capecitabine	Esophagogastric Cancer	11p	0.0013	0.203914286	11.27658875	13.38067528	-2.10408653
Capecitabine	Esophagogastric Cancer	16q	0.0343	0.710592453	12.26287931	13.47930434	-1.21642503
Cisplatin	Esophagogastric Cancer	9q	0.0154	0.607730233	12.19712661	12.59164283	-0.39451622
Dacarbazine	Melanoma	6q	0.04	0.73932	15.51763816	inf	inf
Lomustine	Glioma	1p	0.0159	0.607730233	23.50659171	inf	inf
