# Supplementary material for: Half the Chromosome It Used to Be: Identifying Cancer Treatments Targeting Aneuploid Losses
Source: Genes (Basel). 2025 Jun 14;16(6):708. doi: 10.3390/genes16060708 (PMC12192454; doi:10.3390/genes16060708)
Supplement: Supplementary file 1 [file genes-16-00708-s001.zip › Supplemental Table S3 Cancer Type Abbreviations.csv]

PRISM			TCGA			Cancer Type Mapping
Cancer	Abbreviation		Cancer	Abbreviation		TCGA_cancer_type	Broad_cancer_type
Salivary Gland	SGC		Glioblastoma	GBM		Non-Small Cell Lung Cancer	LUNG
Prostate	PRC		Ovarian Epithelial Tumor	OV		Endometrial Cancer	ENDOMETRIUM
Autonomic Ganglia	AGC		Non-Small Cell Lung Cancer	LUAD		Bladder Cancer	URINARY_TRACT
Soft Tissue	STUC		Pleural Mesothelioma	MESO		Seminoma	URINARY_TRACT
Pleura	PLC		Glioma	LGG		Non-Seminomatous Germ Cell Tumor	URINARY_TRACT
Bone	BNC		Breast Cancer	BRCA		Esophagogastric Cancer	STOMACH
Endometrium	EMC		Prostate Cancer	PRAD		Esophagogastric Cancer	OESOPHAGUS
Thyroid	TC		Endometrial Cancer	UCEC		Pancreatic Cancer	PANCREAS
Biliary Tract	BTC		Bladder Cancer	BLCA		Renal Non-Clear Cell Carcinoma	KIDNEY
Kidney	KIDC		Seminoma	TGCT		Sarcoma	SOFT_TISSUE
Urinary Tract	UTC		Non-Seminomatous Germ Cell Tumor	TGCT		Breast Cancer	BREAST
Stomach	STC		Esophagogastric Cancer	ESCA		Colorectal Cancer	LARGE_INTESTINE
Liver	LIVC		Pancreatic Cancer	PAAD		Melanoma	SKIN
Oesophagus	ESC		Renal Non-Clear Cell Carcinoma	KIRP		Renal Clear Cell Carcinoma	KIDNEY
Large Intestine	LIC		Hepatobiliary Cancer	LIHC		Cervical Cancer	ENDOMETRIUM
Upper Aerodigestive Tract	UATC		Cervical Cancer	CESC		Glioma	CENTRAL_NERVOUS_SYSTEM
Breast	BC		Sarcoma	SARC		Mature B-Cell Neoplasms	HAEMATOPOIETIC_AND_LYMPHOID_TISSUE
Ovary	OVC		Thymic Epithelial Tumor	THYM
Central Nervous System	CNSC		Colorectal Cancer	COAD
Skin	SC		Melanoma	SKCM
Haematopoietic And Lymphoid Tissue	HLTC		Cholangiocarcinoma	CHOL
Pancreas	PC		Renal Clear Cell Carcinoma	KIRC
Lung	LC		Thyroid Cancer	THCA
			Head And Neck Cancer	HNSC
			Leukemia	LAML
			Mature B-Cell Neoplasms	DLBC
			Adrenocortical Carcinoma	ACC
			Pheochromocytoma	PCPG
			Miscellaneous Neuroepithelial Tumor	PCPG
			Ocular Melanoma	UVM
