# Supplementary material for: Half the Chromosome It Used to Be: Identifying Cancer Treatments Targeting Aneuploid Losses
Source: Genes (Basel). 2025 Jun 14;16(6):708. doi: 10.3390/genes16060708 (PMC12192454; doi:10.3390/genes16060708)
Supplement: Supplementary file 1 [file genes-16-00708-s001.zip › Supplemental Table S4 Broad Drug Viability Associations by Cancer Type.csv]

Treatment	MOA	chr_arm	cancer_type	p_value	p_value_BH_adjusted	sensitivity_change
GPBAR-A	G PROTEIN-COUPLED RECEPTOR AGONIST	chr6q	LUNG	1.17506E-07	0.044036789	Greater viability in loss lines
DC-260126	FREE FATTY ACID RECEPTOR ANTAGONIST	chr20p	LUNG	4.23002E-07	0.079262406	Greater viability in loss lines
ENDO-IWR-1	PARP INHIBITOR	chr16q	LUNG	2.35443E-06	0.294115983	Lower viability in loss lines
CCT-031374	WNT SIGNALING INHIBITOR	chr22q	HAEMATOPOIETIC_AND_LYMPHOID_TISSUE	3.26502E-06	0.305900335	Lower viability in loss lines
ALCURONIUM	MUSCLE RELAXANT	chr22q	LUNG	4.70635E-06	0.352751286	Lower viability in loss lines
PCI-29732	BRUTON'S TYROSINE KINASE (BTK) INHIBITOR	chr15q	LUNG	7.80006E-06	0.422896754	Lower viability in loss lines
AMG-232	MDM INHIBITOR	chr18q	LARGE_INTESTINE	8.97774E-06	0.422896754	Greater viability in loss lines
IDASANUTLIN	MDM INHIBITOR	chr18q	LARGE_INTESTINE	9.02755E-06	0.422896754	Greater viability in loss lines
MK2-IN-1	MAP KINASE INHIBITOR	chr9q	LUNG	1.06361E-05	0.428001544	Lower viability in loss lines
6-THIO-2'-DEOXYGUANOSINE		chr4p	STOMACH	1.15465E-05	0.428001544	Lower viability in loss lines
DEHYDROCHOLATE		chr17p	LUNG	1.25627E-05	0.428001544	Lower viability in loss lines
DIENESTROL	ESTROGEN RECEPTOR AGONIST	chr16p	LUNG	1.71954E-05	0.449676837	Lower viability in loss lines
AVASIMIBE	ACAT INHIBITOR	chr4q	LUNG	1.75541E-05	0.449676837	Lower viability in loss lines
RKI-1447	RHO ASSOCIATED KINASE INHIBITOR	chr11q	SKIN	1.84482E-05	0.449676837	Greater viability in loss lines
ARCYRIAFLAVIN-A	CDK INHIBITOR	chr18q	LARGE_INTESTINE	2.1016E-05	0.449676837	Greater viability in loss lines
JNJ-64619178	PROTEIN ARGININE N-METHYLTRANSFERASE INHIBITOR	chr17p	OVARY	2.10815E-05	0.449676837	Greater viability in loss lines
3-DEAZANEPLANOCIN-A	HISTONE LYSINE METHYLTRANSFERASE INHIBITOR	chr22q	LARGE_INTESTINE	2.12867E-05	0.449676837	Greater viability in loss lines
MAYTANSINOL-ISOBUTYRATE		chr18q	LARGE_INTESTINE	2.15983E-05	0.449676837	Greater viability in loss lines
ZCL-278	CDC INHIBITOR	chr10q	CENTRAL_NERVOUS_SYSTEM	2.52583E-05	0.498202208	Lower viability in loss lines
QUINPIROL-(-)	DOPAMINE RECEPTOR AGONIST	chr13q	CENTRAL_NERVOUS_SYSTEM	2.7908E-05	0.522942294	Lower viability in loss lines
IOXILAN	RADIOPAQUE MEDIUM	chr16q	LUNG	3.037E-05	0.541975585	Greater viability in loss lines
L-ERGOTHIONEINE	FREE RADICAL SCAVENGER	chr8p	BREAST	3.58511E-05	0.605299392	Greater viability in loss lines
EMBELIN	XIAP INHIBITOR	chr18q	LARGE_INTESTINE	3.79241E-05	0.605299392	Greater viability in loss lines
PARICALCITOL	VITAMIN D RECEPTOR AGONIST	chr17p	LARGE_INTESTINE	4.08933E-05	0.605299392	Lower viability in loss lines
LASOFOXIFENE	SELECTIVE ESTROGEN RECEPTOR MODULATOR (SERM)	chr18p	PANCREAS	4.2289E-05	0.605299392	Lower viability in loss lines
LEVOBUNOLOL-(+/-)	ADRENERGIC RECEPTOR ANTAGONIST	chr16q	LUNG	4.38351E-05	0.605299392	Lower viability in loss lines
DOLASTATIN-10	TUBULIN POLYMERIZATION INHIBITOR	chr17p	OVARY	4.8356E-05	0.605299392	Greater viability in loss lines
SB-218078	CHK INHIBITOR	chr18q	LARGE_INTESTINE	4.87827E-05	0.605299392	Greater viability in loss lines
ABT-751	TUBULIN POLYMERIZATION INHIBITOR	chr22q	LARGE_INTESTINE	5.00176E-05	0.605299392	Greater viability in loss lines
OSI-027	MTOR INHIBITOR	chr22q	PANCREAS	5.24403E-05	0.605299392	Greater viability in loss lines
A740003	PURINERGIC RECEPTOR ANTAGONIST	chr13q	CENTRAL_NERVOUS_SYSTEM	5.29618E-05	0.605299392	Lower viability in loss lines
AVN-492	SEROTONIN RECEPTOR ANTAGONIST	chr9p	LUNG	5.33995E-05	0.605299392	Lower viability in loss lines
MRS-1220	ADENOSINE RECEPTOR ANTAGONIST	chr18q	LARGE_INTESTINE	5.42349E-05	0.605299392	Greater viability in loss lines
C-021	CC CHEMOKINE RECEPTOR ANTAGONIST	chr9p	LUNG	5.59074E-05	0.605299392	Lower viability in loss lines
FG-4592	HYPOXIA INDUCIBLE FACTOR PROLYL HYDROXYLASE INHIBITOR	chr4q	LUNG	5.65306E-05	0.605299392	Greater viability in loss lines
E7449	PARP INHIBITOR	chr18q	LARGE_INTESTINE	6.01907E-05	0.615185863	Greater viability in loss lines
DONITRIPTAN	SEROTONIN RECEPTOR AGONIST	chr15q	LUNG	6.33043E-05	0.615185863	Lower viability in loss lines
UDENAFIL	PHOSPHODIESTERASE INHIBITOR	chr5q	LUNG	6.69046E-05	0.615185863	Lower viability in loss lines
IFOSFAMIDE	DNA ALKYLATING AGENT	chr9p	PANCREAS	6.80811E-05	0.615185863	Lower viability in loss lines
TIOGUANINE	PURINE ANTAGONIST	chr13q	CENTRAL_NERVOUS_SYSTEM	6.96257E-05	0.615185863	Lower viability in loss lines
DEFACTINIB	FOCAL ADHESION KINASE INHIBITOR	chr22q	LARGE_INTESTINE	7.10242E-05	0.615185863	Greater viability in loss lines
BANOXANTRONE	TOPOISOMERASE INHIBITOR	chr17p	OVARY	7.179E-05	0.615185863	Greater viability in loss lines
DDD107498 (SUCCINATE)		chr9q	LUNG	7.2005E-05	0.615185863	Lower viability in loss lines
CLOFOCTOL	PROTEIN SYNTHESIS INHIBITOR	chr16q	LUNG	7.30269E-05	0.615185863	Lower viability in loss lines
SR-3677	RHO ASSOCIATED KINASE INHIBITOR	chr9q	LUNG	7.38694E-05	0.615185863	Lower viability in loss lines
BROMOSPORINE	BROMODOMAIN INHIBITOR	chr22q	LARGE_INTESTINE	7.76691E-05	0.630179272	Greater viability in loss lines
CLOFIBRIC-ACID	PPAR RECEPTOR AGONIST	chr3p	LUNG	7.90809E-05	0.630179272	Greater viability in loss lines
NMS-873	ATPASE INHIBITOR	chr18q	LARGE_INTESTINE	8.07144E-05	0.630179272	Greater viability in loss lines
PIRODAVIR		chr17p	LARGE_INTESTINE	8.46547E-05	0.644427152	Greater viability in loss lines
CELECOXIB	CYCLOOXYGENASE INHIBITOR	chr15q	LUNG	8.62883E-05	0.644427152	Greater viability in loss lines
3,5-DHPG-(S)	GLUTAMATE RECEPTOR AGONIST	chr9p	LUNG	8.7698E-05	0.644427152	Lower viability in loss lines
DIFTALONE	CYCLOOXYGENASE INHIBITOR	chr20p	LUNG	9.51489E-05	0.660654559	Greater viability in loss lines
CLOFEDANOL	HISTAMINE RECEPTOR ANTAGONIST	chr10p	SKIN	9.6682E-05	0.660654559	Greater viability in loss lines
ROGARATINIB	FGFR INHIBITOR	chr5q	LUNG	9.96596E-05	0.660654559	Lower viability in loss lines
SAR405838	MDM INHIBITOR	chr18q	LARGE_INTESTINE	0.000102112	0.660654559	Greater viability in loss lines
GABOXADOL	BENZODIAZEPINE RECEPTOR AGONIST	chr4p	LUNG	0.000103473	0.660654559	Lower viability in loss lines
AZACYCLONOL	HISTAMINE RECEPTOR ANTAGONIST	chr4q	LUNG	0.000109133	0.660654559	Greater viability in loss lines
RILAPLADIB	PHOSPHOLIPASE INHIBITOR	chr10q	SKIN	0.000113879	0.660654559	Lower viability in loss lines
MAYTANSINOL-ISOBUTYRATE		chr22q	LARGE_INTESTINE	0.000117548	0.660654559	Greater viability in loss lines
OXAMNIQUINE		chr5q	LUNG	0.000120196	0.660654559	Greater viability in loss lines
PRT062607	SYK INHIBITOR	chr10p	UPPER_AERODIGESTIVE_TRACT	0.000121748	0.660654559	Lower viability in loss lines
JQ1-(+)	BROMODOMAIN INHIBITOR	chr22q	LARGE_INTESTINE	0.000122295	0.660654559	Greater viability in loss lines
CHINIOFON	ANTIPROTOZOAL AGENT	chr22q	LUNG	0.000122698	0.660654559	Lower viability in loss lines
PRAMIRACETAM	ACETYLCHOLINE RECEPTOR AGONIST	chr22q	LUNG	0.000126569	0.660654559	Lower viability in loss lines
OSPEMIFENE	SELECTIVE ESTROGEN RECEPTOR MODULATOR (SERM)	chr21q	LUNG	0.000128759	0.660654559	Lower viability in loss lines
SIREMADLIN	MDM INHIBITOR	chr17p	OVARY	0.000130477	0.660654559	Lower viability in loss lines
GSK2256294A	EPOXIDE HYDOLASE INHIBITOR	chr4q	LUNG	0.000135579	0.660654559	Greater viability in loss lines
CGS-15943	ADENOSINE RECEPTOR ANTAGONIST	chr18q	LARGE_INTESTINE	0.00013574	0.660654559	Greater viability in loss lines
ROLIPRAM-S(+)	PHOSPHODIESTERASE INHIBITOR	chr6q	SKIN	0.000136452	0.660654559	Lower viability in loss lines
TAUROGLYCOCHOLATE	MEMBRANE PERMEABILITY ENHANCER	chr10p	HAEMATOPOIETIC_AND_LYMPHOID_TISSUE	0.000138267	0.660654559	Greater viability in loss lines
CGM097	MDM INHIBITOR	chr18q	LARGE_INTESTINE	0.000139922	0.660654559	Greater viability in loss lines
METHYLBENZETHONIUM-CHLORIDE	OTHER ANTIBIOTIC	chr11q	SKIN	0.000142452	0.660654559	Lower viability in loss lines
TC-A-2317	AURORA KINASE INHIBITOR	chr17p	HAEMATOPOIETIC_AND_LYMPHOID_TISSUE	0.000145561	0.660654559	Greater viability in loss lines
PF-06928215	CYCLIC GMP-AMP SYNTHASE INHIBITOR	chr10p	CENTRAL_NERVOUS_SYSTEM	0.000145732	0.660654559	Greater viability in loss lines
CCT-031374	WNT SIGNALING INHIBITOR	chr9q	LUNG	0.000148883	0.660654559	Lower viability in loss lines
SULFASALAZINE	CYCLOOXYGENASE INHIBITOR	chr16q	LUNG	0.000150792	0.660654559	Greater viability in loss lines
GINSENOSIDE-RE	ANTI-INFLAMMATORY AGENT	chr9q	LUNG	0.000151913	0.660654559	Greater viability in loss lines
SELTOREXANT		chr9q	LUNG	0.000152057	0.660654559	Greater viability in loss lines
PELITINIB	EGFR INHIBITOR	chr3p	PANCREAS	0.000153357	0.660654559	Lower viability in loss lines
SAROLANER		chr9q	LUNG	0.000154213	0.660654559	Lower viability in loss lines
FURVINA	QUORUM SENSING SIGNALING INHIBITOR	chr9q	LUNG	0.000154434	0.660654559	Lower viability in loss lines
TIAPRIDE	DOPAMINE RECEPTOR ANTAGONIST	chr22q	PANCREAS	0.000154534	0.660654559	Greater viability in loss lines
5-BDBD	PURINERGIC RECEPTOR ANTAGONIST	chr22q	LARGE_INTESTINE	0.000155581	0.660654559	Greater viability in loss lines
NOCODAZOLE	TUBULIN POLYMERIZATION INHIBITOR	chr17p	LUNG	0.000160006	0.660654559	Greater viability in loss lines
IKK-2-INHIBITOR-V	NFKB PATHWAY INHIBITOR	chr22q	LARGE_INTESTINE	0.000161681	0.660654559	Greater viability in loss lines
SACLOFEN	GABA RECEPTOR ANTAGONIST	chr16q	LUNG	0.000162084	0.660654559	Lower viability in loss lines
RG7112	MDM INHIBITOR	chr22q	LUNG	0.000162391	0.660654559	Lower viability in loss lines
SB-218078	CHK INHIBITOR	chr22q	LARGE_INTESTINE	0.000162745	0.660654559	Greater viability in loss lines
NAFCILLIN		chr10q	LUNG	0.000163175	0.660654559	Greater viability in loss lines
AMENAMEVIR	HELICASE PRIMASE INHIBITOR	chr5q	LUNG	0.000163316	0.660654559	Lower viability in loss lines
DFB	GLUTAMATE RECEPTOR AGONIST	chr1p	LUNG	0.000164564	0.660654559	Lower viability in loss lines
ZINC-UNDECYLENATE	OTHER ANTIFUNGAL	chr10q	LUNG	0.000164595	0.660654559	Lower viability in loss lines
3-MATIDA	GLUTAMATE RECEPTOR ANTAGONIST	chr10p	HAEMATOPOIETIC_AND_LYMPHOID_TISSUE	0.000165823	0.660654559	Greater viability in loss lines
TG-02	JAK INHIBITOR	chr9p	PANCREAS	0.00016713	0.660654559	Lower viability in loss lines
APYRAMIDE	CYCLOOXYGENASE INHIBITOR	chr4p	OESOPHAGUS	0.000170706	0.660654559	Lower viability in loss lines
CHLORPYRIFOS	ACETYLCHOLINESTERASE INHIBITOR	chr10q	LUNG	0.000171478	0.660654559	Lower viability in loss lines
SULTAMICILLIN	ANTIBACTERIAL	chr10q	SKIN	0.000174726	0.660654559	Lower viability in loss lines
KP-1212		chr4q	LUNG	0.000176166	0.660654559	Lower viability in loss lines
NDD-094		chr10p	HAEMATOPOIETIC_AND_LYMPHOID_TISSUE	0.000180129	0.660654559	Greater viability in loss lines
PD-0325901	MEK INHIBITOR	chr17p	LARGE_INTESTINE	0.000184464	0.660654559	Lower viability in loss lines
ARAMCHOL	STEAROYL-COA DESATURASE INHIBITOR	chr5q	LUNG	0.000185111	0.660654559	Lower viability in loss lines
AZTREONAM	BACTERIAL CELL WALL SYNTHESIS INHIBITOR	chr16q	LUNG	0.00018624	0.660654559	Greater viability in loss lines
INH1	HEC1 INHIBITOR	chr16q	LUNG	0.000189648	0.660654559	Lower viability in loss lines
AT-1015	SEROTONIN RECEPTOR ANTAGONIST	chr10p	HAEMATOPOIETIC_AND_LYMPHOID_TISSUE	0.00019152	0.660654559	Lower viability in loss lines
LINTOPRIDE	SEROTONIN RECEPTOR ANTAGONIST	chr9p	LUNG	0.000195807	0.660654559	Lower viability in loss lines
PHENYLEPHRINE	ADRENERGIC RECEPTOR AGONIST	chr4p	LUNG	0.000197079	0.660654559	Greater viability in loss lines
DM4		chr17p	OVARY	0.000198733	0.660654559	Greater viability in loss lines
SB-271046	SEROTONIN RECEPTOR ANTAGONIST	chr18p	LUNG	0.000200592	0.660654559	Lower viability in loss lines
LEVOBUNOLOL	ADRENERGIC RECEPTOR ANTAGONIST	chr19q	LUNG	0.000200681	0.660654559	Lower viability in loss lines
ERYTHRITOL		chr6q	SKIN	0.000200762	0.660654559	Lower viability in loss lines
L-733060	TACHYKININ ANTAGONIST	chr4p	LUNG	0.000201582	0.660654559	Greater viability in loss lines
TAGATOSE	PHOSPHORYLASE INHIBITOR	chr15q	LUNG	0.000204519	0.660654559	Greater viability in loss lines
SRT1720	SIRT ACTIVATOR	chr15q	LUNG	0.000205995	0.660654559	Lower viability in loss lines
CASPOFUNGIN-ACETATE	FUNGAL 1,3-BETA-D-GLUCAN SYNTHASE INHIBITOR	chr22q	LARGE_INTESTINE	0.000209587	0.660654559	Greater viability in loss lines
CHLORPHENAMINE	HISTAMINE RECEPTOR ANTAGONIST	chr4q	OVARY	0.00021327	0.660654559	Lower viability in loss lines
DEFACTINIB	FOCAL ADHESION KINASE INHIBITOR	chr18q	LARGE_INTESTINE	0.000213358	0.660654559	Greater viability in loss lines
PTC-209	BMI-1 INHIBITOR	chr22q	LARGE_INTESTINE	0.000213963	0.660654559	Greater viability in loss lines
ASCOMYCIN	CALCINEURIN INHIBITOR	chr5q	LUNG	0.00021449	0.660654559	Lower viability in loss lines
CP-471474	MATRIX METALLOPROTEASE INHIBITOR	chr20p	LUNG	0.000216375	0.660654559	Lower viability in loss lines
BMS-626529	HIV ATTACHMENT INHIBITOR	chr17p	LARGE_INTESTINE	0.000222732	0.660654559	Greater viability in loss lines
BIIB068		chr9q	LUNG	0.000225677	0.660654559	Lower viability in loss lines
NS-1643	VOLTAGE-GATED POTASSIUM CHANNEL ACTIVATOR	chr22q	HAEMATOPOIETIC_AND_LYMPHOID_TISSUE	0.000226294	0.660654559	Lower viability in loss lines
TC-I-15	INTEGRIN INHIBITOR	chr11q	SKIN	0.000226416	0.660654559	Lower viability in loss lines
NHI-2	LACTATE DEHYDROGENASE INHIBITOR	chr19q	LUNG	0.000228779	0.660654559	Lower viability in loss lines
CAPROMORELIN	GROWTH HORMONE SECRETAGOGUE RECEPTOR AGONIST	chr4p	CENTRAL_NERVOUS_SYSTEM	0.00023006	0.660654559	Lower viability in loss lines
ADEFOVIR-DIPIVOXIL	DNA POLYMERASE INHIBITOR	chr11p	LUNG	0.000231625	0.660654559	Lower viability in loss lines
SKF-81297	DOPAMINE RECEPTOR AGONIST	chr6q	PANCREAS	0.000233707	0.660654559	Greater viability in loss lines
ONC201	MAP KINASE INHIBITOR	chr4p	OVARY	0.000234502	0.660654559	Greater viability in loss lines
ABT-751	TUBULIN POLYMERIZATION INHIBITOR	chr18q	LARGE_INTESTINE	0.000236815	0.660654559	Greater viability in loss lines
N-METHYLLIDOCAINE-IODIDE	ANTIARRHYTHMIC MEDICATION	chr16p	LUNG	0.000240736	0.660654559	Greater viability in loss lines
MEPYRAMINE	HISTAMINE RECEPTOR ANTAGONIST	chr8p	PANCREAS	0.000241273	0.660654559	Lower viability in loss lines
BGT226	PI3K INHIBITOR	chr17p	LUNG	0.000243891	0.660654559	Greater viability in loss lines
REMDESIVIR		chr16p	LUNG	0.000243993	0.660654559	Lower viability in loss lines
DELAPRIL	ANGIOTENSIN CONVERTING ENZYME INHIBITOR	chr20p	PANCREAS	0.000245097	0.660654559	Lower viability in loss lines
10-HYDROXYCAMPTOTHECIN	TOPOISOMERASE INHIBITOR	chr10q	LUNG	0.000246553	0.660654559	Greater viability in loss lines
AVADOMIDE	ANTITUMOR AGENT	chr10q	CENTRAL_NERVOUS_SYSTEM	0.000247701	0.660654559	Lower viability in loss lines
PHENAZOPYRIDINE	LOCAL ANESTHETIC	chr4q	LUNG	0.000249895	0.660654559	Greater viability in loss lines
A-485	HISTONE ACETYLTRANSFERASE INHIBITOR	chr3p	OESOPHAGUS	0.000251811	0.660654559	Lower viability in loss lines
PHTHALYLSULFATHIAZOLE	DIHYDROPTEROATE SYNTHETASE INHIBITOR	chr19p	LUNG	0.000252724	0.660654559	Greater viability in loss lines
TYRPHOSTIN-AG-825	PROTEIN TYROSINE KINASE INHIBITOR	chr9q	LUNG	0.000254411	0.660654559	Lower viability in loss lines
SAR405838	MDM INHIBITOR	chr9p	PANCREAS	0.000254501	0.660654559	Lower viability in loss lines
PENICILLIN-V-POTASSIUM	BACTERIAL CELL WALL SYNTHESIS INHIBITOR	chr21q	OESOPHAGUS	0.000254662	0.660654559	Greater viability in loss lines
OXIBENDAZOLE	TUBULIN POLYMERIZATION INHIBITOR	chr17p	OVARY	0.00025741	0.660654559	Greater viability in loss lines
TCS-PIM-1-1	PIM KINASE INHIBITOR	chr18q	OVARY	0.000258643	0.660654559	Greater viability in loss lines
TROVIRDINE	NON-NUCLEOSIDE REVERSE TRANSCRIPTASE INHIBITOR	chr16q	LUNG	0.000259327	0.660654559	Lower viability in loss lines
SB-612111	NOCICEPTIN/ORPHANIN FQ RECEPTOR ANTAGONIST	chr5q	LUNG	0.000261319	0.660654559	Greater viability in loss lines
CL316243	ADRENERGIC RECEPTOR AGONIST	chr10p	LUNG	0.000262546	0.660654559	Greater viability in loss lines
POCAPAVIR	ENTEROVIRUS CAPSID INHIBITOR	chr9q	LUNG	0.00026293	0.660654559	Greater viability in loss lines
ASIVATREP	TRANSIENT RECEPTOR POTENTIAL CHANNEL ANTAGONIST	chr22q	HAEMATOPOIETIC_AND_LYMPHOID_TISSUE	0.00026389	0.660654559	Lower viability in loss lines
U-99194	DOPAMINE RECEPTOR ANTAGONIST	chr19q	LUNG	0.000265375	0.660654559	Lower viability in loss lines
EDO-S101	HDAC INHIBITOR	chr17p	HAEMATOPOIETIC_AND_LYMPHOID_TISSUE	0.000266651	0.660654559	Greater viability in loss lines
L-GLUTAMIC-ACID	GLUTAMATE RECEPTOR AGONIST	chr19p	LUNG	0.000267956	0.660654559	Lower viability in loss lines
OPROZOMIB	PROTEASOME INHIBITOR	chr17p	LUNG	0.000276493	0.672086275	Greater viability in loss lines
ON-01500	APOPTOSIS STIMULANT	chr17p	OVARY	0.000277621	0.672086275	Greater viability in loss lines
PRIDOPIDINE	DOPAMINE RECEPTOR ANTAGONIST	chr6q	LUNG	0.000277973	0.672086275	Greater viability in loss lines
SJG-136	DNA INTERCALATING AGENT	chr17p	HAEMATOPOIETIC_AND_LYMPHOID_TISSUE	0.000283116	0.6801339	Greater viability in loss lines
ACTARIT	INTERLEUKIN RECEPTOR AGONIST	chr10p	LUNG	0.000289889	0.691969063	Lower viability in loss lines
PINCAINIDE	ANTIARRHYTHMIC	chr18q	LUNG	0.000294889	0.699449472	Greater viability in loss lines
NERBACADOL	CYCLOOXYGENASE INHIBITOR	chr9p	LUNG	0.000300188	0.706680522	Greater viability in loss lines
TRANS-4-METHOXYCINNAMIC-ACID		chr6q	SKIN	0.000301709	0.706680522	Greater viability in loss lines
AQW-051	NICOTINIC RECEPTOR AGONIST	chr20p	LUNG	0.000305006	0.709965104	Lower viability in loss lines
MK-8617	HYPOXIA INDUCIBLE FACTOR PROLYL HYDROXYLASE INHIBITOR	chr10q	HAEMATOPOIETIC_AND_LYMPHOID_TISSUE	0.000307737	0.711899536	Lower viability in loss lines
MK-0608	ANTIVIRAL	chr5q	LUNG	0.000316474	0.727620995	Greater viability in loss lines
INDINAVIR	HIV PROTEASE INHIBITOR	chr9p	LUNG	0.000319439	0.729959911	Greater viability in loss lines
BNC105	TUBULIN POLYMERIZATION INHIBITOR	chr6q	LUNG	0.000321664	0.73058879	Greater viability in loss lines
CHLORPROGUANIL	DIHYDROFOLATE REDUCTASE INHIBITOR	chr6q	PANCREAS	0.000326946	0.738111505	Greater viability in loss lines
TRIAZAVIRIN		chr17p	HAEMATOPOIETIC_AND_LYMPHOID_TISSUE	0.000332305	0.738566076	Greater viability in loss lines
CARFILZOMIB	PROTEASOME INHIBITOR	chr20p	LUNG	0.000334318	0.738566076	Lower viability in loss lines
AMG319	PI3K INHIBITOR	chr4q	PANCREAS	0.000335551	0.738566076	Greater viability in loss lines
VU1545	GLUTAMATE RECEPTOR POSITIVE ALLOSTERIC MODULATOR	chr3p	PANCREAS	0.000336344	0.738566076	Greater viability in loss lines
NE-100	SIGMA RECEPTOR ANTAGONIST	chr10p	LUNG	0.000339465	0.738566076	Greater viability in loss lines
LAZERTINIB	TYROSINE KINASE INHIBITOR	chr11q	SKIN	0.000340087	0.738566076	Lower viability in loss lines
DIMERCAPTOSUCCINIC-ACID	CHELATING AGENT	chr16q	LUNG	0.000340942	0.738566076	Greater viability in loss lines
DIHYDROXYACETONE		chr15q	LUNG	0.000343223	0.739234175	Lower viability in loss lines
ENSARTINIB HYDROCHLORIDE		chr9q	HAEMATOPOIETIC_AND_LYMPHOID_TISSUE	0.000346609	0.742260763	Lower viability in loss lines
IXAZOMIB	PROTEASOME INHIBITOR	chr11p	LUNG	0.000351866	0.747650999	Lower viability in loss lines
PHA-848125	GROWTH FACTOR RECEPTOR INHIBITOR	chr18q	LARGE_INTESTINE	0.000354001	0.747650999	Greater viability in loss lines
FUTIBATINIB	FGFR INHIBITOR	chr10p	CENTRAL_NERVOUS_SYSTEM	0.000355188	0.747650999	Lower viability in loss lines
ZOLANTIDINE	HISTAMINE RECEPTOR ANTAGONIST	chr3p	LUNG	0.000357597	0.747650999	Greater viability in loss lines
LY320135	CANNABINOID RECEPTOR ANTAGONIST	chr8p	LUNG	0.000359101	0.747650999	Greater viability in loss lines
QX-222	SODIUM CHANNEL BLOCKER	chr8p	BREAST	0.000364511	0.751650612	Lower viability in loss lines
SAG	SMOOTHENED RECEPTOR AGONIST	chr15q	LUNG	0.000365075	0.751650612	Lower viability in loss lines
GANETESPIB	HSP INHIBITOR	chr17p	LUNG	0.000367039	0.751650612	Greater viability in loss lines
LY2857785	CDK INHIBITOR	chr14q	CENTRAL_NERVOUS_SYSTEM	0.000370692	0.754683917	Greater viability in loss lines
DORSOMORPHIN	AMPK INHIBITOR	chr9q	HAEMATOPOIETIC_AND_LYMPHOID_TISSUE	0.000372548	0.754683917	Lower viability in loss lines
ANIRACETAM	GLUTAMATE RECEPTOR AGONIST	chr17p	LUNG	0.000375711	0.756998336	Lower viability in loss lines
VISMODEGIB	SMOOTHENED RECEPTOR ANTAGONIST	chr10p	SKIN	0.000384932	0.768117752	Lower viability in loss lines
DELTARASIN	PHOSPHODIESTERASE INHIBITOR	chr11q	SKIN	0.000386828	0.768117752	Lower viability in loss lines
AQ-13	ANTIMALARIAL AGENT	chr5q	LUNG	0.0003881	0.768117752	Greater viability in loss lines
INOSINE	NEUROTROPHIC AGENT	chr22q	LARGE_INTESTINE	0.000389428	0.768117752	Greater viability in loss lines
TROMARIL	PROSTANOID RECEPTOR ANTAGONIST	chr22q	LARGE_INTESTINE	0.000395744	0.770033992	Greater viability in loss lines
THIOTEPA	CYTOCHROME P450 INHIBITOR	chr16q	LUNG	0.00039684	0.770033992	Lower viability in loss lines
PP242	MTOR INHIBITOR	chr18q	LUNG	0.000404702	0.770033992	Greater viability in loss lines
TROPICAMIDE	ACETYLCHOLINE RECEPTOR ANTAGONIST	chr11p	LUNG	0.000404728	0.770033992	Greater viability in loss lines
NITROCARAMIPHEN	CHOLINERGIC RECEPTOR ANTAGONIST	chr18q	LUNG	0.000406738	0.770033992	Greater viability in loss lines
SOBLIDOTIN	MICROTUBULE INHIBITOR	chr17p	OVARY	0.000408078	0.770033992	Greater viability in loss lines
MK-8745	AURORA KINASE INHIBITOR	chr3p	PANCREAS	0.000411491	0.770033992	Lower viability in loss lines
MK-0941		chr20p	LUNG	0.000412088	0.770033992	Lower viability in loss lines
DIMETHINDENE-(S)-(+)	ACETYLCHOLINE RECEPTOR ANTAGONIST	chr19q	LUNG	0.000414923	0.770033992	Lower viability in loss lines
PF-06273340	TYROSINE KINASE RECEPTOR INHIBITOR	chr4p	CENTRAL_NERVOUS_SYSTEM	0.000416222	0.770033992	Greater viability in loss lines
XL228	SRC INHIBITOR	chr16q	LUNG	0.000416279	0.770033992	Lower viability in loss lines
GADOTERIDOL	RADIOPAQUE MEDIUM	chr6q	PANCREAS	0.000417404	0.770033992	Greater viability in loss lines
IPI549	PI3K INHIBITOR	chr13q	LUNG	0.000418982	0.770033992	Lower viability in loss lines
METHACYCLINE	PROTEIN SYNTHESIS INHIBITOR	chr22q	PANCREAS	0.000419166	0.770033992	Greater viability in loss lines
MOTOLIMOD	TOLL-LIKE RECEPTOR AGONIST	chr17p	PANCREAS	0.000422231	0.771880762	Greater viability in loss lines
NU-2058	CYCLIN D INHIBITOR	chr17p	LUNG	0.000432805	0.778577943	Lower viability in loss lines
DAPTOMYCIN	BACTERIAL CELL WALL SYNTHESIS INHIBITOR	chr17p	LUNG	0.000435356	0.778577943	Lower viability in loss lines
GADOBUTROL	RADIOPAQUE MEDIUM	chr22q	LUNG	0.00043539	0.778577943	Lower viability in loss lines
MCPP	SEROTONIN RECEPTOR AGONIST	chr17p	OVARY	0.000438185	0.778577943	Greater viability in loss lines
PF-03463275		chr9q	LUNG	0.000439063	0.778577943	Lower viability in loss lines
JNJ-7706621	CDK INHIBITOR	chr22q	LARGE_INTESTINE	0.000440018	0.778577943	Greater viability in loss lines
5-METHYLFURMETHIODIDE	ACETYLCHOLINE RECEPTOR AGONIST	chr17p	OVARY	0.000440824	0.778577943	Greater viability in loss lines
JNJ-38877618	C-MET INHIBITOR	chr11q	SKIN	0.000447524	0.778577943	Lower viability in loss lines
TRICIRIBINE-PHOSPHATE	AKT INHIBITOR	chr14q	CENTRAL_NERVOUS_SYSTEM	0.000447541	0.778577943	Greater viability in loss lines
BROMFENAC	CYCLOOXYGENASE INHIBITOR	chr10q	SKIN	0.00045285	0.778577943	Lower viability in loss lines
6-THIO-2'-DEOXYGUANOSINE		chr10q	LUNG	0.000454099	0.778577943	Greater viability in loss lines
CELGOSIVIR	GLUCOSIDASE INHIBITOR	chr19q	LUNG	0.000459125	0.778577943	Lower viability in loss lines
KX2-391	TUBULIN POLYMERIZATION INHIBITOR	chr22q	LARGE_INTESTINE	0.000459181	0.778577943	Greater viability in loss lines
AVORALSTAT	KALLIKREIN INHIBITOR	chr6q	LUNG	0.00046106	0.778577943	Lower viability in loss lines
SULPHADIMETHOXINE	DIHYDROPTEROATE SYNTHETASE INHIBITOR	chr10p	LUNG	0.000462363	0.778577943	Lower viability in loss lines
A77636	DOPAMINE RECEPTOR AGONIST	chr4q	PANCREAS	0.000463199	0.778577943	Lower viability in loss lines
POLYMYXIN B NONAPEPTIDE (TFA)		chr9q	LUNG	0.000463404	0.778577943	Greater viability in loss lines
LERCANIDIPINE	CALCIUM CHANNEL BLOCKER	chr17p	LUNG	0.000465612	0.778577943	Greater viability in loss lines
AMINOLEVULINIC-ACID-BENZYL-ESTER		chr14q	CENTRAL_NERVOUS_SYSTEM	0.000465776	0.778577943	Greater viability in loss lines
BUPROPION	DOPAMINE UPTAKE INHIBITOR	chr9q	LUNG	0.000468109	0.778577943	Greater viability in loss lines
THK5351	PET RADIOTRACER	chr18p	PANCREAS	0.000470392	0.778577943	Lower viability in loss lines
VINDESINE	TUBULIN POLYMERIZATION INHIBITOR	chr3p	LUNG	0.000471656	0.778577943	Greater viability in loss lines
PRT062070	SYK INHIBITOR	chr22q	LARGE_INTESTINE	0.000475454	0.778577943	Greater viability in loss lines
MACOZINONE	DPRE1 INHIBITOR	chr17p	OVARY	0.000477206	0.778577943	Greater viability in loss lines
TYRPHOSTIN-AG-18	TYROSINE KINASE INHIBITOR	chr19p	LUNG	0.000477832	0.778577943	Greater viability in loss lines
LODENOSINE	ANTIRETROVIRAL	chr20p	LUNG	0.000481983	0.781940502	Lower viability in loss lines
S-07662	CAR ANTAGONIST	chr20p	LUNG	0.000486735	0.782703164	Lower viability in loss lines
NNC-63-0532	OPIOID RECEPTOR AGONIST	chr16q	LUNG	0.000488129	0.782703164	Lower viability in loss lines
DDR1-IN-1	DISCOIDIN DOMAIN RECEPTOR INHIBITOR	chr9q	HAEMATOPOIETIC_AND_LYMPHOID_TISSUE	0.000488718	0.782703164	Lower viability in loss lines
APCK-110	KIT INHIBITOR	chr6q	LUNG	0.000496976	0.786663649	Lower viability in loss lines
RO-5263397	TRACE AMINE ASSOCIATED RECEPTOR AGONIST	chr10p	HAEMATOPOIETIC_AND_LYMPHOID_TISSUE	0.000499584	0.786663649	Lower viability in loss lines
3-DEAZANEPLANOCIN-A	HISTONE LYSINE METHYLTRANSFERASE INHIBITOR	chr19q	LUNG	0.000501404	0.786663649	Lower viability in loss lines
NERBACADOL	CYCLOOXYGENASE INHIBITOR	chr20p	PANCREAS	0.000502725	0.786663649	Lower viability in loss lines
BRINCIDOFOVIR	ANTIVIRAL	chr10q	LUNG	0.000506731	0.786663649	Lower viability in loss lines
U-99194	DOPAMINE RECEPTOR ANTAGONIST	chr9q	LUNG	0.000508271	0.786663649	Lower viability in loss lines
COSTUNOLIDE	TELOMERASE INHIBITOR	chr22q	LARGE_INTESTINE	0.000508537	0.786663649	Greater viability in loss lines
JNJ-64619178	PROTEIN ARGININE N-METHYLTRANSFERASE INHIBITOR	chr10q	LUNG	0.000510359	0.786663649	Greater viability in loss lines
ELDECALCITOL	BONE FORMATION STIMULANT	chr9p	HAEMATOPOIETIC_AND_LYMPHOID_TISSUE	0.000510858	0.786663649	Greater viability in loss lines
BALOXAVIR	ENDONUCLEASE INHIBITOR	chr3p	LUNG	0.000514363	0.786663649	Greater viability in loss lines
DIHYDROERGOTAMINE	SEROTONIN RECEPTOR AGONIST	chr4p	OVARY	0.00051461	0.786663649	Lower viability in loss lines
BCTC	TRPV ANTAGONIST	chr22q	HAEMATOPOIETIC_AND_LYMPHOID_TISSUE	0.000516418	0.786663649	Lower viability in loss lines
MOFEZOLAC	CYCLOOXYGENASE INHIBITOR	chr4q	LUNG	0.00051848	0.786663649	Greater viability in loss lines
GLESATINIB	TYROSINE KINASE INHIBITOR	chr22q	LUNG	0.000522476	0.78753572	Lower viability in loss lines
4-DAMP	CHOLINERGIC RECEPTOR ANTAGONIST	chr13q	CENTRAL_NERVOUS_SYSTEM	0.000526418	0.78753572	Lower viability in loss lines
GW-1100	G PROTEIN-COUPLED RECEPTOR AGONIST	chr10p	HAEMATOPOIETIC_AND_LYMPHOID_TISSUE	0.000529645	0.78753572	Greater viability in loss lines
AZAGUANINE-8	PURINE ANTAGONIST	chr13q	CENTRAL_NERVOUS_SYSTEM	0.000531765	0.78753572	Lower viability in loss lines
THIOSTREPTON	PROTEIN SYNTHESIS INHIBITOR	chr8p	LUNG	0.000532141	0.78753572	Lower viability in loss lines
FG-2216	HYPOXIA INDUCIBLE FACTOR PROLYL HYDROXYLASE INHIBITOR	chr4q	PANCREAS	0.000534742	0.78753572	Greater viability in loss lines
SB-242235	P38 MAPK INHIBITOR	chr18q	LARGE_INTESTINE	0.000535272	0.78753572	Greater viability in loss lines
ELENBECESTAT		chr20p	LUNG	0.000538531	0.78753572	Lower viability in loss lines
PROMETHAZINE	HISTAMINE RECEPTOR ANTAGONIST	chr22q	PANCREAS	0.000539647	0.78753572	Greater viability in loss lines
ELN-441958	BRADYKININ RECEPTOR ANTAGONIST	chr11p	LUNG	0.000540069	0.78753572	Lower viability in loss lines
AVAGACESTAT	GAMMA SECRETASE INHIBITOR	chr9q	LUNG	0.000551874	0.797762857	Lower viability in loss lines
SN-6	SODIUM/CALCIUM EXCHANGE INHIBITOR	chr11q	SKIN	0.000553257	0.797762857	Lower viability in loss lines
NATAMYCIN	FUNGAL ERGOSTEROL INHIBITOR	chr4q	OVARY	0.000566967	0.797762857	Lower viability in loss lines
OXAMNIQUINE		chr10q	LUNG	0.000567888	0.797762857	Greater viability in loss lines
IVABRADINE	SODIUM CHANNEL BLOCKER	chr9q	LUNG	0.000570244	0.797762857	Lower viability in loss lines
WALRYCIN-B	TRANSCRIPTIONAL REGULATORY PROTEIN WALR	chr16p	LUNG	0.000578756	0.797762857	Lower viability in loss lines
CROLIBULIN	TUBULIN POLYMERIZATION INHIBITOR	chr17p	OVARY	0.000579533	0.797762857	Greater viability in loss lines
AZD5153	BROMODOMAIN INHIBITOR	chr13q	LUNG	0.00058147	0.797762857	Lower viability in loss lines
AMISULPRIDE	DOPAMINE RECEPTOR ANTAGONIST	chr16p	LUNG	0.000582849	0.797762857	Greater viability in loss lines
DIPHENHYDRAMINE	HISTAMINE RECEPTOR ANTAGONIST	chr3p	LUNG	0.000585673	0.797762857	Greater viability in loss lines
SB-216641	SEROTONIN RECEPTOR ANTAGONIST	chr19q	LUNG	0.000585965	0.797762857	Lower viability in loss lines
PAC-1	CASPASE ACTIVATOR	chr10p	SKIN	0.000587139	0.797762857	Lower viability in loss lines
ZIMELIDINE	SELECTIVE SEROTONIN REUPTAKE INHIBITOR (SSRI)	chr4q	CENTRAL_NERVOUS_SYSTEM	0.000588007	0.797762857	Lower viability in loss lines
ARCYRIAFLAVIN-A	CDK INHIBITOR	chr17p	LARGE_INTESTINE	0.000589962	0.797762857	Greater viability in loss lines
MADECASSOSIDE	ANTI-INFLAMMATORY AGENT	chr17p	PANCREAS	0.000594285	0.797762857	Greater viability in loss lines
GW274150	NITRIC OXIDE SYNTHASE INHIBITOR	chr9q	LUNG	0.000596171	0.797762857	Lower viability in loss lines
LDN193189	BONE MORPHOGENIC PROTEIN INHIBITOR	chr10p	LUNG	0.000596934	0.797762857	Greater viability in loss lines
IXAZOMIB-CITRATE	PROTEASOME INHIBITOR	chr16q	LUNG	0.000598368	0.797762857	Greater viability in loss lines
ADL5859	OPIOID RECEPTOR AGONIST	chr10q	SKIN	0.000604372	0.797762857	Lower viability in loss lines
PARGYLINE	MONOAMINE OXIDASE INHIBITOR	chr17p	LARGE_INTESTINE	0.000608837	0.797762857	Lower viability in loss lines
SNDX-5613		chr8p	LUNG	0.000609298	0.797762857	Lower viability in loss lines
NIACIN	VITAMIN B	chr6q	SKIN	0.000610118	0.797762857	Lower viability in loss lines
SKF-89976A	GABA UPTAKE INHIBITOR	chr9p	LUNG	0.000610178	0.797762857	Greater viability in loss lines
PDE10-IN-1	PHOSPHODIESTERASE INHIBITOR	chr17p	PANCREAS	0.000612774	0.797762857	Lower viability in loss lines
4-HQN	PARP INHIBITOR	chr16q	LUNG	0.00062092	0.797762857	Greater viability in loss lines
LASMIDITAN	SEROTONIN RECEPTOR AGONIST	chr9p	LUNG	0.000622386	0.797762857	Lower viability in loss lines
ROLUPERIDONE		chr10p	CENTRAL_NERVOUS_SYSTEM	0.000628539	0.797762857	Greater viability in loss lines
CHLORCYCLIZINE	HISTAMINE RECEPTOR ANTAGONIST	chr10p	UPPER_AERODIGESTIVE_TRACT	0.000629954	0.797762857	Greater viability in loss lines
INT-767	FXR AGONIST	chr20p	LUNG	0.000632943	0.797762857	Lower viability in loss lines
PCO-400	POTASSIUM CHANNEL ACTIVATOR	chr9q	LUNG	0.000633628	0.797762857	Greater viability in loss lines
PH-797804	P38 MAPK INHIBITOR	chr4q	LUNG	0.000635849	0.797762857	Lower viability in loss lines
NMS-1286937	PLK INHIBITOR	chr17p	OVARY	0.000636821	0.797762857	Greater viability in loss lines
GR46611	SEROTONIN RECEPTOR AGONIST	chr1p	LUNG	0.000638842	0.797762857	Greater viability in loss lines
2-IMINOBIOTIN	NITRIC OXIDE SYNTHASE INHIBITOR	chr22q	LARGE_INTESTINE	0.000639476	0.797762857	Lower viability in loss lines
MOZAVAPTAN	VASOPRESSIN RECEPTOR ANTAGONIST	chr22q	LARGE_INTESTINE	0.000639956	0.797762857	Greater viability in loss lines
SIB-1893	GLUTAMATE RECEPTOR ANTAGONIST	chr9p	SKIN	0.000640807	0.797762857	Lower viability in loss lines
METIROSINE	TYROSINE HYDROXYLASE INHIBITOR	chr16q	LUNG	0.000644866	0.797762857	Greater viability in loss lines
CILUPREVIR	SERINE PROTEASE INHIBITOR	chr11p	LUNG	0.000645586	0.797762857	Lower viability in loss lines
PETESICATIB		chr19q	LUNG	0.00065179	0.797762857	Lower viability in loss lines
PD-407824	PKC INHIBITOR	chr18q	LARGE_INTESTINE	0.000651884	0.797762857	Greater viability in loss lines
S-TRITYL-L-CYSTEINE	MITOTIC KINESIN INHIBITOR	chr17p	HAEMATOPOIETIC_AND_LYMPHOID_TISSUE	0.000653031	0.797762857	Greater viability in loss lines
TEGASEROD	SEROTONIN RECEPTOR PARTIAL AGONIST	chr10p	CENTRAL_NERVOUS_SYSTEM	0.000655952	0.797762857	Lower viability in loss lines
PF-06409577	PROTEIN KINASE ACTIVATOR	chr10p	SKIN	0.000661891	0.797762857	Greater viability in loss lines
MK-2295	TRPV ANTAGONIST	chr9p	PANCREAS	0.000662455	0.797762857	Lower viability in loss lines
TERLIPRESSIN	VASOPRESSIN RECEPTOR AGONIST	chr8p	PANCREAS	0.00066436	0.797762857	Greater viability in loss lines
ZANDELISIB		chr22q	PANCREAS	0.000666144	0.797762857	Greater viability in loss lines
DELCASERTIB	PKC INHIBITOR	chr9p	HAEMATOPOIETIC_AND_LYMPHOID_TISSUE	0.000666428	0.797762857	Greater viability in loss lines
ERLOTINIB	EGFR INHIBITOR	chr18q	OVARY	0.000673717	0.797762857	Greater viability in loss lines
LOSMAPIMOD	P38 MAPK INHIBITOR	chr17p	PANCREAS	0.000674056	0.797762857	Lower viability in loss lines
ATAZANAVIR	HIV PROTEASE INHIBITOR	chr10q	LUNG	0.000676578	0.797762857	Lower viability in loss lines
ACITRETIN	RETINOID RECEPTOR AGONIST	chr10p	CENTRAL_NERVOUS_SYSTEM	0.000679862	0.797762857	Lower viability in loss lines
ELESCLOMOL	OXIDATIVE STRESS INDUCER	chr10p	LUNG	0.000680168	0.797762857	Greater viability in loss lines
AZD7986	DIPEPTIDYL PEPTIDASE INHIBITOR	chr22q	HAEMATOPOIETIC_AND_LYMPHOID_TISSUE	0.000680741	0.797762857	Greater viability in loss lines
PI-828	PI3K INHIBITOR	chr18q	LUNG	0.000682106	0.797762857	Greater viability in loss lines
ARTELINIC ACID		chr9q	LUNG	0.000683334	0.797762857	Greater viability in loss lines
SANGIVAMYCIN	DNA INHIBITOR	chr3p	LUNG	0.00068525	0.797762857	Greater viability in loss lines
FIMASARTAN	ANGIOTENSIN RECEPTOR ANTAGONIST	chr10p	SKIN	0.000686927	0.797762857	Greater viability in loss lines
REMDESIVIR		chr11q	SKIN	0.000690065	0.797762857	Lower viability in loss lines
DIMESNA	TUBULIN POLYMERIZATION INHIBITOR	chr19q	LUNG	0.000690785	0.797762857	Lower viability in loss lines
PLX4720	RAF INHIBITOR	chr19p	LUNG	0.000691518	0.797762857	Lower viability in loss lines
TRADIPITANT	NEUROKININ RECEPTOR ANTAGONIST	chr17p	OVARY	0.00069208	0.797762857	Greater viability in loss lines
MOXIDECTIN	CHLORIDE CHANNEL ANTAGONIST	chr9p	PANCREAS	0.00069288	0.797762857	Lower viability in loss lines
MYCOPHENOLATE-MOFETIL	INOSITOL MONOPHOSPHATASE INHIBITOR	chr6q	SKIN	0.000696364	0.797762857	Greater viability in loss lines
IOMAZENIL		chr5q	LUNG	0.00069711	0.797762857	Greater viability in loss lines
MEBENDAZOLE	TUBULIN POLYMERIZATION INHIBITOR	chr22q	LARGE_INTESTINE	0.000697746	0.797762857	Greater viability in loss lines
AFATINIB	EGFR INHIBITOR	chr18q	LARGE_INTESTINE	0.000704078	0.797762857	Greater viability in loss lines
ADIPORON	ADIPONECTIN RECEPTOR AGONIST	chr18q	LARGE_INTESTINE	0.000707568	0.797762857	Greater viability in loss lines
K145	SPHINGOSINE KINASE INHIBITOR	chr16p	LUNG	0.000715332	0.797762857	Lower viability in loss lines
OTX015	BROMODOMAIN INHIBITOR	chr22q	LARGE_INTESTINE	0.000716604	0.797762857	Greater viability in loss lines
TELOTRISTAT-ETHYL	TRYPTOPHAN HYDROXYLASE INHIBITOR	chr9q	LUNG	0.000718772	0.797762857	Lower viability in loss lines
ALGESTONE-ACETOPHENIDE		chr19q	LUNG	0.000719678	0.797762857	Lower viability in loss lines
PALOVAROTENE	RETINOID RECEPTOR AGONIST	chr22q	LUNG	0.000720259	0.797762857	Lower viability in loss lines
GW-9662	PPAR RECEPTOR ANTAGONIST	chr17p	OVARY	0.000722867	0.797762857	Greater viability in loss lines
NSP-805	PHOSPHODIESTERASE INHIBITOR	chr10q	LUNG	0.000723161	0.797762857	Greater viability in loss lines
IMREG-1		chr17p	OVARY	0.00072353	0.797762857	Greater viability in loss lines
A-1120	RETINOID RECEPTOR LIGAND	chr5q	LUNG	0.000724119	0.797762857	Lower viability in loss lines
ACENOCOUMAROL	VITAMIN K ANTAGONIST	chr15q	LUNG	0.000724733	0.797762857	Lower viability in loss lines
AZD2858	GLYCOGEN SYNTHASE KINASE INHIBITOR	chr18p	LUNG	0.000731902	0.797762857	Greater viability in loss lines
INX-08189	ANTIVIRAL	chr11q	SKIN	0.000733543	0.797762857	Lower viability in loss lines
AQ-RA741	ACETYLCHOLINE RECEPTOR ANTAGONIST	chr16p	LUNG	0.000734488	0.797762857	Greater viability in loss lines
APREPITANT	TACHYKININ ANTAGONIST	chr21q	LUNG	0.000736411	0.797762857	Lower viability in loss lines
THREO-2-METHYLISOCITRATE-(DL)	ISOCITRATE LYASE SUBSTRATE	chr11p	LUNG	0.000739586	0.797762857	Lower viability in loss lines
PELITINIB	EGFR INHIBITOR	chr4p	LUNG	0.000742951	0.797762857	Greater viability in loss lines
DIPIVEFRINE	ADRENERGIC RECEPTOR AGONIST	chr4p	LUNG	0.000743924	0.797762857	Greater viability in loss lines
GSK-J4	HISTONE LYSINE DEMETHYLASE INHIBITOR	chr6q	PANCREAS	0.000744934	0.797762857	Greater viability in loss lines
VERUBULIN	TUBULIN POLYMERIZATION INHIBITOR	chr18q	LARGE_INTESTINE	0.000745197	0.797762857	Greater viability in loss lines
TERFENADINE	HISTAMINE RECEPTOR ANTAGONIST	chr18p	LUNG	0.000746442	0.797762857	Lower viability in loss lines
ID-1101	INSULIN SENSITIZER	chr4q	CENTRAL_NERVOUS_SYSTEM	0.000748498	0.797762857	Lower viability in loss lines
NSC-3852	HDAC INHIBITOR	chr22q	LARGE_INTESTINE	0.000752054	0.797762857	Greater viability in loss lines
PYRAZINOYLGUANIDINE	DIURETIC	chr8p	LUNG	0.000753588	0.797762857	Greater viability in loss lines
WIN-18446	ALDEHYDE DEHYDROGENASE INHIBITOR	chr16p	LUNG	0.000753827	0.797762857	Lower viability in loss lines
ALANTOLACTONE	STAT INHIBITOR	chr5q	LUNG	0.000761461	0.797762857	Greater viability in loss lines
INTEGRIN-ANTAGONIST-1	INTEGRIN ANTAGONIST	chr16p	LUNG	0.00076198	0.797762857	Greater viability in loss lines
AZ7550	INSULIN GROWTH FACTOR RECEPTOR INHIBITOR	chr17p	HAEMATOPOIETIC_AND_LYMPHOID_TISSUE	0.000767238	0.797762857	Greater viability in loss lines
PF-03049423	PHOSPHODIESTERASE INHIBITOR	chr4p	OVARY	0.000770011	0.797762857	Lower viability in loss lines
VELPATASVIR	ANTIVIRAL	chr19p	LUNG	0.000770052	0.797762857	Lower viability in loss lines
PRN1371	PROTEIN TYROSINE KINASE INHIBITOR	chr18q	LARGE_INTESTINE	0.000771185	0.797762857	Greater viability in loss lines
SR-2640	LEUKOTRIENE RECEPTOR ANTAGONIST	chr4q	OVARY	0.000774275	0.797762857	Lower viability in loss lines
IPAG		chr9p	SKIN	0.000778876	0.797762857	Lower viability in loss lines
BW-723C86	SEROTONIN RECEPTOR AGONIST	chr4q	PANCREAS	0.000788436	0.797762857	Lower viability in loss lines
ICG-001	BETA-CATENIN INHIBITOR	chr16q	LUNG	0.00078844	0.797762857	Lower viability in loss lines
LABETALOL	ADRENERGIC RECEPTOR ANTAGONIST	chr17p	LUNG	0.000788703	0.797762857	Lower viability in loss lines
TIFENAZOXIDE	ATP-SENSITIVE POTASSIUM CHANNEL AGONIST	chr6q	LUNG	0.000790192	0.797762857	Greater viability in loss lines
METHIMAZOLE	ANTITHYROID AGENT	chr11q	SKIN	0.000790716	0.797762857	Lower viability in loss lines
BIMOSIAMOSE		chr6q	SKIN	0.000791486	0.797762857	Lower viability in loss lines
PLURISIN-1	STEAROYL-COA DESATURASE INHIBITOR	chr17p	LUNG	0.00079154	0.797762857	Lower viability in loss lines
ORLISTAT	LIPASE INHIBITOR	chr19q	LUNG	0.000792791	0.797762857	Lower viability in loss lines
ML9	MYOSIN LIGHT CHAIN KINASE INHIBITOR	chr20p	PANCREAS	0.000800344	0.797762857	Greater viability in loss lines
MEPRYLCAINE	LOCAL ANESTHETIC	chr22q	LARGE_INTESTINE	0.000801386	0.797762857	Greater viability in loss lines
SR-59230A	ADRENERGIC RECEPTOR ANTAGONIST	chr18q	LARGE_INTESTINE	0.000803295	0.797762857	Greater viability in loss lines
ETHAVERINE	CALCIUM CHANNEL BLOCKER	chr18p	LUNG	0.000806299	0.797762857	Greater viability in loss lines
SPARSENTAN	ANGIOTENSIN RECEPTOR ANTAGONIST	chr10q	HAEMATOPOIETIC_AND_LYMPHOID_TISSUE	0.000806999	0.797762857	Lower viability in loss lines
E7820	ANGIOGENESIS INHIBITOR	chr3p	PANCREAS	0.00081142	0.797762857	Lower viability in loss lines
DIHYDROXYACETONE		chr9p	LUNG	0.000819086	0.797762857	Greater viability in loss lines
DARIFENACIN	ACETYLCHOLINE RECEPTOR ANTAGONIST	chr22q	LARGE_INTESTINE	0.000821044	0.797762857	Greater viability in loss lines
CLODRONIC-ACID	BONE RESORPTION INHIBITOR	chr11p	LUNG	0.000822801	0.797762857	Lower viability in loss lines
DDR1-IN-1	DISCOIDIN DOMAIN RECEPTOR INHIBITOR	chr11p	LUNG	0.000827371	0.797762857	Lower viability in loss lines
PIPERAQUINE-PHOSPHATE	ANTIMALARIAL AGENT	chr4q	PANCREAS	0.000832828	0.797762857	Lower viability in loss lines
SOFOSBUVIR	RNA POLYMERASE INHIBITOR	chr4p	LUNG	0.000835375	0.797762857	Greater viability in loss lines
GSK2837808A	LACTATE DEHYDROGENASE INHIBITOR	chr17p	OVARY	0.000837838	0.797762857	Lower viability in loss lines
NVP-BVU972	MET INHIBITOR	chr11p	LUNG	0.000838599	0.797762857	Lower viability in loss lines
PD-407824	PKC INHIBITOR	chr22q	LARGE_INTESTINE	0.000840464	0.797762857	Greater viability in loss lines
BAG-956	PHOSPHOINOSITIDE DEPENDENT KINASE INHIBITOR	chr8p	LUNG	0.000840879	0.797762857	Greater viability in loss lines
BU-224	IMIDAZOLINE RECEPTOR LIGAND	chr17p	LUNG	0.00084284	0.797762857	Lower viability in loss lines
ALFADOLONE-ACETATE	BENZODIAZEPINE RECEPTOR AGONIST	chr21q	LUNG	0.000843001	0.797762857	Lower viability in loss lines
ALECTINIB	ALK TYROSINE KINASE RECEPTOR INHIBITOR	chr9p	PANCREAS	0.000843129	0.797762857	Lower viability in loss lines
TRIMETREXATE	DIHYDROFOLATE REDUCTASE INHIBITOR	chr9q	HAEMATOPOIETIC_AND_LYMPHOID_TISSUE	0.000845449	0.797762857	Greater viability in loss lines
BRICICLIB	CYCLIN D INHIBITOR	chr18q	LARGE_INTESTINE	0.000845971	0.797762857	Greater viability in loss lines
AMG-487	CC CHEMOKINE RECEPTOR ANTAGONIST	chr20p	PANCREAS	0.000851438	0.797762857	Lower viability in loss lines
CARMUSTINE	DNA INHIBITOR	chr17p	LARGE_INTESTINE	0.000856971	0.797762857	Greater viability in loss lines
ROSIPTOR	SHIP1 PHOSPHATASE ACTIVATOR	chr9q	HAEMATOPOIETIC_AND_LYMPHOID_TISSUE	0.000860232	0.797762857	Greater viability in loss lines
N-METHYLLIDOCAINE-IODIDE	ANTIARRHYTHMIC MEDICATION	chr16q	LUNG	0.000864884	0.797762857	Greater viability in loss lines
NICAINOPROL	ANGIOTENSIN CONVERTING ENZYME INHIBITOR	chr6q	LUNG	0.000874146	0.797762857	Lower viability in loss lines
MEZLOCILLIN	BACTERIAL CELL WALL SYNTHESIS INHIBITOR	chr17p	PANCREAS	0.000875105	0.797762857	Greater viability in loss lines
AZLOCILLIN	BACTERIAL CELL WALL SYNTHESIS INHIBITOR	chr16q	LUNG	0.000876	0.797762857	Greater viability in loss lines
ADAPREV	TGF BETA RECEPTOR INHIBITOR	chr10q	LUNG	0.000877092	0.797762857	Greater viability in loss lines
N6-CYCLOPENTYLADENOSINE	ADENOSINE RECEPTOR AGONIST	chr9q	LUNG	0.000879849	0.797762857	Lower viability in loss lines
NAFTIDROFURYL	ADRENERGIC RECEPTOR ANTAGONIST	chr19q	LUNG	0.000879942	0.797762857	Lower viability in loss lines
ADAPREV	TGF BETA RECEPTOR INHIBITOR	chr9p	LUNG	0.000880424	0.797762857	Lower viability in loss lines
CHLOROPROCAINE	SODIUM CHANNEL BLOCKER	chr11p	LUNG	0.000880872	0.797762857	Lower viability in loss lines
RO-1138452	PROSTANOID RECEPTOR ANTAGONIST	chr16p	LUNG	0.000881339	0.797762857	Lower viability in loss lines
PEXACERFONT		chr8p	PANCREAS	0.000887145	0.797762857	Greater viability in loss lines
CASIN	GTPASE INHIBITOR	chr10p	CENTRAL_NERVOUS_SYSTEM	0.000887825	0.797762857	Greater viability in loss lines
AMG-510	K-RAS INHIBITOR	chr22q	BREAST	0.000888567	0.797762857	Lower viability in loss lines
MILADEMETAN	MDM INHIBITOR	chr18q	LARGE_INTESTINE	0.00088919	0.797762857	Greater viability in loss lines
VINFLUNINE	MICROTUBULE INHIBITOR	chr3p	LUNG	0.000890637	0.797762857	Greater viability in loss lines
APRONAL	CYTOCHROME P450 MODULATOR	chr11q	SKIN	0.00089326	0.797762857	Lower viability in loss lines
ATORVASTATIN	HMGCR INHIBITOR	chr17p	OVARY	0.000894738	0.797762857	Greater viability in loss lines
ALBUTEROL	ADRENERGIC RECEPTOR AGONIST	chr10p	LUNG	0.000897326	0.797762857	Greater viability in loss lines
MIVOBULIN	MICROTUBULE INHIBITOR	chr17p	OVARY	0.000897415	0.797762857	Greater viability in loss lines
PF-06447475	SERINE/THREONINE KINASE INHIBITOR	chr6q	SKIN	0.000902592	0.797762857	Lower viability in loss lines
GSK0660	PPAR RECEPTOR ANTAGONIST	chr10p	SKIN	0.000905825	0.797762857	Greater viability in loss lines
LY2228820	P38 MAPK INHIBITOR	chr15q	LUNG	0.000906775	0.797762857	Lower viability in loss lines
PEVONEDISTAT	NEDD ACTIVATING ENZYME INHIBITOR	chr9p	SKIN	0.000908996	0.797762857	Greater viability in loss lines
RG7834	ANTIVIRAL	chr18q	BREAST	0.000910969	0.797762857	Lower viability in loss lines
GSK2334470	PHOSPHOINOSITIDE DEPENDENT KINASE INHIBITOR	chr22q	HAEMATOPOIETIC_AND_LYMPHOID_TISSUE	0.000912709	0.797762857	Greater viability in loss lines
OCO-1112	CHOLESTEROL INHIBITOR	chr17p	OVARY	0.000913523	0.797762857	Greater viability in loss lines
TALSACLIDINE	ACETYLCHOLINE RECEPTOR AGONIST	chr20p	LUNG	0.000915515	0.797762857	Lower viability in loss lines
TIMOLOL	ADRENERGIC RECEPTOR ANTAGONIST	chr10q	SKIN	0.000916118	0.797762857	Greater viability in loss lines
ASCORBIC-ACID	ANTIOXIDANT	chr6q	LUNG	0.000918597	0.797762857	Greater viability in loss lines
EHOP-016	RAS GTPASE INHIBITOR	chr4q	PANCREAS	0.00091971	0.797762857	Lower viability in loss lines
GW-788388	ALK TYROSINE KINASE RECEPTOR INHIBITOR	chr9q	LUNG	0.000921363	0.797762857	Lower viability in loss lines
TRIPTOLIDE	RNA POLYMERASE INHIBITOR	chr17p	LUNG	0.000927715	0.797762857	Greater viability in loss lines
SELEGILINE	MONOAMINE OXIDASE INHIBITOR	chr4p	LUNG	0.000927775	0.797762857	Greater viability in loss lines
TRIMETREXATE	DIHYDROFOLATE REDUCTASE INHIBITOR	chr22q	HAEMATOPOIETIC_AND_LYMPHOID_TISSUE	0.00092971	0.797762857	Greater viability in loss lines
SCH-900776	CHK INHIBITOR	chr10p	UPPER_AERODIGESTIVE_TRACT	0.000930214	0.797762857	Lower viability in loss lines
9-ANTHRACENECARBOXYLIC-ACID		chr10q	LUNG	0.00093241	0.797762857	Lower viability in loss lines
MRS-1334	ADENOSINE RECEPTOR ANTAGONIST	chr9q	HAEMATOPOIETIC_AND_LYMPHOID_TISSUE	0.000932847	0.797762857	Lower viability in loss lines
UNC2250	MER TYROSINE KINASE INHIBITOR	chr9p	SKIN	0.000934783	0.797762857	Greater viability in loss lines
EGLUMETAD	GLUTAMATE RECEPTOR AGONIST	chr18p	LUNG	0.000940617	0.797762857	Lower viability in loss lines
C188-9	STAT INHIBITOR	chr17p	HAEMATOPOIETIC_AND_LYMPHOID_TISSUE	0.000942233	0.797762857	Greater viability in loss lines
TIOGUANINE	PURINE ANTAGONIST	chr3p	LUNG	0.000943587	0.797762857	Greater viability in loss lines
EUPATILIN		chr8p	BREAST	0.000943943	0.797762857	Lower viability in loss lines
PEVONEDISTAT	NEDD ACTIVATING ENZYME INHIBITOR	chr3p	PANCREAS	0.000944746	0.797762857	Lower viability in loss lines
A-987306	HISTAMINE RECEPTOR ANTAGONIST	chr6p	LUNG	0.000946403	0.797762857	Lower viability in loss lines
OXPRENOLOL	ADRENERGIC RECEPTOR ANTAGONIST	chr9p	SKIN	0.000947878	0.797762857	Lower viability in loss lines
CGP-39551	NMDA RECEPTOR ANTAGONIST	chr1p	LUNG	0.000949446	0.797762857	Lower viability in loss lines
ESONARIMOD	ANTIRHEUMATIC DRUG	chr9q	LUNG	0.000950935	0.797762857	Greater viability in loss lines
NKP-1339	HSP INHIBITOR	chr9p	SKIN	0.000953529	0.797762857	Lower viability in loss lines
INOSINE	NEUROTROPHIC AGENT	chr18q	LARGE_INTESTINE	0.000953895	0.797762857	Greater viability in loss lines
ETAZOLATE	PHOSPHODIESTERASE INHIBITOR	chr16q	LUNG	0.000961857	0.797762857	Lower viability in loss lines
AZ-7371	ANTIBACTERIAL	chr17p	LUNG	0.000967929	0.797762857	Lower viability in loss lines
CLOFIBRATE	PPAR RECEPTOR AGONIST	chr9p	SKIN	0.000970534	0.797762857	Lower viability in loss lines
BAY-61-3606	SYK INHIBITOR	chr17p	OVARY	0.000973919	0.797762857	Greater viability in loss lines
LB42708	FARNESYLTRANSFERASE INHIBITOR	chr17p	OVARY	0.000976317	0.797762857	Greater viability in loss lines
ELECLAZINE	LATE SODIUM CURRENT INHIBITOR	chr10q	HAEMATOPOIETIC_AND_LYMPHOID_TISSUE	0.000978487	0.797762857	Lower viability in loss lines
JNJ-16259685	GLUTAMATE RECEPTOR ANTAGONIST	chr8p	BREAST	0.00098072	0.797762857	Greater viability in loss lines
AS-2444697	INTERLEUKIN INHIBITOR	chr16q	LUNG	0.00098236	0.797762857	Lower viability in loss lines
DORSOMORPHIN	AMPK INHIBITOR	chr9p	HAEMATOPOIETIC_AND_LYMPHOID_TISSUE	0.00098339	0.797762857	Lower viability in loss lines
MADRASIN	CELL SPLICING INHIBITOR	chr14q	HAEMATOPOIETIC_AND_LYMPHOID_TISSUE	0.000983933	0.797762857	Lower viability in loss lines
AM-630	CANNABINOID RECEPTOR ANTAGONIST	chr1p	LUNG	0.000984077	0.797762857	Greater viability in loss lines
NMS-873	ATPASE INHIBITOR	chr22q	LARGE_INTESTINE	0.000984679	0.797762857	Greater viability in loss lines
LOFEXIDINE	ADRENERGIC RECEPTOR AGONIST	chr10q	CENTRAL_NERVOUS_SYSTEM	0.000984919	0.797762857	Greater viability in loss lines
SKF-38393	DOPAMINE RECEPTOR AGONIST	chr10q	SKIN	0.000986767	0.797762857	Greater viability in loss lines
PACLITAXEL	TUBULIN POLYMERIZATION INHIBITOR	chr3p	LUNG	0.000989817	0.797762857	Greater viability in loss lines
1,4-BUTANEDIOL	GAMMA HYDROXYBUTYRIC ACID AGONIST	chr10q	HAEMATOPOIETIC_AND_LYMPHOID_TISSUE	0.000994924	0.797762857	Lower viability in loss lines
GRAPIPRANT	PROSTAGLANDIN INHIBITOR	chr16q	LUNG	0.000999669	0.797762857	Greater viability in loss lines
TRICHOSTATIN-A	HDAC INHIBITOR	chr18q	LUNG	0.001000839	0.797762857	Lower viability in loss lines
CHOLINE	ACETYLCHOLINE PRECURSOR	chr10p	SKIN	0.001001125	0.797762857	Lower viability in loss lines
GTP-14564	TYROSINE KINASE INHIBITOR	chr3p	OESOPHAGUS	0.001001522	0.797762857	Greater viability in loss lines
BETAZOLE	HISTAMINE RECEPTOR AGONIST	chr16p	LUNG	0.001006614	0.797762857	Lower viability in loss lines
TARIQUIDAR	P GLYCOPROTEIN INHIBITOR	chr6q	LUNG	0.00101804	0.797762857	Greater viability in loss lines
MK-5108	AURORA KINASE INHIBITOR	chr3p	PANCREAS	0.001019414	0.797762857	Lower viability in loss lines
EMBELIN	XIAP INHIBITOR	chr22q	LARGE_INTESTINE	0.001020382	0.797762857	Greater viability in loss lines
DROPERIDOL	DOPAMINE RECEPTOR ANTAGONIST	chr18q	OVARY	0.001024656	0.797762857	Greater viability in loss lines
ARV-825	BROMODOMAIN INHIBITOR	chr22q	LARGE_INTESTINE	0.001027363	0.797762857	Greater viability in loss lines
DIFELIKEFALIN		chr6q	LUNG	0.001029212	0.797762857	Lower viability in loss lines
TG-101209	JAK INHIBITOR	chr22q	LARGE_INTESTINE	0.001029728	0.797762857	Greater viability in loss lines
BARICITINIB	JAK INHIBITOR	chr17p	LARGE_INTESTINE	0.00103017	0.797762857	Greater viability in loss lines
DIXANTHOGEN		chr4p	LUNG	0.00103202	0.797762857	Greater viability in loss lines
TAFAMIDIS-MEGLUMINE	TRANSTHYRETIN AMYLOID INHIBITOR	chr10p	PANCREAS	0.001033764	0.797762857	Lower viability in loss lines
ICRT-14	WNT SIGNALING INHIBITOR	chr4p	CENTRAL_NERVOUS_SYSTEM	0.001033845	0.797762857	Lower viability in loss lines
ERIBULIN	MICROTUBULE INHIBITOR	chr17p	OVARY	0.001034182	0.797762857	Greater viability in loss lines
BI-2536	PLK INHIBITOR	chr22q	LARGE_INTESTINE	0.001037237	0.797762857	Greater viability in loss lines
GSK2982772	RIPK INHIBITOR	chr5q	LUNG	0.001041549	0.797762857	Greater viability in loss lines
GELDANAMYCIN	HSP INHIBITOR	chr22q	BREAST	0.00104384	0.797762857	Greater viability in loss lines
COMBRETASTATIN-A-4	TUBULIN POLYMERIZATION INHIBITOR	chr22q	LARGE_INTESTINE	0.001046733	0.797762857	Greater viability in loss lines
GENZ-123346	GLUCOSYLCERAMIDASE INHIBITOR	chr17p	HAEMATOPOIETIC_AND_LYMPHOID_TISSUE	0.001050408	0.797762857	Greater viability in loss lines
CEFIXIME	BACTERIAL CELL WALL SYNTHESIS INHIBITOR	chr10p	UPPER_AERODIGESTIVE_TRACT	0.001050955	0.797762857	Greater viability in loss lines
NVP-BVU972	MET INHIBITOR	chr18q	LARGE_INTESTINE	0.001053664	0.797762857	Greater viability in loss lines
SR-2640	LEUKOTRIENE RECEPTOR ANTAGONIST	chr4p	OVARY	0.001055751	0.797762857	Lower viability in loss lines
ML355		chr9p	LUNG	0.001056569	0.797762857	Greater viability in loss lines
BRL-26314	CHOLESTEROL INHIBITOR	chr17p	LUNG	0.001057508	0.797762857	Lower viability in loss lines
BIA-10-2474	FATTY ACID HYDROLASE INHIBITOR	chr9q	LUNG	0.001058085	0.797762857	Greater viability in loss lines
CEFTIZOXIM	BACTERIAL CELL WALL SYNTHESIS INHIBITOR	chr16p	LUNG	0.001058216	0.797762857	Lower viability in loss lines
GSK2983559 (FREE ACID)		chr10p	UPPER_AERODIGESTIVE_TRACT	0.00105957	0.797762857	Greater viability in loss lines
ACPC	GLUTAMATE RECEPTOR ANTAGONIST	chr8p	PANCREAS	0.001059733	0.797762857	Lower viability in loss lines
MELPHALAN	DNA INHIBITOR	chr4q	CENTRAL_NERVOUS_SYSTEM	0.001061623	0.797762857	Lower viability in loss lines
LONAFARNIB	FARNESYLTRANSFERASE INHIBITOR	chr13q	CENTRAL_NERVOUS_SYSTEM	0.001062988	0.797762857	Lower viability in loss lines
ARV-825	BROMODOMAIN INHIBITOR	chr17p	OVARY	0.001069795	0.797762857	Greater viability in loss lines
FK-3311	CYCLOOXYGENASE INHIBITOR	chr22q	PANCREAS	0.001071155	0.797762857	Greater viability in loss lines
CGP-37157	SODIUM/CALCIUM EXCHANGE INHIBITOR	chr11q	SKIN	0.001073751	0.797762857	Lower viability in loss lines
ALECTINIB	ALK TYROSINE KINASE RECEPTOR INHIBITOR	chr3p	LUNG	0.001074577	0.797762857	Greater viability in loss lines
ZIPRASIDONE	SEROTONIN RECEPTOR ANTAGONIST	chr16p	LUNG	0.001079622	0.797762857	Lower viability in loss lines
VORICONAZOLE	CYTOCHROME P450 INHIBITOR	chr17p	LUNG	0.001082755	0.797762857	Lower viability in loss lines
DEXRAZOXANE	TOPOISOMERASE INHIBITOR	chr18p	LUNG	0.001082901	0.797762857	Greater viability in loss lines
CHENODEOXYCHOLIC-ACID	FXR AGONIST	chr19p	LUNG	0.001085131	0.797762857	Lower viability in loss lines
SAR-260301		chr5q	LUNG	0.001087338	0.797762857	Greater viability in loss lines
CABERGOLINE	DOPAMINE RECEPTOR AGONIST	chr17p	LARGE_INTESTINE	0.00108911	0.797762857	Lower viability in loss lines
BUNAZOSIN	ADRENERGIC RECEPTOR ANTAGONIST	chr17p	PANCREAS	0.001089545	0.797762857	Greater viability in loss lines
MDR-652		chr10q	SKIN	0.001090976	0.797762857	Lower viability in loss lines
NEMIRALISIB		chr22q	HAEMATOPOIETIC_AND_LYMPHOID_TISSUE	0.001096779	0.797762857	Greater viability in loss lines
RELCOVAPTAN	VASOPRESSIN RECEPTOR ANTAGONIST	chr6q	SKIN	0.001098572	0.797762857	Lower viability in loss lines
MITAPIVAT	PYRUVATE KINASE ISOZYME ACTIVATOR	chr15q	LUNG	0.001099877	0.797762857	Greater viability in loss lines
ICOSAPENT	PLATELET AGGREGATION INHIBITOR	chr22q	LARGE_INTESTINE	0.001101705	0.797762857	Lower viability in loss lines
CH55	RETINOID RECEPTOR BINDER	chr6q	LUNG	0.001103414	0.797762857	Lower viability in loss lines
CGP-53353	PKC INHIBITOR	chr6p	LUNG	0.001104034	0.797762857	Lower viability in loss lines
LUZINDOLE	MELATONIN RECEPTOR ANTAGONIST	chr18q	OVARY	0.001104681	0.797762857	Greater viability in loss lines
PNU-282987	CHOLINERGIC RECEPTOR AGONIST	chr16q	LUNG	0.001105948	0.797762857	Greater viability in loss lines
ML347	ALK TYROSINE KINASE RECEPTOR INHIBITOR	chr22q	LUNG	0.001109159	0.797762857	Lower viability in loss lines
LIFIRAFENIB	RAF INHIBITOR	chr9q	HAEMATOPOIETIC_AND_LYMPHOID_TISSUE	0.001112061	0.797762857	Lower viability in loss lines
BNC105	TUBULIN POLYMERIZATION INHIBITOR	chr18q	LARGE_INTESTINE	0.001112551	0.797762857	Greater viability in loss lines
LUBIPROSTONE	CHLORIDE CHANNEL ACTIVATOR	chr18q	LARGE_INTESTINE	0.001116165	0.797762857	Greater viability in loss lines
METHARBITAL	GABA RECEPTOR MODULATOR	chr13q	LUNG	0.001118132	0.797762857	Lower viability in loss lines
OCINAPLON	GABA RECEPTOR MODULATOR	chr16p	LUNG	0.001120158	0.797762857	Lower viability in loss lines
VOLASERTIB	PLK INHIBITOR	chr22q	LARGE_INTESTINE	0.001122961	0.797762857	Greater viability in loss lines
FPS-ZM1	RAGE RECEPTOR ANTAGONIST	chr19q	LUNG	0.001123237	0.797762857	Greater viability in loss lines
MECLIZINE	CONSTITUTIVE ANDROSTANE RECEPTOR (CAR) AGONIST	chr4q	PANCREAS	0.001123362	0.797762857	Lower viability in loss lines
PYRANTEL-PAMOATE	NEUROMUSCULAR BLOCKER	chr19q	LUNG	0.001124369	0.797762857	Lower viability in loss lines
APATINIB	RET TYROSINE KINASE INHIBITOR	chr10p	UPPER_AERODIGESTIVE_TRACT	0.001124545	0.797762857	Lower viability in loss lines
COT-INHIBITOR-1	MAPK-INTERACTING KINASE INHIBITOR	chr9p	SKIN	0.001126261	0.797762857	Greater viability in loss lines
CARBARSONE	ANTIPROTOZOAL AGENT	chr5q	LUNG	0.001127047	0.797762857	Greater viability in loss lines
MTPG	GLUTAMATE RECEPTOR ANTAGONIST	chr10p	SKIN	0.001131859	0.797762857	Greater viability in loss lines
PIVMECILLINAM	BACTERIAL CELL WALL SYNTHESIS INHIBITOR	chr9p	PANCREAS	0.001136216	0.797762857	Greater viability in loss lines
AZAPROPAZONE	CYCLOOXYGENASE INHIBITOR	chr20p	LUNG	0.001138203	0.797762857	Lower viability in loss lines
EMAMECTIN	GABA RECEPTOR AGONIST	chr11q	SKIN	0.001138473	0.797762857	Lower viability in loss lines
DIDANOSINE	NUCLEOSIDE REVERSE TRANSCRIPTASE INHIBITOR	chr10p	UPPER_AERODIGESTIVE_TRACT	0.001140621	0.797762857	Greater viability in loss lines
BIRT-377	LYMPHOCYTE FUNCTION-ASSOCIATED ANTIGEN NEGATIVE MODULATOR	chr4p	LUNG	0.001146186	0.797762857	Lower viability in loss lines
HYPERICIN	TYROSINE KINASE INHIBITOR	chr10p	LUNG	0.001147142	0.797762857	Lower viability in loss lines
FLUMETHASONE	GLUCOCORTICOID RECEPTOR AGONIST	chr9q	LUNG	0.001149111	0.797762857	Greater viability in loss lines
NVS-PAK1-1	P21 ACTIVATED KINASE INHIBITOR	chr6p	LUNG	0.001149351	0.797762857	Lower viability in loss lines
RIMEPORIDE	SODIUM/HYDROGEN EXCHANGER INHIBITOR	chr8p	LUNG	0.001150294	0.797762857	Lower viability in loss lines
GDC-0834	BRUTON'S TYROSINE KINASE (BTK) INHIBITOR	chr16q	LUNG	0.001150365	0.797762857	Lower viability in loss lines
SU11274	TYROSINE KINASE INHIBITOR	chr11p	LUNG	0.001151338	0.797762857	Lower viability in loss lines
FLIBANSERIN	SEROTONIN RECEPTOR AGONIST	chr17p	PANCREAS	0.001154578	0.797762857	Greater viability in loss lines
ABAFUNGIN	STEROL METHYLTRANSFERASE INHIBITOR	chr18q	BREAST	0.00116079	0.797762857	Greater viability in loss lines
TRYPTANTHRIN	CYCLOOXYGENASE INHIBITOR	chr22q	PANCREAS	0.001162534	0.797762857	Greater viability in loss lines
ERYTHROMYCIN-ETHYLSUCCINATE	PROTEIN SYNTHESIS INHIBITOR	chr16q	LUNG	0.001164326	0.797762857	Lower viability in loss lines
TD139	ANTI-INFLAMMATORY AGENT	chr19p	LUNG	0.001164814	0.797762857	Greater viability in loss lines
PINITOL	GAMMA SECRETASE INHIBITOR	chr22q	LUNG	0.001166556	0.797762857	Lower viability in loss lines
DAPHNETIN	PROTEIN KINASE INHIBITOR	chr16p	LUNG	0.001167039	0.797762857	Greater viability in loss lines
MRS-1334	ADENOSINE RECEPTOR ANTAGONIST	chr10q	HAEMATOPOIETIC_AND_LYMPHOID_TISSUE	0.001173779	0.797762857	Lower viability in loss lines
MK-8745	AURORA KINASE INHIBITOR	chr22q	LARGE_INTESTINE	0.001174082	0.797762857	Greater viability in loss lines
GLESATINIB	TYROSINE KINASE INHIBITOR	chr11p	LUNG	0.001179674	0.797762857	Lower viability in loss lines
PRONETHALOL	ADRENERGIC RECEPTOR ANTAGONIST	chr11q	SKIN	0.00118051	0.797762857	Greater viability in loss lines
PERICYAZINE		chr9q	LUNG	0.001181467	0.797762857	Greater viability in loss lines
GBR-12783	DOPAMINE UPTAKE INHIBITOR	chr17p	LUNG	0.001181611	0.797762857	Lower viability in loss lines
DIZOCILPINE-(-)	GLUTAMATE RECEPTOR ANTAGONIST	chr19p	LUNG	0.001182961	0.797762857	Greater viability in loss lines
COSTUNOLIDE	TELOMERASE INHIBITOR	chr18q	LARGE_INTESTINE	0.001184603	0.797762857	Greater viability in loss lines
NALTREXONE	OPIOID RECEPTOR ANTAGONIST	chr19q	LUNG	0.001185158	0.797762857	Greater viability in loss lines
ISOCONAZOLE	FUNGAL LANOSTEROL DEMETHYLASE INHIBITOR	chr10p	UPPER_AERODIGESTIVE_TRACT	0.001188318	0.797762857	Greater viability in loss lines
CNX-2006	EGFR INHIBITOR	chr19q	LUNG	0.001191766	0.797762857	Lower viability in loss lines
LDN-27219	TISSUE TRANSGLUTAMINASE INHIBITOR	chr10p	HAEMATOPOIETIC_AND_LYMPHOID_TISSUE	0.001193113	0.797762857	Greater viability in loss lines
SJ-733	ATPASE INHIBITOR	chr3p	LUNG	0.001193242	0.797762857	Greater viability in loss lines
INDINAVIR	HIV PROTEASE INHIBITOR	chr20p	PANCREAS	0.001193744	0.797762857	Lower viability in loss lines
AMPRENAVIR	HIV PROTEASE INHIBITOR	chr20p	PANCREAS	0.001196548	0.797762857	Lower viability in loss lines
PENTAMIDINE	ANTI-PNEUMOCYSTIS AGENT	chr3p	LUNG	0.001199167	0.797762857	Greater viability in loss lines
OXYMATRINE		chr14q	CENTRAL_NERVOUS_SYSTEM	0.001199898	0.797762857	Greater viability in loss lines
VINCAMINE	ADRENERGIC RECEPTOR ANTAGONIST	chr17p	OVARY	0.001202116	0.797762857	Lower viability in loss lines
G-749	TYROSINE KINASE INHIBITOR	chr10q	SKIN	0.00120263	0.797762857	Lower viability in loss lines
IBROLIPIM	LIPOPROTEIN LIPASE ACTIVATOR	chr6q	PANCREAS	0.001203632	0.797762857	Greater viability in loss lines
EVATANEPAG	PROSTAGLANDIN INHIBITOR	chr11q	SKIN	0.001204982	0.797762857	Lower viability in loss lines
MEZLOCILLIN	BACTERIAL CELL WALL SYNTHESIS INHIBITOR	chr4q	LUNG	0.001205901	0.797762857	Greater viability in loss lines
E3330	NFKB PATHWAY INHIBITOR	chr20p	LUNG	0.001210633	0.797762857	Lower viability in loss lines
ESCITALOPRAM	SELECTIVE SEROTONIN REUPTAKE INHIBITOR (SSRI)	chr19q	LUNG	0.00121066	0.797762857	Lower viability in loss lines
CDK9-IN-6	CDK INHIBITOR	chr9p	SKIN	0.001211189	0.797762857	Lower viability in loss lines
GLY-GLN		chr10p	UPPER_AERODIGESTIVE_TRACT	0.001215313	0.797762857	Greater viability in loss lines
BMS-345541	IKK INHIBITOR	chr19q	LUNG	0.001215368	0.797762857	Lower viability in loss lines
GEMCADIOL	ANTILIPEMIC	chr17p	LUNG	0.001218912	0.797762857	Greater viability in loss lines
L-368899	OXYTOCIN RECEPTOR ANTAGONIST	chr4p	OVARY	0.001222939	0.797762857	Lower viability in loss lines
ALOFANIB		chr11p	LUNG	0.001223103	0.797762857	Lower viability in loss lines
ANDROGRAPHOLIDE	TUMOR NECROSIS FACTOR PRODUCTION INHIBITOR	chr18q	LARGE_INTESTINE	0.001229339	0.797762857	Greater viability in loss lines
MECAMYLAMINE	ACETYLCHOLINE RECEPTOR ANTAGONIST	chr21q	OESOPHAGUS	0.001229846	0.797762857	Lower viability in loss lines
IMEPITOIN	BENZODIAZEPINE RECEPTOR AGONIST	chr4p	CENTRAL_NERVOUS_SYSTEM	0.001229883	0.797762857	Lower viability in loss lines
ELTROMBOPAG	THROMBOPOIETIN RECEPTOR AGONIST	chr4p	OVARY	0.001231948	0.797762857	Greater viability in loss lines
PARBENDAZOLE	TUBULIN POLYMERIZATION INHIBITOR	chr22q	LARGE_INTESTINE	0.001232524	0.797762857	Greater viability in loss lines
GUANIDINOETHYLDISULFIDE-BICARBONATE	NITRIC OXIDE SYNTHASE INHIBITOR	chr11p	LUNG	0.001233351	0.797762857	Lower viability in loss lines
PIPERINE	MONOAMINE OXIDASE INHIBITOR	chr10p	CENTRAL_NERVOUS_SYSTEM	0.001233911	0.797762857	Lower viability in loss lines
LDN-27219	TISSUE TRANSGLUTAMINASE INHIBITOR	chr6q	SKIN	0.001234467	0.797762857	Lower viability in loss lines
PRALIDOXIME	ACETYLCHOLINESTERASE INHIBITOR	chr22q	PANCREAS	0.001235522	0.797762857	Greater viability in loss lines
SIMUROSERTIB	KINASE INHIBITOR	chr17p	HAEMATOPOIETIC_AND_LYMPHOID_TISSUE	0.00123628	0.797762857	Greater viability in loss lines
CLOTRIMAZOLE	IMIDAZOLINE RECEPTOR LIGAND	chr19p	LUNG	0.001237938	0.797762857	Lower viability in loss lines
MK-0557	NEUROPEPTIDE RECEPTOR ANTAGONIST	chr5q	LUNG	0.001240416	0.797762857	Lower viability in loss lines
CP-471474	MATRIX METALLOPROTEASE INHIBITOR	chr9p	LUNG	0.001244447	0.797762857	Lower viability in loss lines
ARC-239	ADRENERGIC RECEPTOR ANTAGONIST	chr9p	SKIN	0.001244497	0.797762857	Greater viability in loss lines
BAY-2402234	DIHYDROOROTATE DEHYDROGENASE INHIBITOR	chr22q	HAEMATOPOIETIC_AND_LYMPHOID_TISSUE	0.001245505	0.797762857	Greater viability in loss lines
TIROFIBAN	STRUCTURAL GLYCOPROTEIN ANTAGONIST	chr10q	SKIN	0.001248117	0.797762857	Lower viability in loss lines
MK-6096	OREXIN RECEPTOR ANTAGONIST	chr8p	PANCREAS	0.001248693	0.797762857	Greater viability in loss lines
AURORA-A-INHIBITOR-I	AURORA KINASE INHIBITOR	chr22q	LARGE_INTESTINE	0.001251222	0.797762857	Greater viability in loss lines
PAMIPARIB	PARP INHIBITOR	chr22q	HAEMATOPOIETIC_AND_LYMPHOID_TISSUE	0.001257461	0.797762857	Greater viability in loss lines
VOCLOSPORIN	CALCINEURIN INHIBITOR	chr11q	SKIN	0.001258322	0.797762857	Lower viability in loss lines
SINEFUNGIN	RNA SYNTHESIS INHIBITOR	chr6p	LUNG	0.001260305	0.797762857	Lower viability in loss lines
MENADIONE-BISULFITE	VITAMIN K	chr8p	BREAST	0.001261843	0.797762857	Greater viability in loss lines
ICLAPRIM	DIHYDROFOLATE REDUCTASE INHIBITOR	chr11p	LUNG	0.001262105	0.797762857	Lower viability in loss lines
SR-27897	CCK RECEPTOR ANTAGONIST	chr10q	SKIN	0.001266904	0.797762857	Lower viability in loss lines
TEMPOL		chr10p	SKIN	0.001268792	0.797762857	Greater viability in loss lines
APRICITABINE	NUCLEOSIDE REVERSE TRANSCRIPTASE INHIBITOR	chr19q	LUNG	0.001269806	0.797762857	Lower viability in loss lines
DU-728	STRUCTURAL GLYCOPROTEIN ANTAGONIST	chr4q	LUNG	0.001270441	0.797762857	Greater viability in loss lines
OXINIACIC-ACID		chr18q	LARGE_INTESTINE	0.001271644	0.797762857	Greater viability in loss lines
SCH-202676	G PROTEIN-COUPLED RECEPTOR MODULATOR	chr17p	LUNG	0.001277352	0.797762857	Lower viability in loss lines
MOLNUPIRAVIR		chr5q	LUNG	0.001279273	0.797762857	Greater viability in loss lines
CETRORELIX	GONADOTROPIN RELEASING FACTOR HORMONE RECEPTOR ANTAGONIST	chr3p	LUNG	0.001284102	0.797762857	Greater viability in loss lines
TRODUSQUEMINE	TYROSINE PHOSPHATASE INHIBITOR	chr22q	HAEMATOPOIETIC_AND_LYMPHOID_TISSUE	0.001286187	0.797762857	Greater viability in loss lines
DEBIO-0932	HSP INHIBITOR	chr3p	LUNG	0.001288144	0.797762857	Greater viability in loss lines
CFI-402257	DUAL SPECIFICITY PROTEIN KINASE INHIBITOR	chr17p	HAEMATOPOIETIC_AND_LYMPHOID_TISSUE	0.001289801	0.797762857	Greater viability in loss lines
ROSIPTOR	SHIP1 PHOSPHATASE ACTIVATOR	chr10q	HAEMATOPOIETIC_AND_LYMPHOID_TISSUE	0.001291223	0.797762857	Greater viability in loss lines
6-BENZYLAMINOPURINE	PURINERGIC RECEPTOR ACTIVATOR	chr1p	LUNG	0.001292899	0.797762857	Greater viability in loss lines
OLEOYLETHANOLAMIDE	PPAR RECEPTOR AGONIST	chr21q	LUNG	0.001294702	0.797762857	Greater viability in loss lines
CLOPERASTINE-FENDIZOATE	POTASSIUM CHANNEL ANTAGONIST	chr4q	OVARY	0.001295478	0.797762857	Lower viability in loss lines
VU591	POTASSIUM CHANNEL BLOCKER	chr18p	PANCREAS	0.001296128	0.797762857	Greater viability in loss lines
SDZ-205-557	SEROTONIN RECEPTOR ANTAGONIST	chr9q	LUNG	0.001297287	0.797762857	Greater viability in loss lines
INDIUM(III)-ISOPROPOXIDE		chr13q	CENTRAL_NERVOUS_SYSTEM	0.0013006	0.797762857	Lower viability in loss lines
CARBOXYAMIDOTRIAZOLE	CALCIUM CHANNEL BLOCKER	chr4p	LUNG	0.001301276	0.797762857	Lower viability in loss lines
PEPOSERTIB	DNA DEPENDENT PROTEIN KINASE INHIBITOR	chr22q	HAEMATOPOIETIC_AND_LYMPHOID_TISSUE	0.001302732	0.797762857	Greater viability in loss lines
MNS-(3,4-METHYLENEDIOXY-NITROSTYRENE)	SYK INHIBITOR	chr22q	LARGE_INTESTINE	0.001302779	0.797762857	Greater viability in loss lines
NOMIFENSINE	NORADRENALINE UPTAKE INHIBITOR	chr19q	LUNG	0.001307342	0.798353431	Greater viability in loss lines
URACIL		chr6q	SKIN	0.001309045	0.798353431	Greater viability in loss lines
SOFOSBUVIR-IMPURITY-M	ANTIVIRAL	chr10q	HAEMATOPOIETIC_AND_LYMPHOID_TISSUE	0.001311598	0.798353431	Lower viability in loss lines
OSELTAMIVIR-CARBOXYLATE	NEURAMINIDASE INHIBITOR	chr10q	SKIN	0.001312265	0.798353431	Lower viability in loss lines
TRAMETINIB	MEK INHIBITOR	chr10p	CENTRAL_NERVOUS_SYSTEM	0.001314773	0.798583093	Greater viability in loss lines
BTT-3033	INTEGRIN INHIBITOR	chr16q	LUNG	0.00132236	0.799073809	Lower viability in loss lines
METERGOLINE	SEROTONIN RECEPTOR ANTAGONIST	chr18q	LUNG	0.001322758	0.799073809	Greater viability in loss lines
TAS-116		chr3p	LUNG	0.001323429	0.799073809	Greater viability in loss lines
DR-2313	PARP INHIBITOR	chr13q	CENTRAL_NERVOUS_SYSTEM	0.00132411	0.799073809	Greater viability in loss lines
TOLIMIDONE	SRC ACTIVATOR	chr22q	LUNG	0.001333056	0.801014301	Lower viability in loss lines
PAPAVERINE	PHOSPHODIESTERASE INHIBITOR	chr18q	LARGE_INTESTINE	0.001335814	0.801014301	Greater viability in loss lines
PHA-568487	NICOTINIC RECEPTOR AGONIST	chr8p	PANCREAS	0.001336526	0.801014301	Lower viability in loss lines
BMS-587101	INTEGRIN ANTAGONIST	chr6q	SKIN	0.001339046	0.801014301	Greater viability in loss lines
CALCIPOTRIOL	VITAMIN D RECEPTOR AGONIST	chr22q	LARGE_INTESTINE	0.001340063	0.801014301	Lower viability in loss lines
PRUCALOPRIDE	SEROTONIN RECEPTOR AGONIST	chr16q	LUNG	0.001340695	0.801014301	Lower viability in loss lines
SPIZOFURONE		chr19p	LUNG	0.001342287	0.801014301	Greater viability in loss lines
VERAPAMIL	CALCIUM CHANNEL BLOCKER	chr16q	LUNG	0.001346818	0.801863055	Greater viability in loss lines
CRYSTAL-VIOLET	OTHER ANTIBIOTIC	chr22q	LARGE_INTESTINE	0.00134954	0.801863055	Greater viability in loss lines
PRIMA1	TP53 INHIBITOR	chr6q	SKIN	0.001358261	0.801863055	Lower viability in loss lines
CEFDINIR	BACTERIAL CELL WALL SYNTHESIS INHIBITOR	chr6q	SKIN	0.001360716	0.801863055	Lower viability in loss lines
ETC-1002	AMPK INHIBITOR	chr16q	LUNG	0.001362533	0.801863055	Greater viability in loss lines
PICROTOXININ	GABA RECEPTOR ANTAGONIST	chr21q	LUNG	0.001362819	0.801863055	Lower viability in loss lines
LETERMOVIR	CMV TERMINASE INHIBITOR	chr17p	PANCREAS	0.00136291	0.801863055	Lower viability in loss lines
ML228	HYPOXIA INDUCIBLE FACTOR ACTIVATOR	chr22q	LUNG	0.001364279	0.801863055	Lower viability in loss lines
BMS-214662	FARNESYLTRANSFERASE INHIBITOR	chr22q	LARGE_INTESTINE	0.001366696	0.801863055	Lower viability in loss lines
THIOCTIC-ACID	REDUCING AGENT	chr20p	PANCREAS	0.001367694	0.801863055	Lower viability in loss lines
ESCULIN	ANTIOXIDANT	chr9p	PANCREAS	0.001368339	0.801863055	Lower viability in loss lines
MHP		chr19q	LUNG	0.00137222	0.801863055	Lower viability in loss lines
CPCCOET	GLUTAMATE RECEPTOR ANTAGONIST	chr4p	LUNG	0.001374233	0.801863055	Greater viability in loss lines
GDC-0349	PIM KINASE INHIBITOR	chr8p	LUNG	0.001375551	0.801863055	Greater viability in loss lines
CASPOFUNGIN-ACETATE	FUNGAL 1,3-BETA-D-GLUCAN SYNTHASE INHIBITOR	chr17p	LARGE_INTESTINE	0.001379606	0.801863055	Greater viability in loss lines
MOTOLIMOD	TOLL-LIKE RECEPTOR AGONIST	chr4p	LUNG	0.001381086	0.801863055	Lower viability in loss lines
PF-06412562	DOPAMINE RECEPTOR PARTIAL AGONIST	chr22q	HAEMATOPOIETIC_AND_LYMPHOID_TISSUE	0.001381682	0.801863055	Lower viability in loss lines
ESCITALOPRAM	SELECTIVE SEROTONIN REUPTAKE INHIBITOR (SSRI)	chr18p	LUNG	0.001383081	0.801863055	Lower viability in loss lines
SR 146131		chr10q	SKIN	0.001384363	0.801863055	Lower viability in loss lines
HA-1004	CALCIUM CHANNEL BLOCKER	chr21q	OESOPHAGUS	0.001389581	0.803643404	Lower viability in loss lines
AMBAZONE	DNA DAMAGE INDUCER	chr11q	SKIN	0.0013973	0.80468106	Greater viability in loss lines
DSM265	DIHYDROOROTATE DEHYDROGENASE INHIBITOR	chr18p	PANCREAS	0.001402717	0.80468106	Greater viability in loss lines
DECOGLURANT		chr20p	PANCREAS	0.001408314	0.80468106	Greater viability in loss lines
ABT-751	TUBULIN POLYMERIZATION INHIBITOR	chr17p	OVARY	0.001410463	0.80468106	Greater viability in loss lines
DINACICLIB	CDK INHIBITOR	chr17p	LUNG	0.001411728	0.80468106	Greater viability in loss lines
ZONIPORIDE	SODIUM/HYDROGEN EXCHANGER INHIBITOR	chr20p	LUNG	0.001412685	0.80468106	Lower viability in loss lines
4-GALACTOSYLLACTOSE		chr9p	LUNG	0.0014127	0.80468106	Greater viability in loss lines
PYRIMETHAMINE	DIHYDROFOLATE REDUCTASE INHIBITOR	chr22q	LARGE_INTESTINE	0.001416227	0.80468106	Greater viability in loss lines
DIHYDROXYPHENYLGLYCINE	GLUTAMATE RECEPTOR AGONIST	chr9q	LUNG	0.001417872	0.80468106	Lower viability in loss lines
RKI-1447	RHO ASSOCIATED KINASE INHIBITOR	chr4p	CENTRAL_NERVOUS_SYSTEM	0.001422509	0.80468106	Lower viability in loss lines
METHOPRENE-(S)		chr16q	LUNG	0.001423266	0.80468106	Greater viability in loss lines
ANDROGRAPHOLIDE	TUMOR NECROSIS FACTOR PRODUCTION INHIBITOR	chr21q	LUNG	0.001423295	0.80468106	Lower viability in loss lines
SSTR5 ANTAGONIST 1		chr11p	LUNG	0.001424415	0.80468106	Lower viability in loss lines
DIMETRIDAZOLE	BACTERIAL DNA INHIBITOR	chr21q	LUNG	0.001429451	0.80468106	Greater viability in loss lines
RETIGABINE	POTASSIUM CHANNEL ACTIVATOR	chr16p	LUNG	0.001429651	0.80468106	Greater viability in loss lines
SUBSTANCE-P	NEUROKININ RECEPTOR ANTAGONIST	chr18p	LUNG	0.001430722	0.80468106	Lower viability in loss lines
TRIAMTERENE	SODIUM CHANNEL BLOCKER	chr22q	LARGE_INTESTINE	0.001436663	0.80468106	Greater viability in loss lines
LMK-235	HDAC INHIBITOR	chr11q	SKIN	0.001439122	0.80468106	Lower viability in loss lines
SINEFUNGIN	RNA SYNTHESIS INHIBITOR	chr4p	CENTRAL_NERVOUS_SYSTEM	0.001439289	0.80468106	Lower viability in loss lines
5-FLUOROPYRIMIDINE	KINASE INHIBITOR	chr5q	LUNG	0.001439438	0.80468106	Lower viability in loss lines
RELCOVAPTAN	VASOPRESSIN RECEPTOR ANTAGONIST	chr13q	LUNG	0.00144062	0.80468106	Greater viability in loss lines
CLOPERASTINE-FENDIZOATE	POTASSIUM CHANNEL ANTAGONIST	chr17p	OVARY	0.00144065	0.80468106	Lower viability in loss lines
SBHA	HDAC INHIBITOR	chr4p	OVARY	0.001440761	0.80468106	Greater viability in loss lines
XIPAMIDE	CARBONIC ANHYDRASE INHIBITOR	chr16q	LUNG	0.001445911	0.804909318	Lower viability in loss lines
TETRAMETHYLTHIURAM-MONOSULFIDE		chr9q	LUNG	0.001446274	0.804909318	Greater viability in loss lines
ARIPIPRAZOLE	SEROTONIN RECEPTOR ANTAGONIST	chr18q	LARGE_INTESTINE	0.001455523	0.804909318	Greater viability in loss lines
K145	SPHINGOSINE KINASE INHIBITOR	chr22q	HAEMATOPOIETIC_AND_LYMPHOID_TISSUE	0.001458861	0.804909318	Greater viability in loss lines
UBP-296	GLUTAMATE RECEPTOR ANTAGONIST	chr10q	LUNG	0.001460639	0.804909318	Lower viability in loss lines
TC-SP-14	SPHINGOSINE 1-PHOSPHATE RECEPTOR AGONIST	chr9p	LUNG	0.001461072	0.804909318	Greater viability in loss lines
GDC-0980	PI3K INHIBITOR	chr22q	PANCREAS	0.001462719	0.804909318	Greater viability in loss lines
HEXAMINOLEVULINATE		chr11p	LUNG	0.001462751	0.804909318	Lower viability in loss lines
BAZEDOXIFENE	SELECTIVE ESTROGEN RECEPTOR MODULATOR (SERM)	chr20p	PANCREAS	0.001464051	0.804909318	Greater viability in loss lines
EPIGALLOCATECHIN-GALLATE-(-)	BACTERIAL DNA GYRASE INHIBITOR	chr4q	CENTRAL_NERVOUS_SYSTEM	0.001464397	0.804909318	Lower viability in loss lines
BMS-626529	HIV ATTACHMENT INHIBITOR	chr18q	LARGE_INTESTINE	0.001469045	0.804909318	Greater viability in loss lines
PANTETHINE	COENZYME A PRECURSOR	chr11q	SKIN	0.001469997	0.804909318	Lower viability in loss lines
NEMIRALISIB		chr14q	HAEMATOPOIETIC_AND_LYMPHOID_TISSUE	0.001470784	0.804909318	Greater viability in loss lines
NIFEKALANT	POTASSIUM CHANNEL BLOCKER	chr9p	LUNG	0.001473157	0.804909318	Greater viability in loss lines
CINOXACIN	TOPOISOMERASE INHIBITOR	chr9p	LUNG	0.001474817	0.804909318	Greater viability in loss lines
VOCLOSPORIN	CALCINEURIN INHIBITOR	chr10q	HAEMATOPOIETIC_AND_LYMPHOID_TISSUE	0.001477576	0.804909318	Greater viability in loss lines
FLORIFENINE	ANTI-INFLAMMATORY AGENT	chr4p	LUNG	0.001477682	0.804909318	Lower viability in loss lines
SSR128129E		chr21q	LUNG	0.001480615	0.805336121	Greater viability in loss lines
GUANCYDINE	ANTIHYPERTENSIVE AGENT	chr10p	HAEMATOPOIETIC_AND_LYMPHOID_TISSUE	0.001487693	0.805956758	Lower viability in loss lines
CYSTEAMINE	TISSUE TRANSGLUTAMINASE INHIBITOR	chr17p	OVARY	0.001490327	0.805956758	Greater viability in loss lines
USL311		chr3p	LUNG	0.001490888	0.805956758	Lower viability in loss lines
CARIPORIDE	SODIUM/HYDROGEN EXCHANGER INHIBITOR	chr9q	LUNG	0.001492237	0.805956758	Lower viability in loss lines
ETRASIMOD	SPHINGOSINE 1-PHOSPHATE RECEPTOR ANTAGONIST	chr10p	HAEMATOPOIETIC_AND_LYMPHOID_TISSUE	0.001492509	0.805956758	Lower viability in loss lines
SODIUM-ORTHOVANADATE		chr6q	LUNG	0.00149629	0.805987758	Greater viability in loss lines
NB-001	ANTIVIRAL	chr4q	LARGE_INTESTINE	0.001497312	0.805987758	Greater viability in loss lines
CYPROHEPTADINE	HISTAMINE RECEPTOR ANTAGONIST	chr22q	LUNG	0.00149963	0.805987758	Lower viability in loss lines
ACEGLUTAMIDE		chr19p	LUNG	0.001503051	0.805987758	Greater viability in loss lines
AQW-051	NICOTINIC RECEPTOR AGONIST	chr10p	HAEMATOPOIETIC_AND_LYMPHOID_TISSUE	0.001504917	0.805987758	Lower viability in loss lines
MALTOBIONIC-ACID	MATRIX METALLOPROTEASE INHIBITOR	chr10p	LUNG	0.00150547	0.805987758	Greater viability in loss lines
LY2874455	FGFR ANTAGONIST	chr22q	LARGE_INTESTINE	0.001512831	0.807010435	Greater viability in loss lines
SSR180711	ACETYLCHOLINE RECEPTOR AGONIST	chr10q	SKIN	0.00151435	0.807010435	Greater viability in loss lines
BEVANTOLOL	ADRENERGIC RECEPTOR ANTAGONIST	chr12p	LUNG	0.00151664	0.807010435	Lower viability in loss lines
LY2603618	CHK INHIBITOR	chr11p	LUNG	0.001518578	0.807010435	Lower viability in loss lines
TROPIFEXOR	FXR AGONIST	chr11q	SKIN	0.001518987	0.807010435	Lower viability in loss lines
VERUBULIN	TUBULIN POLYMERIZATION INHIBITOR	chr22q	LARGE_INTESTINE	0.001520301	0.807010435	Greater viability in loss lines
IOPAMIDOL	RADIOPAQUE MEDIUM	chr10p	LUNG	0.001527543	0.808741346	Greater viability in loss lines
DC-260126	FREE FATTY ACID RECEPTOR ANTAGONIST	chr9q	LUNG	0.001529973	0.808741346	Greater viability in loss lines
NU6027	CDK INHIBITOR	chr18q	LARGE_INTESTINE	0.001537065	0.808741346	Greater viability in loss lines
FMOC-L-LEUCINE	PPAR RECEPTOR AGONIST	chr13q	CENTRAL_NERVOUS_SYSTEM	0.001540376	0.808741346	Lower viability in loss lines
PSB-1115	ADENOSINE RECEPTOR ANTAGONIST	chr16p	LUNG	0.001542274	0.808741346	Lower viability in loss lines
IDRONOXIL	XIAP INHIBITOR	chr3p	LUNG	0.001547477	0.808741346	Greater viability in loss lines
KP-1212		chr20p	PANCREAS	0.001554334	0.808741346	Lower viability in loss lines
BAY-41-2272	GUANYLYL CYCLASE ACTIVATOR	chr4q	LUNG	0.001557181	0.808741346	Greater viability in loss lines
DANEGAPTIDE	GAP JUNCTION MODULATOR	chr17p	LARGE_INTESTINE	0.001557341	0.808741346	Greater viability in loss lines
NS-8593	CALCIUM-ACTIVATED POTASSIUM CHANNEL MODULATOR	chr4q	PANCREAS	0.001559467	0.808741346	Greater viability in loss lines
GINSENOSIDE-C-K	NITRIC OXIDE SYNTHASE INHIBITOR	chr6q	SKIN	0.001560754	0.808741346	Greater viability in loss lines
ETODOLAC	CYCLOOXYGENASE INHIBITOR	chr17p	LUNG	0.001564676	0.808741346	Lower viability in loss lines
NERBACADOL	CYCLOOXYGENASE INHIBITOR	chr8p	LUNG	0.001565464	0.808741346	Greater viability in loss lines
DIOSMIN	CAPILLARY STABILIZING AGENT	chr12p	LUNG	0.001567494	0.808741346	Greater viability in loss lines
CDBA		chr9q	LUNG	0.001569995	0.808741346	Greater viability in loss lines
INIPARIB	PARP INHIBITOR	chr20p	LUNG	0.001571041	0.808741346	Greater viability in loss lines
TALAPORFIN	PHOTOSENSITIZING AGENT	chr17p	HAEMATOPOIETIC_AND_LYMPHOID_TISSUE	0.001571371	0.808741346	Greater viability in loss lines
CK-636	ACTIN RELATED PROTEIN INHIBITOR	chr10p	SKIN	0.00157243	0.808741346	Lower viability in loss lines
VAPENDAVIR	ANTIVIRAL	chr4p	OESOPHAGUS	0.001573366	0.808741346	Greater viability in loss lines
CEPHALOMANNINE	DNA POLYMERASE INHIBITOR	chr3p	LUNG	0.00157715	0.808741346	Greater viability in loss lines
DIETHYLCARBAMAZINE	LIPOXYGENASE INHIBITOR	chr10p	CENTRAL_NERVOUS_SYSTEM	0.001579749	0.808741346	Greater viability in loss lines
GR-127935	SEROTONIN RECEPTOR ANTAGONIST	chr22q	LUNG	0.001580085	0.808741346	Lower viability in loss lines
ZINC-UNDECYLENATE	OTHER ANTIFUNGAL	chr5q	LUNG	0.001582755	0.808741346	Lower viability in loss lines
LINAGLIPTIN	DIPEPTIDYL PEPTIDASE INHIBITOR	chr22q	LUNG	0.001583378	0.808741346	Lower viability in loss lines
LINTOPRIDE	SEROTONIN RECEPTOR ANTAGONIST	chr9p	HAEMATOPOIETIC_AND_LYMPHOID_TISSUE	0.001584199	0.808741346	Greater viability in loss lines
BATABULIN		chr17p	OVARY	0.00158443	0.808741346	Greater viability in loss lines
ETC-159	PORCUPINE INHIBITOR	chr16p	LUNG	0.001585139	0.808741346	Lower viability in loss lines
PLINABULIN	TUBULIN POLYMERIZATION INHIBITOR	chr22q	LARGE_INTESTINE	0.001588738	0.808741346	Greater viability in loss lines
VINBLASTINE	TUBULIN POLYMERIZATION INHIBITOR	chr3p	LUNG	0.001589209	0.808741346	Greater viability in loss lines
PF-03049423	PHOSPHODIESTERASE INHIBITOR	chr4q	OVARY	0.001591735	0.808741346	Lower viability in loss lines
TARANABANT	CANNABINOID RECEPTOR INVERSE AGONIST	chr6q	SKIN	0.00159319	0.808741346	Greater viability in loss lines
ADIPHENINE	ACETYLCHOLINE RECEPTOR ANTAGONIST	chr18q	BREAST	0.001595415	0.808741346	Greater viability in loss lines
COMBRETASTATIN-A-4	TUBULIN POLYMERIZATION INHIBITOR	chr17p	OVARY	0.001596635	0.808741346	Greater viability in loss lines
BNC105	TUBULIN POLYMERIZATION INHIBITOR	chr22q	LARGE_INTESTINE	0.00159845	0.808741346	Greater viability in loss lines
NDD-094		chr20p	LUNG	0.001599092	0.808741346	Lower viability in loss lines
NALMEFENE	OPIOID RECEPTOR ANTAGONIST	chr20p	PANCREAS	0.001604844	0.810556298	Lower viability in loss lines
LICARBAZEPINE	VOLTAGE-GATED SODIUM CHANNEL BLOCKER	chr18q	BREAST	0.00160704	0.810573068	Greater viability in loss lines
LOTILANER		chr10p	LUNG	0.001612126	0.811711907	Lower viability in loss lines
CIM-0216	TRANSIENT RECEPTOR POTENTIAL CHANNEL AGONIST	chr11q	SKIN	0.001617719	0.811711907	Lower viability in loss lines
CO-101244	GLUTAMATE RECEPTOR ANTAGONIST	chr10q	SKIN	0.00162174	0.811711907	Greater viability in loss lines
20-HYDROXYECDYSONE	ECDYSONE RECEPTOR MODULATOR	chr17p	OVARY	0.001623295	0.811711907	Lower viability in loss lines
SALICIN	ANTI-INFLAMMATORY AGENT	chr16p	LUNG	0.001624765	0.811711907	Greater viability in loss lines
CCT128930	AKT INHIBITOR	chr22q	PANCREAS	0.00163191	0.811711907	Greater viability in loss lines
PKI-179	PI3K INHIBITOR	chr22q	PANCREAS	0.0016369	0.811711907	Greater viability in loss lines
AMINEPTINE	DOPAMINE RECEPTOR AGONIST	chr17p	PANCREAS	0.001637741	0.811711907	Greater viability in loss lines
AZD4282	GLUTAMATE RECEPTOR ANTAGONIST	chr13q	CENTRAL_NERVOUS_SYSTEM	0.001642929	0.811711907	Lower viability in loss lines
RG7112	MDM INHIBITOR	chr18q	LARGE_INTESTINE	0.001643823	0.811711907	Greater viability in loss lines
AURANOFIN	NFKB PATHWAY INHIBITOR	chr1p	LUNG	0.001645179	0.811711907	Greater viability in loss lines
ENTACAPONE	CATECHOL O METHYLTRANSFERASE INHIBITOR	chr17p	LUNG	0.001646827	0.811711907	Lower viability in loss lines
VU0238429	ACETYLCHOLINE RECEPTOR ALLOSTERIC MODULATOR	chr22q	LARGE_INTESTINE	0.001648587	0.811711907	Greater viability in loss lines
W-54011	ANAPHYLATOXIN CHEMOTACTIC RECEPTOR ANTAGONIST	chr9q	LUNG	0.001649012	0.811711907	Greater viability in loss lines
FAROPENEM	LACTAMASE INHIBITOR	chr19p	LUNG	0.001650314	0.811711907	Greater viability in loss lines
NICAINOPROL	ANGIOTENSIN CONVERTING ENZYME INHIBITOR	chr9q	HAEMATOPOIETIC_AND_LYMPHOID_TISSUE	0.001651334	0.811711907	Lower viability in loss lines
DESLORATADINE	HISTAMINE RECEPTOR ANTAGONIST	chr22q	LUNG	0.001654234	0.811711907	Lower viability in loss lines
RASAGILINE	MONOAMINE OXIDASE INHIBITOR	chr4p	LUNG	0.001654944	0.811711907	Lower viability in loss lines
ISOBUTYRAMIDE	GENE EXPRESSION STIMULANT	chr10p	UPPER_AERODIGESTIVE_TRACT	0.001656699	0.811711907	Lower viability in loss lines
DOXAPRAM	POTASSIUM CHANNEL BLOCKER	chr9p	LUNG	0.001659896	0.811711907	Greater viability in loss lines
2-METHYLIMIDAZOLE	CHOLESTEROL INHIBITOR	chr10p	LUNG	0.001663734	0.811711907	Greater viability in loss lines
DBPR-211	CANNABINOID RECEPTOR ANTAGONIST	chr9p	LUNG	0.001664919	0.811711907	Greater viability in loss lines
SB-366791	TRPV ANTAGONIST	chr6q	LUNG	0.00166614	0.811711907	Lower viability in loss lines
PACOCF3	PHOSPHOLIPASE INHIBITOR	chr16p	LUNG	0.001667873	0.811711907	Greater viability in loss lines
PROPYLTHIOURACIL	THYROID PEROXIDASE INHIBITOR	chr4p	OVARY	0.001670293	0.811711907	Lower viability in loss lines
SM-21	SIGMA RECEPTOR ANTAGONIST	chr9q	LUNG	0.001673461	0.811711907	Lower viability in loss lines
CIPARGAMIN	ANTIMALARIAL AGENT	chr10p	LUNG	0.001674018	0.811711907	Greater viability in loss lines
GSK2982772	RIPK INHIBITOR	chr20p	LUNG	0.001675711	0.811711907	Lower viability in loss lines
CGP-52411	EGFR INHIBITOR	chr10q	SKIN	0.001678393	0.811711907	Lower viability in loss lines
RAMATROBAN	PROSTANOID RECEPTOR ANTAGONIST	chr10q	LUNG	0.001683403	0.811711907	Greater viability in loss lines
NEPICASTAT	DOPAMINE BETA HYDROXYLASE INHIBITOR	chr10q	SKIN	0.00169059	0.811711907	Greater viability in loss lines
PF-06305591	SODIUM CHANNEL BLOCKER	chr10p	HAEMATOPOIETIC_AND_LYMPHOID_TISSUE	0.00169326	0.811711907	Greater viability in loss lines
SB-649868	OREXIN RECEPTOR ANTAGONIST	chr5q	LUNG	0.001697151	0.811711907	Greater viability in loss lines
ABEMACICLIB	CDK INHIBITOR	chr22q	LARGE_INTESTINE	0.00169982	0.811711907	Greater viability in loss lines
2-PHENYLMELATONIN	MELATONIN RECEPTOR AGONIST	chr13q	CENTRAL_NERVOUS_SYSTEM	0.001700463	0.811711907	Lower viability in loss lines
MRX-2843	MER TYROSINE KINASE INHIBITOR	chr22q	HAEMATOPOIETIC_AND_LYMPHOID_TISSUE	0.001700694	0.811711907	Greater viability in loss lines
KPT-185	EXPORTIN ANTAGONIST	chr11p	LUNG	0.001701737	0.811711907	Lower viability in loss lines
AZD8931	EGFR INHIBITOR	chr8p	LUNG	0.001702187	0.811711907	Lower viability in loss lines
SF-11	NEUROPEPTIDE RECEPTOR ANTAGONIST	chr5q	LUNG	0.00170382	0.811711907	Greater viability in loss lines
IBUPROFEN-PICONOL	CYCLOOXYGENASE INHIBITOR	chr17p	PANCREAS	0.001708949	0.811711907	Greater viability in loss lines
GLIPIZIDE	SULFONYLUREA	chr3p	OESOPHAGUS	0.001714571	0.811711907	Greater viability in loss lines
DEXTROSE		chr17p	PANCREAS	0.001715157	0.811711907	Lower viability in loss lines
PD-81723	ADENOSINE RECEPTOR AGONIST	chr19p	LUNG	0.001715357	0.811711907	Greater viability in loss lines
D-64131	MICROTUBULE INHIBITOR	chr3p	LUNG	0.001717534	0.811711907	Greater viability in loss lines
ZALCITABINE	NUCLEOSIDE REVERSE TRANSCRIPTASE INHIBITOR	chr4p	CENTRAL_NERVOUS_SYSTEM	0.001719004	0.811711907	Greater viability in loss lines
LYPRESSIN	VASOPRESSIN RECEPTOR AGONIST	chr10p	SKIN	0.001720757	0.811711907	Greater viability in loss lines
TAUROGLYCOCHOLATE	MEMBRANE PERMEABILITY ENHANCER	chr8p	PANCREAS	0.001721598	0.811711907	Greater viability in loss lines
RIODIPINE	CALCIUM CHANNEL BLOCKER	chr11p	LUNG	0.001722172	0.811711907	Greater viability in loss lines
LYPRESSIN	VASOPRESSIN RECEPTOR AGONIST	chr19p	LUNG	0.001723665	0.811711907	Lower viability in loss lines
CHLOROQUINE	ANTIMALARIAL AGENT	chr6p	LUNG	0.001733783	0.811711907	Lower viability in loss lines
A-33903		chr1p	LUNG	0.001737539	0.811711907	Greater viability in loss lines
BUTAPROST	PROSTAGLANDIN RECEPTOR AGONIST	chr6q	PANCREAS	0.001737947	0.811711907	Greater viability in loss lines
MERICITABINE	HCV INHIBITOR	chr18q	LARGE_INTESTINE	0.001739876	0.811711907	Greater viability in loss lines
VU0357121	GLUTAMATE RECEPTOR POSITIVE ALLOSTERIC MODULATOR	chr10q	CENTRAL_NERVOUS_SYSTEM	0.001743362	0.811711907	Lower viability in loss lines
AZD9056	PURINERGIC RECEPTOR ANTAGONIST	chr9q	LUNG	0.001744252	0.811711907	Lower viability in loss lines
EDASALONEXENT	NFKB PATHWAY INHIBITOR	chr10p	HAEMATOPOIETIC_AND_LYMPHOID_TISSUE	0.001744457	0.811711907	Greater viability in loss lines
SERATRODAST	PROSTANOID RECEPTOR ANTAGONIST	chr9p	HAEMATOPOIETIC_AND_LYMPHOID_TISSUE	0.001745931	0.811711907	Greater viability in loss lines
DIARYLPROPIONITRILE	ESTROGEN RECEPTOR AGONIST	chr4p	CENTRAL_NERVOUS_SYSTEM	0.001746244	0.811711907	Lower viability in loss lines
BITOPERTIN	GLYT-1 INHIBITOR	chr9p	SKIN	0.001748576	0.811711907	Greater viability in loss lines
ZACOPRIDE	SEROTONIN RECEPTOR ANTAGONIST	chr3p	LUNG	0.001756822	0.811711907	Greater viability in loss lines
METIPRANOLOL	ADRENERGIC RECEPTOR ANTAGONIST	chr22q	LARGE_INTESTINE	0.001757272	0.811711907	Greater viability in loss lines
BAY-87-2243	HYPOXIA INDUCIBLE FACTOR INHIBITOR	chr18q	LARGE_INTESTINE	0.001758118	0.811711907	Greater viability in loss lines
API-1	AKT INHIBITOR	chr6q	SKIN	0.001759272	0.811711907	Greater viability in loss lines
SPAUTIN-1	DEUBIQUITINASE INHIBITOR	chr9p	HAEMATOPOIETIC_AND_LYMPHOID_TISSUE	0.001759397	0.811711907	Lower viability in loss lines
HA-966-(S)-(-)	GLUTAMATE RECEPTOR ANTAGONIST	chr8p	BREAST	0.001760488	0.811711907	Lower viability in loss lines
TROXERUTIN	ANTIOXIDANT	chr10p	LUNG	0.001761849	0.811711907	Lower viability in loss lines
TTNPB	RETINOID RECEPTOR AGONIST	chr9p	PANCREAS	0.00176192	0.811711907	Lower viability in loss lines
ATOMOXETINE	NOREPINEPHRINE TRANSPORTER INHIBITOR	chr4p	LUNG	0.001762344	0.811711907	Greater viability in loss lines
ELENBECESTAT		chr9p	LUNG	0.001764236	0.811711907	Lower viability in loss lines
PHENYTOIN	HYDANTOIN ANTIEPILEPTIC	chr6p	LUNG	0.00176715	0.811711907	Lower viability in loss lines
POLIDOCANOL	LOCAL ANESTHETIC	chr10p	LUNG	0.00176819	0.811711907	Greater viability in loss lines
1,4-BUTANEDIOL	GAMMA HYDROXYBUTYRIC ACID AGONIST	chr22q	HAEMATOPOIETIC_AND_LYMPHOID_TISSUE	0.001770657	0.811711907	Lower viability in loss lines
TRICHLORMETHIAZIDE	CHLORIDE CHANNEL BLOCKER	chr9p	PANCREAS	0.001770678	0.811711907	Greater viability in loss lines
SINEFUNGIN	RNA SYNTHESIS INHIBITOR	chr6q	PANCREAS	0.001772773	0.811711907	Greater viability in loss lines
ALLOPURINOL-RIBOSIDE	PHOSPHORYLASE INHIBITOR	chr18p	LARGE_INTESTINE	0.001774048	0.811711907	Greater viability in loss lines
DIGOXIN	ATPASE INHIBITOR	chr20p	LUNG	0.001781145	0.811711907	Lower viability in loss lines
DARUNAVIR	HIV PROTEASE INHIBITOR	chr6q	SKIN	0.001783896	0.811711907	Lower viability in loss lines
ENTACAPONE	CATECHOL O METHYLTRANSFERASE INHIBITOR	chr10q	LUNG	0.001785896	0.811711907	Lower viability in loss lines
CCG-50014	G PROTEIN SIGNALING INHIBITOR	chr10q	CENTRAL_NERVOUS_SYSTEM	0.001789952	0.811711907	Greater viability in loss lines
LEONURINE	ANTI-INFLAMMATORY AGENT	chr6q	PANCREAS	0.001790582	0.811711907	Greater viability in loss lines
ALICAPISTAT		chr5q	LUNG	0.001794278	0.811711907	Lower viability in loss lines
CEBRANOPADOL	OPIOID RECEPTOR AGONIST	chr19p	LUNG	0.001797989	0.811711907	Lower viability in loss lines
RAMIPRIL	ANGIOTENSIN CONVERTING ENZYME INHIBITOR	chr17p	PANCREAS	0.001801044	0.811711907	Lower viability in loss lines
L-165041	PPAR RECEPTOR AGONIST	chr19p	LUNG	0.001804296	0.811711907	Lower viability in loss lines
PARETHOXYCAINE	LOCAL ANESTHETIC	chr20p	LUNG	0.001806923	0.811711907	Greater viability in loss lines
CYM-5541	SPHINGOSINE 1-PHOSPHATE RECEPTOR AGONIST	chr18p	LUNG	0.001808355	0.811711907	Greater viability in loss lines
IPI549	PI3K INHIBITOR	chr22q	LARGE_INTESTINE	0.001808475	0.811711907	Greater viability in loss lines
ASCIMINIB	BCR-ABL KINASE INHIBITOR	chr9q	HAEMATOPOIETIC_AND_LYMPHOID_TISSUE	0.001813941	0.811711907	Lower viability in loss lines
ROLZIRACETAM		chr3p	LUNG	0.001813952	0.811711907	Greater viability in loss lines
DIPHENYLENEIODONIUM	NITRIC OXIDE SYNTHASE INHIBITOR	chr22q	LARGE_INTESTINE	0.001817189	0.811711907	Greater viability in loss lines
GLYCOPYRROLATE	ACETYLCHOLINE RECEPTOR ANTAGONIST	chr4q	LUNG	0.001822799	0.811711907	Greater viability in loss lines
CAPROMORELIN	GROWTH HORMONE SECRETAGOGUE RECEPTOR AGONIST	chr10p	HAEMATOPOIETIC_AND_LYMPHOID_TISSUE	0.001823998	0.811711907	Lower viability in loss lines
HORDENINE		chr6q	PANCREAS	0.00182462	0.811711907	Lower viability in loss lines
BIFENDATE		chr10q	CENTRAL_NERVOUS_SYSTEM	0.001825358	0.811711907	Lower viability in loss lines
ALOE-EMODIN	ANTICANCER AGENT	chr18q	LARGE_INTESTINE	0.001828551	0.811711907	Greater viability in loss lines
BAM7	BAX ACTIVATOR	chr19q	LUNG	0.001830447	0.811711907	Lower viability in loss lines
TROMARIL	PROSTANOID RECEPTOR ANTAGONIST	chr18q	LARGE_INTESTINE	0.001831398	0.811711907	Greater viability in loss lines
REYNOUTRIN	ANTIOXIDANT	chr15q	LUNG	0.001832031	0.811711907	Lower viability in loss lines
PHENAZOPYRIDINE	LOCAL ANESTHETIC	chr17p	PANCREAS	0.001832302	0.811711907	Greater viability in loss lines
AZD2098		chr8p	LUNG	0.001834507	0.811711907	Lower viability in loss lines
CENTHAQUIN	ANALGESIC AGENT	chr20p	LUNG	0.001834911	0.811711907	Lower viability in loss lines
MGCD-265	VEGFR INHIBITOR	chr18q	LARGE_INTESTINE	0.00183613	0.811711907	Greater viability in loss lines
EIT-HYDROBROMIDE	NITRIC OXIDE SYNTHASE INHIBITOR	chr17p	OVARY	0.001836564	0.811711907	Greater viability in loss lines
CASPOFUNGIN-ACETATE	FUNGAL 1,3-BETA-D-GLUCAN SYNTHASE INHIBITOR	chr18q	LARGE_INTESTINE	0.001836741	0.811711907	Greater viability in loss lines
SDZ-21009	SEROTONIN RECEPTOR ANTAGONIST	chr11q	SKIN	0.001838116	0.811711907	Lower viability in loss lines
BAY-W-9798	ANTIOXIDANT	chr14q	CENTRAL_NERVOUS_SYSTEM	0.001846028	0.811711907	Greater viability in loss lines
GANAXOLONE	GABA RECEPTOR MODULATOR	chr10p	LUNG	0.001849155	0.811711907	Greater viability in loss lines
ACETARSOL		chr10p	CENTRAL_NERVOUS_SYSTEM	0.00185185	0.811711907	Lower viability in loss lines
CETRORELIX	GONADOTROPIN RELEASING FACTOR HORMONE RECEPTOR ANTAGONIST	chr19p	LUNG	0.001853244	0.811711907	Greater viability in loss lines
DEHYDROCORYDALINE	ACETYLCHOLINESTERASE INHIBITOR	chr6q	LUNG	0.001855583	0.811711907	Greater viability in loss lines
YOHIMBINE	ADRENERGIC RECEPTOR ANTAGONIST	chr3p	LUNG	0.001856316	0.811711907	Lower viability in loss lines
RHC-80267	TRIACYLGLYCEROL LIPASE INHIBITOR	chr16q	LUNG	0.001859683	0.811711907	Lower viability in loss lines
AMG-232	MDM INHIBITOR	chr22q	LARGE_INTESTINE	0.001862	0.811711907	Greater viability in loss lines
CHLORALOSE		chr19q	LUNG	0.001862433	0.811711907	Greater viability in loss lines
S-14506	SEROTONIN RECEPTOR AGONIST	chr16q	LUNG	0.001864509	0.811711907	Lower viability in loss lines
2,4-DIHYDROXYPYRIMIDINE-5-CARBOXYLIC ACID		chr9q	LUNG	0.001873156	0.811711907	Lower viability in loss lines
TACRINE	ACETYLCHOLINESTERASE INHIBITOR	chr13q	LUNG	0.001873925	0.811711907	Greater viability in loss lines
PHA-767491	CDC INHIBITOR	chr17p	OVARY	0.00187405	0.811711907	Greater viability in loss lines
SENNOSIDE-A	GLYCOSIDE AGONIST	chr4p	LUNG	0.001874479	0.811711907	Greater viability in loss lines
LEVOBUNOLOL	ADRENERGIC RECEPTOR ANTAGONIST	chr11p	LUNG	0.001879085	0.811711907	Lower viability in loss lines
BC-11	UROKINASE INHIBITOR	chr11q	SKIN	0.001881249	0.811711907	Lower viability in loss lines
PHENYLBUTAZONE	PROSTANOID RECEPTOR ANTAGONIST	chr18q	BREAST	0.001888366	0.811711907	Greater viability in loss lines
VU1545	GLUTAMATE RECEPTOR POSITIVE ALLOSTERIC MODULATOR	chr9p	SKIN	0.001890909	0.811711907	Greater viability in loss lines
DCC-3014		chr9q	HAEMATOPOIETIC_AND_LYMPHOID_TISSUE	0.001891927	0.811711907	Lower viability in loss lines
NATEGLINIDE	INSULIN SECRETAGOGUE	chr21q	LUNG	0.001893038	0.811711907	Greater viability in loss lines
LOTAMILAST	PHOSPHODIESTERASE INHIBITOR	chr8p	LUNG	0.001894993	0.811711907	Greater viability in loss lines
PEFICITINIB	JAK INHIBITOR	chr18q	OVARY	0.00189513	0.811711907	Greater viability in loss lines
IOVERSOL	RADIOPAQUE MEDIUM	chr22q	LARGE_INTESTINE	0.001896731	0.811711907	Greater viability in loss lines
3-MPPI	ADRENERGIC RECEPTOR LIGAND	chr6p	LUNG	0.001896861	0.811711907	Lower viability in loss lines
NU6027	CDK INHIBITOR	chr22q	LARGE_INTESTINE	0.001899688	0.811711907	Greater viability in loss lines
POMALIDOMIDE	TUMOR NECROSIS FACTOR PRODUCTION INHIBITOR	chr9q	LUNG	0.001905924	0.811711907	Greater viability in loss lines
TIAGABINE	GABA UPTAKE INHIBITOR	chr13q	LUNG	0.001907091	0.811711907	Greater viability in loss lines
PHENIRAMINE	HISTAMINE RECEPTOR ANTAGONIST	chr4q	LUNG	0.001907837	0.811711907	Greater viability in loss lines
UBROGEPANT		chr17p	OVARY	0.001908279	0.811711907	Greater viability in loss lines
GILTERITINIB	FLT3 INHIBITOR	chr4q	LUNG	0.001908429	0.811711907	Greater viability in loss lines
MICONAZOLE	BACTERIAL CELL WALL SYNTHESIS INHIBITOR	chr18q	BREAST	0.001909167	0.811711907	Greater viability in loss lines
CICLOPROFEN	CYCLOOXYGENASE INHIBITOR	chr17p	HAEMATOPOIETIC_AND_LYMPHOID_TISSUE	0.001909698	0.811711907	Greater viability in loss lines
E7449	PARP INHIBITOR	chr22q	LARGE_INTESTINE	0.001909701	0.811711907	Greater viability in loss lines
TRICHLORMETHIAZIDE	CHLORIDE CHANNEL BLOCKER	chr10p	SKIN	0.001913061	0.811711907	Lower viability in loss lines
SB-206553	SEROTONIN RECEPTOR ANTAGONIST	chr22q	LARGE_INTESTINE	0.00191766	0.811711907	Greater viability in loss lines
DANOPREVIR	HCV INHIBITOR	chr10p	SKIN	0.001917996	0.811711907	Lower viability in loss lines
RS-56812	SEROTONIN RECEPTOR PARTIAL AGONIST	chr9p	SKIN	0.001918112	0.811711907	Greater viability in loss lines
OMBRABULIN	TUBULIN POLYMERIZATION INHIBITOR	chr17p	OVARY	0.001919028	0.811711907	Greater viability in loss lines
ARGLABIN	FARNESYLTRANSFERASE INHIBITOR	chr18q	LARGE_INTESTINE	0.001924868	0.812623579	Greater viability in loss lines
RO-5028442	VASOPRESSIN RECEPTOR ANTAGONIST	chr17p	HAEMATOPOIETIC_AND_LYMPHOID_TISSUE	0.001932609	0.812623579	Lower viability in loss lines
EXAMORELIN	GROWTH HORMONE RELEASING FACTOR AGONIST	chr11q	SKIN	0.001935919	0.812623579	Lower viability in loss lines
SPERMINE		chr16q	LUNG	0.001936887	0.812623579	Lower viability in loss lines
CYTOCHALASIN-B	MICROTUBULE INHIBITOR	chr4q	CENTRAL_NERVOUS_SYSTEM	0.001938658	0.812623579	Lower viability in loss lines
TNP-470	METHIONINE AMINOPEPTIDASE INHIBITOR	chr10q	LUNG	0.001939145	0.812623579	Greater viability in loss lines
PCA-4248	PLATELET ACTIVATING FACTOR RECEPTOR ANTAGONIST	chr4p	LUNG	0.001940237	0.812623579	Greater viability in loss lines
REBASTINIB	VEGFR INHIBITOR	chr17p	PANCREAS	0.001942932	0.812623579	Lower viability in loss lines
DALCETRAPIB	CHOLESTERYL ESTER TRANSFER PROTEIN INHIBITOR	chr17p	LARGE_INTESTINE	0.001945257	0.812623579	Lower viability in loss lines
NARINGIN-DIHYDROCHALCONE	CYTOCHROME P450 INHIBITOR	chr10q	LUNG	0.001946618	0.812623579	Greater viability in loss lines
VERBASCOSIDE	PKC INHIBITOR	chr18q	LUNG	0.001946692	0.812623579	Greater viability in loss lines
UBENIMEX	LEUKOTRIENE SYNTHESIS INHIBITOR	chr10q	CENTRAL_NERVOUS_SYSTEM	0.001952761	0.812623579	Lower viability in loss lines
AT7867	AKT INHIBITOR	chr18p	LUNG	0.001959062	0.812623579	Greater viability in loss lines
SALVIANOLIC-ACID-B	METALLOPROTEINASE INHIBITOR	chr1p	LUNG	0.001959939	0.812623579	Greater viability in loss lines
PERETINOIN	RETINOID RECEPTOR AGONIST	chr9q	LUNG	0.001962443	0.812623579	Lower viability in loss lines
WR99210	DIHYDROFOLATE REDUCTASE INHIBITOR	chr4p	LUNG	0.001962625	0.812623579	Lower viability in loss lines
HEMATOXYLIN		chr10q	LUNG	0.001969312	0.812623579	Lower viability in loss lines
LERSIVIRINE	NON-NUCLEOSIDE REVERSE TRANSCRIPTASE INHIBITOR	chr16p	LUNG	0.00196942	0.812623579	Greater viability in loss lines
GSK1292263	GLUCOSE DEPENDENT INSULINOTROPIC RECEPTOR AGONIST	chr3p	PANCREAS	0.001971066	0.812623579	Lower viability in loss lines
FELODIPINE	CALCIUM CHANNEL BLOCKER	chr18q	BREAST	0.001971399	0.812623579	Greater viability in loss lines
AZD1940		chr11p	LUNG	0.001973399	0.812623579	Lower viability in loss lines
SOGRAZEPIDE	GASTRIN INHIBITOR	chr5q	LUNG	0.001980622	0.812623579	Lower viability in loss lines
TENAPANOR	SODIUM/HYDROGEN EXCHANGER INHIBITOR	chr5q	LUNG	0.001985104	0.812623579	Lower viability in loss lines
PI3K-IN-2	PI3K INHIBITOR	chr4q	LUNG	0.001987673	0.812623579	Greater viability in loss lines
LIFIRAFENIB	RAF INHIBITOR	chr10p	CENTRAL_NERVOUS_SYSTEM	0.001987759	0.812623579	Greater viability in loss lines
WAY-629	SEROTONIN RECEPTOR AGONIST	chr20p	LUNG	0.001989742	0.812623579	Greater viability in loss lines
GP2A	CANNABINOID RECEPTOR AGONIST	chr8p	PANCREAS	0.001990034	0.812623579	Greater viability in loss lines
GLYCEROL-MONOLAURATE	BETA LACTAMASE INHIBITOR	chr3p	LUNG	0.001993805	0.812623579	Greater viability in loss lines
TCS-PIM-1-1	PIM KINASE INHIBITOR	chr20p	LUNG	0.00199507	0.812623579	Lower viability in loss lines
BMS-986142	BRUTON'S TYROSINE KINASE (BTK) INHIBITOR	chr10q	HAEMATOPOIETIC_AND_LYMPHOID_TISSUE	0.001995763	0.812623579	Greater viability in loss lines
FURSULTIAMINE	VITAMIN B	chr21q	LUNG	0.001996233	0.812623579	Lower viability in loss lines
LORCASERIN	SEROTONIN RECEPTOR AGONIST	chr1p	LUNG	0.001996789	0.812623579	Lower viability in loss lines
ABX-1431	MONOACYLGLYCEROL LIPASE INHIBITOR	chr20p	LUNG	0.001997275	0.812623579	Lower viability in loss lines
GLIMEPIRIDE	INSULIN SECRETAGOGUE	chr18q	OVARY	0.001999017	0.812623579	Greater viability in loss lines
VICRIVIROC	CC CHEMOKINE RECEPTOR ANTAGONIST	chr17p	OVARY	0.002002051	0.812623579	Greater viability in loss lines
BET-BAY-002	BROMODOMAIN INHIBITOR	chr18q	LARGE_INTESTINE	0.002002473	0.812623579	Greater viability in loss lines
LY364947	TGF BETA RECEPTOR INHIBITOR	chr11p	LUNG	0.002007862	0.812623579	Lower viability in loss lines
A-803467	SODIUM CHANNEL BLOCKER	chr22q	LUNG	0.002010151	0.812623579	Lower viability in loss lines
CARSALAM	ANALGESIC AGENT	chr22q	LUNG	0.002011735	0.812623579	Lower viability in loss lines
AZD8330	MEK INHIBITOR	chr17p	LARGE_INTESTINE	0.002015406	0.812623579	Lower viability in loss lines
AFOBAZOLE	ANXIOLYTIC	chr18q	BREAST	0.002016468	0.812623579	Greater viability in loss lines
TOLIMIDONE	SRC ACTIVATOR	chr6q	LUNG	0.002022549	0.812623579	Lower viability in loss lines
ZK-164015	ESTROGEN RECEPTOR ANTAGONIST	chr6q	PANCREAS	0.002028313	0.812623579	Greater viability in loss lines
H-89	PKA INHIBITOR	chr22q	LARGE_INTESTINE	0.002029038	0.812623579	Greater viability in loss lines
CUDC-907	PI3K INHIBITOR	chr10q	LUNG	0.002029668	0.812623579	Greater viability in loss lines
NECROSTATIN-1	RIPK INHIBITOR	chr17p	OVARY	0.002033815	0.812623579	Lower viability in loss lines
AFAMELANOTIDE	MELANOCYTE-STIMULATING HORMONE MIMETIC	chr11p	LUNG	0.002037347	0.812623579	Greater viability in loss lines
FLUTEMETAMOL		chr11p	LUNG	0.002037542	0.812623579	Lower viability in loss lines
SYM-2081	KAINATE RECEPTOR ANTAGONIST	chr19p	LUNG	0.002038006	0.812623579	Greater viability in loss lines
WP1066	STAT INHIBITOR	chr9p	PANCREAS	0.002039184	0.812623579	Lower viability in loss lines
ORNIDAZOLE	ANTIPROTOZOAL AGENT	chr14q	CENTRAL_NERVOUS_SYSTEM	0.002046319	0.812623579	Lower viability in loss lines
NPY-5RA972	NEUROPEPTIDE RECEPTOR ANTAGONIST	chr10p	LUNG	0.002047512	0.812623579	Greater viability in loss lines
JI-101	KINASE INHIBITOR	chr9p	LUNG	0.002049097	0.812623579	Greater viability in loss lines
TIPIRACIL	THYMIDINE PHOSPHORYLASE INHIBITOR	chr10q	LUNG	0.002052255	0.812623579	Greater viability in loss lines
PIVMECILLINAM	BACTERIAL CELL WALL SYNTHESIS INHIBITOR	chr4p	LUNG	0.002053705	0.812623579	Greater viability in loss lines
AMANTADINE	GLUTAMATE RECEPTOR ANTAGONIST	chr13q	LUNG	0.002055925	0.812623579	Greater viability in loss lines
METHYLPARABEN	OTHER ANTIFUNGAL	chr10q	SKIN	0.002056446	0.812623579	Greater viability in loss lines
PHENOTHRIN		chr10p	CENTRAL_NERVOUS_SYSTEM	0.002059201	0.812623579	Lower viability in loss lines
FMOC-L-LEUCINE	PPAR RECEPTOR AGONIST	chr6p	LUNG	0.00206088	0.812623579	Greater viability in loss lines
FLUOROMETHYLCHOLINE		chr4q	PANCREAS	0.002062231	0.812623579	Greater viability in loss lines
GINSENOSIDE-RD	CALCIUM CHANNEL BLOCKER	chr9p	LUNG	0.002064418	0.812623579	Greater viability in loss lines
GSK2837808A	LACTATE DEHYDROGENASE INHIBITOR	chr11p	LUNG	0.002069211	0.812623579	Greater viability in loss lines
TALIPEXOLE	DOPAMINE RECEPTOR AGONIST	chr4p	CENTRAL_NERVOUS_SYSTEM	0.002071975	0.812623579	Greater viability in loss lines
NH125	EUKARYOTIC TRANSLATION ELONGATION FACTOR 2 INHIBITOR	chr17p	OVARY	0.002072126	0.812623579	Greater viability in loss lines
AZD7762	CHK INHIBITOR	chr3p	LUNG	0.002073661	0.812623579	Greater viability in loss lines
MRS-1220	ADENOSINE RECEPTOR ANTAGONIST	chr22q	LARGE_INTESTINE	0.002073738	0.812623579	Greater viability in loss lines
GSK356278	PHOSPHODIESTERASE INHIBITOR	chr9q	LUNG	0.002074761	0.812623579	Lower viability in loss lines
AMYLENE-HYDRATE	LOCAL ANESTHETIC	chr8p	BREAST	0.002077036	0.812623579	Lower viability in loss lines
TAZAROTENE	RETINOID RECEPTOR AGONIST	chr6q	LUNG	0.002077223	0.812623579	Lower viability in loss lines
Y-27152	POTASSIUM CHANNEL ACTIVATOR	chr17p	OVARY	0.002078369	0.812623579	Greater viability in loss lines
PZ-2891	PANTOTHENATE KINASE ACTIVATOR	chr10p	HAEMATOPOIETIC_AND_LYMPHOID_TISSUE	0.002080486	0.812623579	Lower viability in loss lines
ALPHA-ASARONE	HMGCR INHIBITOR	chr20p	LUNG	0.002081448	0.812623579	Greater viability in loss lines
SB-2343	PI3K INHIBITOR	chr11p	LUNG	0.002084601	0.812623579	Lower viability in loss lines
ENASIDENIB	ISOCITRATE DEHYDROGENASE INHIBITOR	chr20p	LUNG	0.00208852	0.812623579	Greater viability in loss lines
JD-5037	CANNABINOID RECEPTOR ANTAGONIST	chr5q	LUNG	0.002088829	0.812623579	Lower viability in loss lines
SPIRAPRIL HYDROCHLORIDE		chr20p	LUNG	0.002088964	0.812623579	Lower viability in loss lines
PIPERACILLIN	BACTERIAL CELL WALL SYNTHESIS INHIBITOR	chr21q	OESOPHAGUS	0.00209133	0.812623579	Greater viability in loss lines
ACIVICIN	GAMMA GLUTAMYLTRANSFERASE INHIBITORS	chr15q	LUNG	0.002092192	0.812623579	Greater viability in loss lines
TOPIROXOSTAT	XANTHINE OXIDASE INHIBITOR	chr10p	PANCREAS	0.002092485	0.812623579	Greater viability in loss lines
LCQ908	DIACYLGLYCEROL O ACYLTRANSFERASE INHIBITOR	chr3p	PANCREAS	0.002096803	0.813215699	Greater viability in loss lines
BENPROPERINE	ANTITUSSIVE	chr19q	LUNG	0.00209835	0.813215699	Greater viability in loss lines
DABIGATRAN	THROMBIN INHIBITOR	chr17p	OVARY	0.002106977	0.81560531	Greater viability in loss lines
ITX5061	SR-BI INHIBITOR	chr20p	LUNG	0.002108868	0.81560531	Greater viability in loss lines
OC000459	CRTH RECEPTOR ANTAGONIST	chr17p	PANCREAS	0.002112439	0.815605656	Greater viability in loss lines
RADEZOLID	BACTERIAL 50S RIBOSOMAL SUBUNIT INHIBITOR	chr17p	OVARY	0.002113222	0.815605656	Greater viability in loss lines
PEPOSERTIB	DNA DEPENDENT PROTEIN KINASE INHIBITOR	chr20p	LUNG	0.002117265	0.816273115	Lower viability in loss lines
17-HYDROXYPROGESTERONE-CAPROATE	PROGESTERONE RECEPTOR AGONIST	chr4q	LUNG	0.002120147	0.816273115	Lower viability in loss lines
6-THIO-2'-DEOXYGUANOSINE		chr13q	CENTRAL_NERVOUS_SYSTEM	0.002122491	0.816273115	Lower viability in loss lines
ML786	RAF INHIBITOR	chr16p	LUNG	0.002126192	0.816273115	Lower viability in loss lines
FILIBUVIR		chr15q	LUNG	0.00213224	0.816273115	Lower viability in loss lines
NVP-BVU972	MET INHIBITOR	chr22q	PANCREAS	0.002134387	0.816273115	Greater viability in loss lines
SALVINORIN-A	OPIOID RECEPTOR AGONIST	chr10p	CENTRAL_NERVOUS_SYSTEM	0.002137216	0.816273115	Lower viability in loss lines
DORAMECTIN		chr10p	LUNG	0.002140735	0.816273115	Greater viability in loss lines
RIBOFLAVIN-TETRABUTYRATE	ANTIOXIDANT	chr4q	LUNG	0.002141667	0.816273115	Lower viability in loss lines
SOFOSBUVIR-IMPURITY-M	ANTIVIRAL	chr17p	HAEMATOPOIETIC_AND_LYMPHOID_TISSUE	0.002142145	0.816273115	Lower viability in loss lines
PROSCILLARIDIN-A		chr20p	LUNG	0.00214663	0.816273115	Lower viability in loss lines
ISOFLUROPHATE	CHOLINESTERASE INHIBITOR	chr16q	LUNG	0.002147759	0.816273115	Greater viability in loss lines
SULTOPRIDE	DOPAMINE RECEPTOR ANTAGONIST	chr10p	CENTRAL_NERVOUS_SYSTEM	0.002147901	0.816273115	Greater viability in loss lines
YOHIMBINE	ADRENERGIC RECEPTOR ANTAGONIST	chr6p	LUNG	0.002148661	0.816273115	Lower viability in loss lines
RIMEPORIDE	SODIUM/HYDROGEN EXCHANGER INHIBITOR	chr9p	SKIN	0.002155747	0.816273115	Lower viability in loss lines
MK-8245	STEAROYL-COA DESATURASE INHIBITOR	chr13q	LUNG	0.00216176	0.816273115	Lower viability in loss lines
CEFTIOFUR	BACTERIAL CELL WALL SYNTHESIS INHIBITOR	chr10p	LUNG	0.002166396	0.816273115	Lower viability in loss lines
YM-201636	PI3K INHIBITOR	chr21q	LUNG	0.00216653	0.816273115	Greater viability in loss lines
2-CHLOROADENOSINE	ADENOSINE RECEPTOR AGONIST	chr16p	LUNG	0.002167195	0.816273115	Lower viability in loss lines
CRIZOTINIB	ALK TYROSINE KINASE RECEPTOR INHIBITOR	chr11p	LUNG	0.002168858	0.816273115	Lower viability in loss lines
GLPG0187	INTEGRIN ANTAGONIST	chr6q	LUNG	0.00217192	0.816273115	Lower viability in loss lines
CYCLUC1		chr4p	OESOPHAGUS	0.00217397	0.816273115	Lower viability in loss lines
PX-478	HYPOXIA INDUCIBLE FACTOR INHIBITOR	chr13q	LUNG	0.002174996	0.816273115	Lower viability in loss lines
PK-11195	BENZODIAZEPINE RECEPTOR ANTAGONIST	chr22q	LARGE_INTESTINE	0.002176168	0.816273115	Greater viability in loss lines
ANDROGRAPHOLIDE	TUMOR NECROSIS FACTOR PRODUCTION INHIBITOR	chr22q	LARGE_INTESTINE	0.002177082	0.816273115	Greater viability in loss lines
SAPACITABINE	DNA SYNTHESIS INHIBITOR	chr17p	OVARY	0.002177093	0.816273115	Greater viability in loss lines
ASIMADOLINE	OPIOID RECEPTOR AGONIST	chr19p	LUNG	0.002177789	0.816273115	Greater viability in loss lines
9-ING-41		chr17p	OVARY	0.002177907	0.816273115	Greater viability in loss lines
SOBLIDOTIN	MICROTUBULE INHIBITOR	chr18q	LARGE_INTESTINE	0.002180405	0.816273115	Greater viability in loss lines
BD-1047	ADRENERGIC RECEPTOR ANTAGONIST	chr17p	LARGE_INTESTINE	0.002182063	0.816273115	Greater viability in loss lines
ICI-199441	OPIOID RECEPTOR AGONIST	chr9p	LUNG	0.002183637	0.816273115	Lower viability in loss lines
ATOVAQUONE	MITOCHONDRIAL ELECTRON TRANSPORT INHIBITOR	chr10q	LUNG	0.002184651	0.816273115	Greater viability in loss lines
AMG-208	TYROSINE KINASE INHIBITOR	chr4q	CENTRAL_NERVOUS_SYSTEM	0.002189306	0.816330493	Lower viability in loss lines
TOFACITINIB	JAK INHIBITOR	chr12p	LUNG	0.002193026	0.816330493	Lower viability in loss lines
2-AMINOBENZENESULFONAMIDE	CARBONIC ANHYDRASE INHIBITOR	chr9p	LUNG	0.002197079	0.816330493	Greater viability in loss lines
ALEXIDINE	PHOSPHATIDYLGLYCEROPHOSPHATASE INHIBITOR	chr4q	PANCREAS	0.002199057	0.816330493	Lower viability in loss lines
VOCLOSPORIN	CALCINEURIN INHIBITOR	chr22q	HAEMATOPOIETIC_AND_LYMPHOID_TISSUE	0.002200059	0.816330493	Greater viability in loss lines
HYDROFLUMETHIAZIDE	SODIUM/POTASSIUM/CHLORIDE TRANSPORTER INHIBITOR	chr10p	SKIN	0.002202103	0.816330493	Lower viability in loss lines
NICODICOSAPENT	STEROL REGULATORY ELEMENT BINDING PROTEIN (SREBP) INHIBITOR	chr20p	LUNG	0.002203295	0.816330493	Greater viability in loss lines
ROLIPRAM-R(-)	PHOSPHODIESTERASE INHIBITOR	chr3p	LUNG	0.002203962	0.816330493	Lower viability in loss lines
TROMARIL	PROSTANOID RECEPTOR ANTAGONIST	chr17p	LARGE_INTESTINE	0.002204866	0.816330493	Greater viability in loss lines
PERFLUBRON	CONTRAST AGENT	chr14q	CENTRAL_NERVOUS_SYSTEM	0.002206587	0.816330493	Lower viability in loss lines
ENZALUTAMIDE	ANDROGEN RECEPTOR ANTAGONIST	chr22q	LARGE_INTESTINE	0.002209182	0.816381357	Lower viability in loss lines
ENTASOBULIN	TUBULIN POLYMERIZATION INHIBITOR	chr4q	CENTRAL_NERVOUS_SYSTEM	0.002211081	0.816381357	Lower viability in loss lines
AZD6482	PI3K INHIBITOR	chr3p	LUNG	0.002213513	0.816474851	Greater viability in loss lines
SDZ-21009	SEROTONIN RECEPTOR ANTAGONIST	chr4p	OVARY	0.002222268	0.818671028	Lower viability in loss lines
SERDEMETAN	MDM INHIBITOR	chr22q	LARGE_INTESTINE	0.002223836	0.818671028	Greater viability in loss lines
TOZASERTIB	JAK INHIBITOR	chr9p	SKIN	0.002226375	0.818801444	Greater viability in loss lines
SPINOSAD		chr5q	LUNG	0.00223261	0.819814016	Greater viability in loss lines
BALOXAVIR-MARBOXIL	ENDONUCLEASE INHIBITOR	chr17p	OVARY	0.002233504	0.819814016	Greater viability in loss lines
GW-441756	GROWTH FACTOR RECEPTOR INHIBITOR	chr10q	SKIN	0.002243213	0.820750773	Lower viability in loss lines
RIOCIGUAT	GUANYLATE CYCLASE STIMULANT	chr4q	LUNG	0.002246475	0.820750773	Greater viability in loss lines
SBHA	HDAC INHIBITOR	chr10p	HAEMATOPOIETIC_AND_LYMPHOID_TISSUE	0.002250451	0.820750773	Lower viability in loss lines
2-METHYL-5-HYDROXYTRYPTAMINE	SEROTONIN RECEPTOR AGONIST	chr9p	LUNG	0.002253372	0.820750773	Greater viability in loss lines
KRN-633	VEGFR INHIBITOR	chr20p	PANCREAS	0.002253388	0.820750773	Greater viability in loss lines
17-ALPHA-METHYLTESTOSTERONE	AROMATASE INHIBITOR	chr17p	LUNG	0.002253477	0.820750773	Greater viability in loss lines
DACINOSTAT	HDAC INHIBITOR	chr15q	LUNG	0.002254176	0.820750773	Greater viability in loss lines
ARAMCHOL	STEAROYL-COA DESATURASE INHIBITOR	chr3p	LUNG	0.002254785	0.820750773	Lower viability in loss lines
BALOXAVIR	ENDONUCLEASE INHIBITOR	chr17p	HAEMATOPOIETIC_AND_LYMPHOID_TISSUE	0.002256414	0.820750773	Greater viability in loss lines
ENMD-2076	VEGFR INHIBITOR	chr9p	SKIN	0.002257957	0.820750773	Greater viability in loss lines
MK-0608	ANTIVIRAL	chr20p	LUNG	0.002260619	0.820922225	Lower viability in loss lines
BAY1217389	KINASE INHIBITOR	chr21q	OESOPHAGUS	0.002265877	0.821523588	Greater viability in loss lines
DPCPX	ADENOSINE RECEPTOR ANTAGONIST	chr19q	LUNG	0.002270615	0.821523588	Lower viability in loss lines
FPL-64176	CALCIUM CHANNEL ACTIVATOR	chr10q	SKIN	0.002270923	0.821523588	Lower viability in loss lines
BTZ043-RACEMATE	DPRE1 INHIBITOR	chr8p	BREAST	0.002275159	0.821523588	Lower viability in loss lines
OMDM-2	FAAH INHIBITOR	chr16q	LUNG	0.002276341	0.821523588	Lower viability in loss lines
ALMINOPROFEN		chr6q	LUNG	0.002281346	0.821523588	Lower viability in loss lines
OUABAIN	ATPASE INHIBITOR	chr9p	SKIN	0.002281355	0.821523588	Greater viability in loss lines
SEVELAMER	PHOSPHATE ANTAGONIST	chr10p	LUNG	0.002282181	0.821523588	Lower viability in loss lines
MOTAPIZONE	PHOSPHODIESTERASE INHIBITOR	chr19p	LUNG	0.002283439	0.821523588	Greater viability in loss lines
TALSACLIDINE	ACETYLCHOLINE RECEPTOR AGONIST	chr3p	PANCREAS	0.002284709	0.821523588	Greater viability in loss lines
MEK162	MEK INHIBITOR	chr10p	CENTRAL_NERVOUS_SYSTEM	0.002286388	0.821523588	Greater viability in loss lines
N-ACETYLMANNOSAMINE		chr3p	OESOPHAGUS	0.002290536	0.821696976	Greater viability in loss lines
PONESIMOD	SPHINGOSINE 1-PHOSPHATE RECEPTOR AGONIST	chr3p	LUNG	0.002291256	0.821696976	Greater viability in loss lines
VERINURAD	URATE TRANSPORTER INHIBITOR	chr4q	CENTRAL_NERVOUS_SYSTEM	0.002301316	0.824515734	Lower viability in loss lines
TAS4464		chr17p	OVARY	0.002307806	0.824785877	Greater viability in loss lines
ETHACRIDINE-LACTATE-MONOHYDRATE	DNA INTERCALATING AGENT	chr22q	LARGE_INTESTINE	0.002308111	0.824785877	Greater viability in loss lines
OCTOCRYLENE		chr21q	OESOPHAGUS	0.002312118	0.824785877	Greater viability in loss lines
GALLIC-ACID	PPAR RECEPTOR AGONIST	chr19q	LUNG	0.002314102	0.824785877	Greater viability in loss lines
ITOPRIDE	DOPAMINE RECEPTOR ANTAGONIST	chr16p	LUNG	0.002318062	0.824785877	Lower viability in loss lines
ITOPRIDE	DOPAMINE RECEPTOR ANTAGONIST	chr10p	LUNG	0.002318486	0.824785877	Greater viability in loss lines
BUSPIRONE	SEROTONIN RECEPTOR AGONIST	chr18q	LUNG	0.002320768	0.824785877	Greater viability in loss lines
SULBACTAM	BETA LACTAMASE INHIBITOR	chr1p	LUNG	0.002324134	0.824785877	Lower viability in loss lines
5-METHYLHYDANTOIN-(L)		chr4q	OVARY	0.002324558	0.824785877	Greater viability in loss lines
CCT196969	RAF INHIBITOR	chr17p	OVARY	0.00232461	0.824785877	Greater viability in loss lines
TENAPANOR	SODIUM/HYDROGEN EXCHANGER INHIBITOR	chr16p	LUNG	0.002327205	0.824785877	Lower viability in loss lines
Z160	N-TYPE CALCIUM CHANNEL BLOCKER	chr3p	LUNG	0.002330703	0.824785877	Greater viability in loss lines
SECNIDAZOLE		chr16p	LUNG	0.002337885	0.824785877	Greater viability in loss lines
GUANETHIDINE	ADRENERGIC INHIBITOR	chr10p	SKIN	0.002338283	0.824785877	Greater viability in loss lines
CARMOFUR	THYMIDYLATE SYNTHASE INHIBITOR	chr22q	LARGE_INTESTINE	0.002338741	0.824785877	Greater viability in loss lines
MPS-BAY-2A	MONOPOLAR SPINDLE 1 KINASE INHIBITOR	chr17p	OVARY	0.002338761	0.824785877	Greater viability in loss lines
ICI-185,282	THROMBOXANE RECEPTOR ANTAGONIST	chr10p	LUNG	0.002339484	0.824785877	Lower viability in loss lines
BAY-11-7085	NFKB PATHWAY INHIBITOR	chr22q	LARGE_INTESTINE	0.002344575	0.825361655	Greater viability in loss lines
CEFTIBUTEN	BACTERIAL CELL WALL SYNTHESIS INHIBITOR	chr4q	PANCREAS	0.00235018	0.825361655	Lower viability in loss lines
TG-101209	JAK INHIBITOR	chr18q	OVARY	0.002351337	0.825361655	Greater viability in loss lines
WP921		chr22q	HAEMATOPOIETIC_AND_LYMPHOID_TISSUE	0.002352062	0.825361655	Lower viability in loss lines
SDM25N	OPIOID RECEPTOR ANTAGONIST	chr10q	LUNG	0.002355164	0.825361655	Lower viability in loss lines
ARV-825	BROMODOMAIN INHIBITOR	chr17p	HAEMATOPOIETIC_AND_LYMPHOID_TISSUE	0.002357346	0.825361655	Greater viability in loss lines
BETAMETHASONE-BUTYRATE-PROPIONATE		chr9p	SKIN	0.00235994	0.825361655	Lower viability in loss lines
Y-134	ESTROGEN RECEPTOR ANTAGONIST	chr4q	LUNG	0.00236241	0.825361655	Greater viability in loss lines
URSOLIC-ACID	STAT INHIBITOR	chr10p	SKIN	0.002365844	0.825361655	Lower viability in loss lines
AVN-944	INOSINE MONOPHOSPHATE DEHYDROGENASE INHIBITOR	chr22q	LARGE_INTESTINE	0.002372139	0.825361655	Greater viability in loss lines
BRL-37344	ADRENERGIC RECEPTOR AGONIST	chr10q	LUNG	0.00237503	0.825361655	Greater viability in loss lines
BEVIRIMAT-DIMEGLUMINE	HIV CAPSID ASSEMBLY INHIBITOR	chr4p	LUNG	0.002375482	0.825361655	Lower viability in loss lines
KYNURENIC-ACID	GLUTAMATE RECEPTOR ANTAGONIST	chr15q	LUNG	0.002376716	0.825361655	Greater viability in loss lines
RU-SKI-43	HEDGEHOG PATHWAY INHIBITOR	chr17p	PANCREAS	0.002377705	0.825361655	Lower viability in loss lines
MIW-815	INTERFERON INDUCER	chr6q	PANCREAS	0.002381387	0.825361655	Lower viability in loss lines
ASIMADOLINE	OPIOID RECEPTOR AGONIST	chr9p	SKIN	0.002381911	0.825361655	Greater viability in loss lines
DIXANTHOGEN		chr4q	LUNG	0.002382366	0.825361655	Greater viability in loss lines
RANIRESTAT	ALDOSE REDUCTASE INHIBITOR	chr10p	SKIN	0.002383599	0.825361655	Greater viability in loss lines
TRIAZAVIRIN		chr11p	LUNG	0.00238871	0.825361655	Lower viability in loss lines
ASIVATREP	TRANSIENT RECEPTOR POTENTIAL CHANNEL ANTAGONIST	chr3p	PANCREAS	0.002391929	0.825361655	Greater viability in loss lines
AMUVATINIB	RET TYROSINE KINASE INHIBITOR	chr18q	LUNG	0.002392816	0.825361655	Greater viability in loss lines
CLOPAMIDE	SODIUM/CHLORIDE COTRANSPORTER INHIBITOR	chr13q	LUNG	0.002394889	0.825361655	Greater viability in loss lines
COMBRETASTATIN-A-4	TUBULIN POLYMERIZATION INHIBITOR	chr16q	LUNG	0.002395854	0.825361655	Greater viability in loss lines
BRINCIDOFOVIR	ANTIVIRAL	chr9p	LUNG	0.00240056	0.825361655	Greater viability in loss lines
ADOPRAZINE	SEROTONIN RECEPTOR AGONIST	chr10p	UPPER_AERODIGESTIVE_TRACT	0.002401912	0.825361655	Greater viability in loss lines
QUINAGOLIDE	DOPAMINE RECEPTOR AGONIST	chr17p	OVARY	0.002403676	0.825361655	Greater viability in loss lines
PROPACETAMOL	CYCLOOXYGENASE INHIBITOR	chr19q	LUNG	0.002403737	0.825361655	Greater viability in loss lines
ISOQUINOLINE,-6,7-DIMETHOXY-1-METHYL-1,2,3,4-TETRAHYDRO,		chr16p	LUNG	0.002406494	0.825361655	Lower viability in loss lines
PROCATEROL	ADRENERGIC RECEPTOR AGONIST	chr18q	BREAST	0.002407308	0.825361655	Greater viability in loss lines
CX-4945	CASEIN KINASE INHIBITOR	chr16p	LUNG	0.002408482	0.825361655	Lower viability in loss lines
2-OLEOYLGLYCEROL	GLUCOSE DEPENDENT INSULINOTROPIC RECEPTOR LIGAND	chr6q	SKIN	0.00241354	0.825361655	Greater viability in loss lines
MY-5445	PLATELET AGGREGATION INHIBITOR	chr10q	SKIN	0.002418675	0.825361655	Lower viability in loss lines
CLORPRENALINE	ADRENERGIC RECEPTOR AGONIST	chr10q	SKIN	0.002421091	0.825361655	Greater viability in loss lines
SULFADIAZINE	BACTERIAL ANTIFOLATE	chr19q	LUNG	0.002423313	0.825361655	Lower viability in loss lines
SCH-58261	ADENOSINE RECEPTOR ANTAGONIST	chr18q	LARGE_INTESTINE	0.002423357	0.825361655	Greater viability in loss lines
OLMUTINIB	EGFR INHIBITOR	chr14q	CENTRAL_NERVOUS_SYSTEM	0.002424859	0.825361655	Lower viability in loss lines
C-751		chr18q	LARGE_INTESTINE	0.002425163	0.825361655	Greater viability in loss lines
ALPELISIB	PI3K INHIBITOR	chr10p	UPPER_AERODIGESTIVE_TRACT	0.002426262	0.825361655	Greater viability in loss lines
HBED	CHELATING AGENT	chr4p	OVARY	0.002430039	0.825361655	Greater viability in loss lines
MARIMASTAT	MATRIX METALLOPROTEASE INHIBITOR	chr10p	UPPER_AERODIGESTIVE_TRACT	0.002433496	0.825361655	Greater viability in loss lines
ANTIMONYL		chr17p	HAEMATOPOIETIC_AND_LYMPHOID_TISSUE	0.002434288	0.825361655	Greater viability in loss lines
CDK9-IN-6	CDK INHIBITOR	chr10p	LUNG	0.002435344	0.825361655	Lower viability in loss lines
AVE-3085	NITRIC OXIDE SYNTHASE STIMULANT	chr10p	HAEMATOPOIETIC_AND_LYMPHOID_TISSUE	0.002439506	0.825361655	Greater viability in loss lines
FUTIBATINIB	FGFR INHIBITOR	chr22q	PANCREAS	0.002440223	0.825361655	Greater viability in loss lines
MYCOPHENOLIC-ACID	INOSITOL MONOPHOSPHATASE INHIBITOR	chr22q	LARGE_INTESTINE	0.002440224	0.825361655	Greater viability in loss lines
S-SULFO-L-CYSTEINE-SODIUM-SALT	GLUTAMATE RECEPTOR AGONIST	chr16q	LUNG	0.002444283	0.825989151	Lower viability in loss lines
ROSIGLITAZONE	PPAR RECEPTOR AGONIST	chr6p	LUNG	0.002449768	0.827045695	Greater viability in loss lines
TTP-22	CASEIN KINASE INHIBITOR	chr9p	PANCREAS	0.002454178	0.827045695	Lower viability in loss lines
AMD-3465	CC CHEMOKINE RECEPTOR ANTAGONIST	chr11q	SKIN	0.002458227	0.827045695	Lower viability in loss lines
DIMESNA	TUBULIN POLYMERIZATION INHIBITOR	chr22q	LARGE_INTESTINE	0.002462795	0.827045695	Greater viability in loss lines
FG-7142	GABA BENZODIAZEPINE SITE RECEPTOR INVERSE AGONIST	chr17p	OVARY	0.002465178	0.827045695	Greater viability in loss lines
VERUBULIN	TUBULIN POLYMERIZATION INHIBITOR	chr4q	PANCREAS	0.002465444	0.827045695	Lower viability in loss lines
MSDC-0602K	MITOCHONDRIAL PYRUVATE CARRIER MODULATOR	chr17p	OVARY	0.002466756	0.827045695	Lower viability in loss lines
ALS-8176	RNA POLYMERASE INHIBITOR	chr18q	LARGE_INTESTINE	0.002469	0.827045695	Greater viability in loss lines
4-ACETYL-1,1-DIMETHYLPIPERAZINIUM	ACETYLCHOLINE RECEPTOR AGONIST	chr10q	CENTRAL_NERVOUS_SYSTEM	0.002469567	0.827045695	Lower viability in loss lines
RO-9187	HCV INHIBITOR	chr10q	CENTRAL_NERVOUS_SYSTEM	0.002471712	0.827045695	Greater viability in loss lines
PHENAZOPYRIDINE	LOCAL ANESTHETIC	chr6q	SKIN	0.002477804	0.827045695	Lower viability in loss lines
METHYLERGOMETRINE	SEROTONIN RECEPTOR ANTAGONIST	chr6q	PANCREAS	0.002481559	0.827045695	Lower viability in loss lines
BAY1217389	KINASE INHIBITOR	chr22q	HAEMATOPOIETIC_AND_LYMPHOID_TISSUE	0.002482016	0.827045695	Greater viability in loss lines
BIIB021	HSP INHIBITOR	chr20p	LUNG	0.002483771	0.827045695	Lower viability in loss lines
LACOSAMIDE	SODIUM CHANNEL BLOCKER	chr18p	LUNG	0.002490698	0.827045695	Lower viability in loss lines
EXIFONE	NOOTROPIC AGENT	chr16q	LUNG	0.002494262	0.827045695	Lower viability in loss lines
IRL-2500	ENDOTHELIN RECEPTOR ANTAGONIST	chr22q	LUNG	0.002496257	0.827045695	Lower viability in loss lines
NAVARIXIN	CC CHEMOKINE RECEPTOR ANTAGONIST	chr17p	LUNG	0.002498312	0.827045695	Lower viability in loss lines
PENTETIC-ACID	CHELATING AGENT	chr6q	LUNG	0.002499839	0.827045695	Lower viability in loss lines
SR-2211	RETINOID RECEPTOR INVERSE AGONIST	chr20p	LUNG	0.002501846	0.827045695	Greater viability in loss lines
AR-9281		chr10p	LUNG	0.002510564	0.827045695	Lower viability in loss lines
TOYOCAMYCIN	SERINE/THREONINE KINASE INHIBITOR	chr22q	LUNG	0.002510784	0.827045695	Greater viability in loss lines
CYT-997	TUBULIN POLYMERIZATION INHIBITOR	chr17p	LUNG	0.002512314	0.827045695	Greater viability in loss lines
ER-27319	SYK INHIBITOR	chr16p	LUNG	0.002514897	0.827045695	Greater viability in loss lines
AR-A014418	GLYCOGEN SYNTHASE KINASE INHIBITOR	chr11p	LUNG	0.002516188	0.827045695	Lower viability in loss lines
SAR131675	VEGFR INHIBITOR	chr3p	LUNG	0.002522274	0.827045695	Greater viability in loss lines
LIMAPROST-ALFADEX	PROSTANOID RECEPTOR AGONIST	chr17p	LUNG	0.002524802	0.827045695	Greater viability in loss lines
NEDAPLATIN	DNA INHIBITOR	chr16q	LUNG	0.002525321	0.827045695	Greater viability in loss lines
S1P1-AGONIST-III	SPHINGOSINE KINASE INHIBITOR	chr9q	LUNG	0.002536789	0.827045695	Greater viability in loss lines
PIMODIVIR	ANTIVIRAL	chr4p	CENTRAL_NERVOUS_SYSTEM	0.002537037	0.827045695	Greater viability in loss lines
NBQX	GLUTAMATE RECEPTOR ANTAGONIST	chr10p	SKIN	0.002541078	0.827045695	Lower viability in loss lines
CEP-33779	JAK INHIBITOR	chr17p	LUNG	0.002544039	0.827045695	Lower viability in loss lines
MARIMASTAT	MATRIX METALLOPROTEASE INHIBITOR	chr4q	OVARY	0.002545898	0.827045695	Lower viability in loss lines
DH-97	MELATONIN RECEPTOR ANTAGONIST	chr11p	LUNG	0.002551559	0.827045695	Greater viability in loss lines
ATGLISTATIN	ADIPOSE TRIGLYCERIDE LIPASE INHIBITOR	chr11p	LUNG	0.002556425	0.827045695	Lower viability in loss lines
SCRIPTAID	HDAC INHIBITOR	chr17p	OVARY	0.002564481	0.827045695	Greater viability in loss lines
TC-S-7004	DYRK INHIBITOR	chr10p	SKIN	0.002564535	0.827045695	Greater viability in loss lines
EXO-1	ARF INHIBITOR	chr17p	LUNG	0.002565634	0.827045695	Lower viability in loss lines
VANITIOLIDE		chr8p	BREAST	0.002565672	0.827045695	Lower viability in loss lines
MF-101	ESTROGEN RECEPTOR AGONIST	chr4q	CENTRAL_NERVOUS_SYSTEM	0.002566176	0.827045695	Greater viability in loss lines
2-HYDROXYSACLOFEN	GABA RECEPTOR ANTAGONIST	chr17p	LUNG	0.002567177	0.827045695	Lower viability in loss lines
COBICISTAT	CYTOCHROME P450 INHIBITOR	chr22q	LARGE_INTESTINE	0.002568153	0.827045695	Greater viability in loss lines
AMENAMEVIR	HELICASE PRIMASE INHIBITOR	chr18p	LUNG	0.002572083	0.827045695	Lower viability in loss lines
FLUOXYMESTERONE	ANDROGEN RECEPTOR MODULATOR	chr11q	SKIN	0.002572454	0.827045695	Lower viability in loss lines
FOSAMPRENAVIR	HIV PROTEASE INHIBITOR	chr3p	LUNG	0.002572974	0.827045695	Greater viability in loss lines
ABT-639	CALCIUM CHANNEL BLOCKER	chr18q	OVARY	0.002574303	0.827045695	Lower viability in loss lines
2,6-DIMETHYLPIPERIDINE		chr3p	LUNG	0.002578697	0.827045695	Greater viability in loss lines
BNC105	TUBULIN POLYMERIZATION INHIBITOR	chr3p	LUNG	0.00257876	0.827045695	Greater viability in loss lines
PLX8394	SERINE/THREONINE KINASE INHIBITOR	chr6p	LUNG	0.002581189	0.827045695	Greater viability in loss lines
LIMONIN	HIV PROTEASE INHIBITOR	chr16q	LUNG	0.002583663	0.827045695	Greater viability in loss lines
BENFLURALIN		chr4p	LUNG	0.0025857	0.827045695	Greater viability in loss lines
VINFLUNINE	MICROTUBULE INHIBITOR	chr22q	LARGE_INTESTINE	0.002588735	0.827045695	Greater viability in loss lines
IM156		chr14q	CENTRAL_NERVOUS_SYSTEM	0.002589164	0.827045695	Lower viability in loss lines
TIABENDAZOLE	ANGIOGENESIS INHIBITOR	chr14q	CENTRAL_NERVOUS_SYSTEM	0.002591402	0.827045695	Lower viability in loss lines
APRACLONIDINE	ADRENERGIC RECEPTOR AGONIST	chr1p	LUNG	0.002591871	0.827045695	Lower viability in loss lines
HC-067047	TRANSIENT RECEPTOR POTENTIAL CHANNEL ANTAGONIST	chr17p	OVARY	0.002599766	0.827045695	Greater viability in loss lines
DORSOMORPHIN	AMPK INHIBITOR	chr6p	LUNG	0.002603204	0.827045695	Greater viability in loss lines
CPI-169	HISTONE LYSINE METHYLTRANSFERASE INHIBITOR	chr13q	LUNG	0.002609017	0.827045695	Greater viability in loss lines
CARZENIDE		chr17p	OVARY	0.002609075	0.827045695	Greater viability in loss lines
ABT-751	TUBULIN POLYMERIZATION INHIBITOR	chr10p	UPPER_AERODIGESTIVE_TRACT	0.002609404	0.827045695	Lower viability in loss lines
GO-6983	PROTEIN KINASE INHIBITOR	chr18q	LARGE_INTESTINE	0.002613719	0.827045695	Greater viability in loss lines
T-0156	PHOSPHODIESTERASE INHIBITOR	chr17p	OVARY	0.002615796	0.827045695	Greater viability in loss lines
RITANSERIN	SEROTONIN RECEPTOR ANTAGONIST	chr4q	LUNG	0.002616777	0.827045695	Greater viability in loss lines
FISETIN	AURORA KINASE INHIBITOR	chr16q	LUNG	0.002617441	0.827045695	Lower viability in loss lines
ML786	RAF INHIBITOR	chr9q	HAEMATOPOIETIC_AND_LYMPHOID_TISSUE	0.002619486	0.827045695	Lower viability in loss lines
LYLAMINE	CANNABINOID RECEPTOR AGONIST	chr4q	LUNG	0.002621986	0.827045695	Lower viability in loss lines
CTEP	GLUTAMATE RECEPTOR ANTAGONIST	chr10p	PANCREAS	0.002622318	0.827045695	Greater viability in loss lines
PACRITINIB	JAK INHIBITOR	chr22q	LARGE_INTESTINE	0.002632469	0.827045695	Greater viability in loss lines
NICORANDIL	POTASSIUM CHANNEL ACTIVATOR	chr14q	CENTRAL_NERVOUS_SYSTEM	0.002633553	0.827045695	Lower viability in loss lines
VAL		chr10p	CENTRAL_NERVOUS_SYSTEM	0.00263566	0.827045695	Lower viability in loss lines
CEFPIROME	BACTERIAL CELL WALL SYNTHESIS INHIBITOR	chr9p	LUNG	0.002637345	0.827045695	Greater viability in loss lines
DOXAPRAM	POTASSIUM CHANNEL BLOCKER	chr6q	SKIN	0.002639441	0.827045695	Lower viability in loss lines
COLCHICINE	MICROTUBULE INHIBITOR	chr22q	LARGE_INTESTINE	0.002639912	0.827045695	Greater viability in loss lines
CNQX	GLUTAMATE RECEPTOR ANTAGONIST	chr3p	LUNG	0.002639972	0.827045695	Greater viability in loss lines
JTC-801	OPIOID RECEPTOR ANTAGONIST	chr8p	PANCREAS	0.002644067	0.827045695	Greater viability in loss lines
EPETRABOROLE	LEUCYL-TRNA SYNTHETASE INHIBITOR	chr9p	LUNG	0.00264552	0.827045695	Lower viability in loss lines
DSPC		chr10p	LUNG	0.002646947	0.827045695	Lower viability in loss lines
TERLIPRESSIN	VASOPRESSIN RECEPTOR AGONIST	chr6p	LUNG	0.002652129	0.827045695	Greater viability in loss lines
STAVUDINE	NUCLEOSIDE REVERSE TRANSCRIPTASE INHIBITOR	chr9q	LUNG	0.002653286	0.827045695	Lower viability in loss lines
CEFUROXIME	BACTERIAL CELL WALL SYNTHESIS INHIBITOR	chr10p	SKIN	0.002656416	0.827045695	Lower viability in loss lines
MIDOSTAURIN	PKC INHIBITOR	chr9p	SKIN	0.002658296	0.827045695	Greater viability in loss lines
NORETYNODREL	PROGESTOGEN HORMONE	chr4p	LUNG	0.002664096	0.827045695	Greater viability in loss lines
PIPERACETAZINE	DOPAMINE RECEPTOR ANTAGONIST	chr16p	LUNG	0.002666893	0.827045695	Greater viability in loss lines
LEDIPASVIR	HCV INHIBITOR	chr4q	LUNG	0.002667251	0.827045695	Lower viability in loss lines
TENELIGLIPTIN	DIPEPTIDYL PEPTIDASE INHIBITOR	chr19p	LUNG	0.002667922	0.827045695	Greater viability in loss lines
TIAPROFENIC-ACID	CYCLOOXYGENASE INHIBITOR	chr10p	CENTRAL_NERVOUS_SYSTEM	0.002670034	0.827045695	Greater viability in loss lines
SODIUM-DODECYL-SULFATE		chr8p	BREAST	0.002672118	0.827045695	Greater viability in loss lines
LHF-535		chr18q	LARGE_INTESTINE	0.002680653	0.827045695	Greater viability in loss lines
AT-7519	CDK INHIBITOR	chr11p	LUNG	0.002685811	0.827045695	Lower viability in loss lines
TODRALAZINE	ANTIHYPERTENSIVE AGENT	chr16p	LUNG	0.002695041	0.827045695	Greater viability in loss lines
EMD-1214063	HEPATOCYTE GROWTH FACTOR RECEPTOR INHIBITOR	chr3p	OESOPHAGUS	0.002695955	0.827045695	Greater viability in loss lines
DIM-C-PPHCO2ME	NUCLEAR RECEPTOR ANTAGONIST	chr22q	LARGE_INTESTINE	0.002696131	0.827045695	Greater viability in loss lines
NPS-2407	GLUTAMATE RECEPTOR ANTAGONIST	chr8p	LUNG	0.002696629	0.827045695	Greater viability in loss lines
LY2157299	TGF BETA RECEPTOR INHIBITOR	chr6p	LUNG	0.002698325	0.827045695	Greater viability in loss lines
PAQUINIMOD	S100A9 INHIBITOR	chr18q	LARGE_INTESTINE	0.002700321	0.827045695	Greater viability in loss lines
MEPHENTERMINE	ADRENERGIC RECEPTOR AGONIST	chr18q	OVARY	0.002707292	0.827045695	Greater viability in loss lines
ADELMIDROL	ANTI-INFLAMMATORY AGENT	chr21q	LUNG	0.00271237	0.827045695	Greater viability in loss lines
DORAVIRINE	NON-NUCLEOSIDE REVERSE TRANSCRIPTASE INHIBITOR	chr10q	LUNG	0.002713433	0.827045695	Greater viability in loss lines
GLPG1837	CFTR CHANNEL POTENTIATOR	chr11q	SKIN	0.002714341	0.827045695	Greater viability in loss lines
ECTOINE	ANTI-INFLAMMATORY AGENT	chr9q	HAEMATOPOIETIC_AND_LYMPHOID_TISSUE	0.002718289	0.827045695	Greater viability in loss lines
SULFAMERAZINE	BACTERIAL ANTIFOLATE	chr6p	LUNG	0.002720438	0.827045695	Greater viability in loss lines
L-732,138	TACHYKININ ANTAGONIST	chr21q	OESOPHAGUS	0.002723533	0.827045695	Greater viability in loss lines
DSR-6434	TOLL-LIKE RECEPTOR AGONIST	chr10q	CENTRAL_NERVOUS_SYSTEM	0.002723803	0.827045695	Lower viability in loss lines
DINACICLIB	CDK INHIBITOR	chr22q	LARGE_INTESTINE	0.002724118	0.827045695	Greater viability in loss lines
ERYTHROSINE	COLORING AGENT	chr3p	OESOPHAGUS	0.002724768	0.827045695	Greater viability in loss lines
BU-224	IMIDAZOLINE RECEPTOR LIGAND	chr4p	CENTRAL_NERVOUS_SYSTEM	0.002726736	0.827045695	Greater viability in loss lines
IBUPROFEN-PICONOL	CYCLOOXYGENASE INHIBITOR	chr3p	PANCREAS	0.002727052	0.827045695	Greater viability in loss lines
EXHERIN	CADHERIN ANTAGONIST	chr3p	PANCREAS	0.002734348	0.827045695	Lower viability in loss lines
HYDROXOCOBALAMIN	VITAMIN B	chr11q	SKIN	0.00273467	0.827045695	Greater viability in loss lines
EMIXUSTAT	RETINOID ISOMEROHYDROLASE INHIBITOR	chr10p	UPPER_AERODIGESTIVE_TRACT	0.002735141	0.827045695	Lower viability in loss lines
GSK503	HISTONE LYSINE METHYLTRANSFERASE INHIBITOR	chr8p	LUNG	0.002735605	0.827045695	Lower viability in loss lines
MATRINE	OPIOID RECEPTOR AGONIST	chr10p	UPPER_AERODIGESTIVE_TRACT	0.00273575	0.827045695	Lower viability in loss lines
CILOSTAMIDE	PHOSPHODIESTERASE INHIBITOR	chr3p	LUNG	0.002737228	0.827045695	Greater viability in loss lines
MK-8998	T-TYPE CALCIUM CHANNEL BLOCKER	chr10p	UPPER_AERODIGESTIVE_TRACT	0.002739214	0.827045695	Greater viability in loss lines
MEBENDAZOLE	TUBULIN POLYMERIZATION INHIBITOR	chr18q	LARGE_INTESTINE	0.002740802	0.827045695	Greater viability in loss lines
HOMATROPINE-METHYLBROMIDE	ACETYLCHOLINE RECEPTOR ANTAGONIST	chr16q	LUNG	0.002740861	0.827045695	Lower viability in loss lines
AZTREONAM	BACTERIAL CELL WALL SYNTHESIS INHIBITOR	chr3p	LUNG	0.002742426	0.827045695	Greater viability in loss lines
PHENTERMINE	SEROTONIN REUPTAKE INHIBITOR	chr22q	LUNG	0.002743989	0.827045695	Lower viability in loss lines
BX-795	IKK INHIBITOR	chr17p	LARGE_INTESTINE	0.002746144	0.827045695	Greater viability in loss lines
CID-5458317	MAP KINASE PHOSPHATASE INHIBITOR	chr16p	LUNG	0.00274655	0.827045695	Lower viability in loss lines
FLURIZAN	GAMMA SECRETASE INHIBITOR	chr18q	LARGE_INTESTINE	0.002749473	0.827045695	Greater viability in loss lines
ACECAINIDE	POLARIZATION INHIBITOR	chr6q	LUNG	0.0027509	0.827045695	Lower viability in loss lines
UK-5099	MONOCARBOXYLATE TRANSPORTER INHIBITOR	chr10p	UPPER_AERODIGESTIVE_TRACT	0.002751673	0.827045695	Greater viability in loss lines
AM-24	LIPOXYGENASE INHIBITOR	chr10q	LUNG	0.00275738	0.827045695	Greater viability in loss lines
LY2090314	GLYCOGEN SYNTHASE KINASE INHIBITOR	chr11q	SKIN	0.002761452	0.827045695	Greater viability in loss lines
Y-27152	POTASSIUM CHANNEL ACTIVATOR	chr6q	PANCREAS	0.002761474	0.827045695	Greater viability in loss lines
AZTREONAM	BACTERIAL CELL WALL SYNTHESIS INHIBITOR	chr10q	LUNG	0.002762114	0.827045695	Greater viability in loss lines
PEMIGATINIB		chr18q	LARGE_INTESTINE	0.002762876	0.827045695	Greater viability in loss lines
DOCOSANOL	LIPASE CLEARING FACTOR INHIBITOR	chr16q	LUNG	0.002764821	0.827045695	Greater viability in loss lines
I-CBP-112	BROMODOMAIN INHIBITOR	chr17p	HAEMATOPOIETIC_AND_LYMPHOID_TISSUE	0.002765092	0.827045695	Greater viability in loss lines
OUABAIN	ATPASE INHIBITOR	chr10q	LUNG	0.002767051	0.827045695	Greater viability in loss lines
PYROXAMIDE	HDAC INHIBITOR	chr4q	LUNG	0.002767063	0.827045695	Lower viability in loss lines
AZTREONAM	BACTERIAL CELL WALL SYNTHESIS INHIBITOR	chr10q	SKIN	0.002769308	0.827045695	Lower viability in loss lines
POMALIDOMIDE	TUMOR NECROSIS FACTOR PRODUCTION INHIBITOR	chr13q	LUNG	0.002771372	0.827045695	Greater viability in loss lines
UBROGEPANT		chr18p	LUNG	0.002773446	0.827045695	Greater viability in loss lines
OTAMIXABAN	COAGULATION FACTOR INHIBITOR	chr22q	LARGE_INTESTINE	0.002775299	0.827045695	Greater viability in loss lines
PRAZOSIN	ADRENERGIC RECEPTOR ANTAGONIST	chr11q	SKIN	0.002776493	0.827045695	Greater viability in loss lines
DANIRIXIN	CC CHEMOKINE RECEPTOR ANTAGONIST	chr16q	LUNG	0.002777927	0.827045695	Greater viability in loss lines
DM4		chr18p	LUNG	0.002778454	0.827045695	Greater viability in loss lines
HYPERIN	ALDOSE REDUCTASE INHIBITOR	chr10p	CENTRAL_NERVOUS_SYSTEM	0.002778552	0.827045695	Lower viability in loss lines
ORLISTAT	LIPASE INHIBITOR	chr6q	SKIN	0.002779102	0.827045695	Lower viability in loss lines
ELECLAZINE	LATE SODIUM CURRENT INHIBITOR	chr9p	HAEMATOPOIETIC_AND_LYMPHOID_TISSUE	0.002779334	0.827045695	Lower viability in loss lines
IMETIT	HISTAMINE RECEPTOR AGONIST	chr9q	LUNG	0.002781076	0.827045695	Lower viability in loss lines
E7449	PARP INHIBITOR	chr22q	PANCREAS	0.002781758	0.827045695	Greater viability in loss lines
WZ811	CC CHEMOKINE RECEPTOR ANTAGONIST	chr6q	SKIN	0.002782539	0.827045695	Lower viability in loss lines
DERACOXIB	CYCLOOXYGENASE INHIBITOR	chr8p	PANCREAS	0.002786042	0.827045695	Greater viability in loss lines
IKK-2-INHIBITOR	SYK INHIBITOR	chr10p	SKIN	0.0027864	0.827045695	Greater viability in loss lines
PEPOSERTIB	DNA DEPENDENT PROTEIN KINASE INHIBITOR	chr9q	HAEMATOPOIETIC_AND_LYMPHOID_TISSUE	0.002788978	0.827045695	Greater viability in loss lines
VEDAPROFEN	ANTI-INFLAMMATORY AGENT	chr22q	BREAST	0.002793275	0.827045695	Lower viability in loss lines
HEXAMINOLEVULINATE		chr11q	SKIN	0.002797458	0.827045695	Lower viability in loss lines
LEVONORGESTREL	PROGESTERONE RECEPTOR ANTAGONIST	chr10p	UPPER_AERODIGESTIVE_TRACT	0.002797845	0.827045695	Greater viability in loss lines
PRONETHALOL	ADRENERGIC RECEPTOR ANTAGONIST	chr21q	OESOPHAGUS	0.002799316	0.827045695	Greater viability in loss lines
ZIPRASIDONE	SEROTONIN RECEPTOR ANTAGONIST	chr10p	UPPER_AERODIGESTIVE_TRACT	0.002803885	0.827045695	Lower viability in loss lines
ERK5-IN-1	MAP KINASE INHIBITOR	chr17p	HAEMATOPOIETIC_AND_LYMPHOID_TISSUE	0.002807402	0.827045695	Greater viability in loss lines
ROSUVASTATIN	HMGCR INHIBITOR	chr17p	LARGE_INTESTINE	0.002808765	0.827045695	Lower viability in loss lines
CHLORAMPHENICOL-PALMITATE	PROTEIN SYNTHESIS INHIBITOR	chr6q	SKIN	0.00281175	0.827045695	Lower viability in loss lines
4-GALACTOSYLLACTOSE		chr8p	LUNG	0.002815688	0.827045695	Greater viability in loss lines
NB-001	ANTIVIRAL	chr18p	LARGE_INTESTINE	0.002817804	0.827045695	Greater viability in loss lines
CYCLOPENTOLATE	ACETYLCHOLINE RECEPTOR ANTAGONIST	chr11p	LUNG	0.002819222	0.827045695	Greater viability in loss lines
HEXAMETHYLENEBISACETAMIDE	NFKB PATHWAY INHIBITOR	chr6q	LUNG	0.002822794	0.827045695	Greater viability in loss lines
EC-23	RETINOID RECEPTOR AGONIST	chr17p	LUNG	0.002823235	0.827045695	Lower viability in loss lines
JX-401	P38 MAPK INHIBITOR	chr17p	LUNG	0.002823354	0.827045695	Lower viability in loss lines
DIHYDROARTEMISININ	ANTIMALARIAL AGENT	chr4q	LUNG	0.002826895	0.827045695	Lower viability in loss lines
NIGULDIPINE-(S)-(+)	ADRENERGIC RECEPTOR ANTAGONIST	chr8p	LUNG	0.002827304	0.827045695	Greater viability in loss lines
OMBRABULIN	TUBULIN POLYMERIZATION INHIBITOR	chr18p	LUNG	0.002837865	0.827045695	Greater viability in loss lines
2-TEDC	LIPOXYGENASE INHIBITOR	chr10q	SKIN	0.002842122	0.827045695	Greater viability in loss lines
KEVETRIN	P53 ACTIVATOR	chr19p	LUNG	0.002845593	0.827045695	Lower viability in loss lines
ETRIPAMIL		chr18p	LARGE_INTESTINE	0.002847962	0.827045695	Greater viability in loss lines
GDC-0084	PI3K INHIBITOR	chr22q	HAEMATOPOIETIC_AND_LYMPHOID_TISSUE	0.002850167	0.827045695	Greater viability in loss lines
XALIPRODEN	SEROTONIN RECEPTOR AGONIST	chr10q	LUNG	0.00285219	0.827045695	Greater viability in loss lines
DORAVIRINE	NON-NUCLEOSIDE REVERSE TRANSCRIPTASE INHIBITOR	chr3p	LUNG	0.002858444	0.827045695	Greater viability in loss lines
PD-173074	VEGFR INHIBITOR	chr16q	LUNG	0.002858494	0.827045695	Lower viability in loss lines
TIRAPAZAMINE	DNA INHIBITOR	chr10p	SKIN	0.002859613	0.827045695	Lower viability in loss lines
LANSOPRAZOLE	ATPASE INHIBITOR	chr22q	LARGE_INTESTINE	0.002862764	0.827045695	Greater viability in loss lines
MORACIZINE	SODIUM CHANNEL BLOCKER	chr15q	LUNG	0.002867996	0.827045695	Lower viability in loss lines
ANLOTINIB	VEGFR INHIBITOR	chr14q	CENTRAL_NERVOUS_SYSTEM	0.002870874	0.827045695	Greater viability in loss lines
VALNEMULIN	BACTERIAL 50S RIBOSOMAL SUBUNIT INHIBITOR	chr18q	LARGE_INTESTINE	0.002875443	0.827045695	Greater viability in loss lines
RSV604	RSV REPLICATION INHIBITOR	chr8p	BREAST	0.002877747	0.827045695	Greater viability in loss lines
CLOFIBRATE	PPAR RECEPTOR AGONIST	chr18q	BREAST	0.00287949	0.827045695	Greater viability in loss lines
SCS		chr10p	SKIN	0.002880965	0.827045695	Lower viability in loss lines
KUROMANIN	RIBOSYL CYCLASE INHIBITOR	chr4q	CENTRAL_NERVOUS_SYSTEM	0.002881107	0.827045695	Greater viability in loss lines
TINORIDINE	ANTI-INFLAMMATORY AGENT	chr22q	HAEMATOPOIETIC_AND_LYMPHOID_TISSUE	0.002881952	0.827045695	Greater viability in loss lines
ALBENDAZOLE	TUBULIN POLYMERIZATION INHIBITOR	chr18p	LUNG	0.002885842	0.827045695	Greater viability in loss lines
OXOTREMORINE-M	ACETYLCHOLINE RECEPTOR AGONIST	chr17p	PANCREAS	0.002888195	0.827045695	Lower viability in loss lines
BUNAZOSIN	ADRENERGIC RECEPTOR ANTAGONIST	chr6q	PANCREAS	0.002891557	0.827045695	Greater viability in loss lines
REVEFENACIN	CHOLINERGIC RECEPTOR ANTAGONIST	chr22q	HAEMATOPOIETIC_AND_LYMPHOID_TISSUE	0.002892253	0.827045695	Greater viability in loss lines
CPI-1205	EZH2 INHIBITOR	chr9q	LUNG	0.002896939	0.827045695	Greater viability in loss lines
BLZ945	CSF1R INHIBITOR	chr21q	OESOPHAGUS	0.002898947	0.827045695	Lower viability in loss lines
PIPOBROMAN	DNA ALKYLATING AGENT	chr18p	LUNG	0.002904779	0.827045695	Greater viability in loss lines
TALTOBULIN	TUBULIN POLYMERIZATION INHIBITOR	chr17p	OVARY	0.002908656	0.827045695	Greater viability in loss lines
STEMREGENIN-1	ARYL HYDROCARBON RECEPTOR ANTAGONIST	chr17p	OVARY	0.002909661	0.827045695	Lower viability in loss lines
DERAZANTINIB	TYROSINE KINASE INHIBITOR	chr9q	HAEMATOPOIETIC_AND_LYMPHOID_TISSUE	0.002917832	0.827045695	Lower viability in loss lines
RIMEPORIDE	SODIUM/HYDROGEN EXCHANGER INHIBITOR	chr4p	OESOPHAGUS	0.002918145	0.827045695	Lower viability in loss lines
SCHISANDRIN-B	ANTIOXIDANT	chr6q	LUNG	0.002918451	0.827045695	Lower viability in loss lines
GSK1838705A	INSULIN GROWTH FACTOR RECEPTOR INHIBITOR	chr4p	CENTRAL_NERVOUS_SYSTEM	0.002919027	0.827045695	Lower viability in loss lines
ELAMIPRETIDE (TFA)		chr10q	LUNG	0.002919729	0.827045695	Greater viability in loss lines
AZD8055	MTOR INHIBITOR	chr20p	LUNG	0.002923099	0.827045695	Lower viability in loss lines
EPIGALLOCATECHIN-(-)		chr20p	LUNG	0.00292455	0.827045695	Lower viability in loss lines
TEGLICAR		chr17p	PANCREAS	0.002925031	0.827045695	Lower viability in loss lines
BENZYLPENICILLIN	PENICILLIN BINDING PROTEIN INHIBITOR	chr17p	PANCREAS	0.002928356	0.827045695	Lower viability in loss lines
PPY-A	ABL KINASE INHIBITOR	chr18q	LARGE_INTESTINE	0.002929144	0.827045695	Greater viability in loss lines
PIBENZIMOL	DNA INHIBITOR	chr22q	PANCREAS	0.002931088	0.827045695	Lower viability in loss lines
INARIGIVIR	ANTIVIRAL	chr5q	LUNG	0.002933131	0.827045695	Lower viability in loss lines
EPOTHILONE-A	MICROTUBULE STABILIZING AGENT	chr3p	LUNG	0.002933312	0.827045695	Greater viability in loss lines
TRIFLUPROMAZINE	DOPAMINE RECEPTOR ANTAGONIST	chr9p	LUNG	0.002936871	0.827045695	Greater viability in loss lines
FLUCLOXACILLIN	BACTERIAL CELL WALL SYNTHESIS INHIBITOR	chr19q	LUNG	0.002939035	0.827045695	Lower viability in loss lines
TEMPOL		chr22q	LUNG	0.00294	0.827045695	Lower viability in loss lines
RAF265	VEGFR INHIBITOR	chr6q	SKIN	0.002940222	0.827045695	Greater viability in loss lines
AZD0156	ATM KINASE INHIBITOR	chr18q	OVARY	0.002940986	0.827045695	Lower viability in loss lines
CGS-15943	ADENOSINE RECEPTOR ANTAGONIST	chr3p	OESOPHAGUS	0.002942165	0.827045695	Greater viability in loss lines
MARAVIROC	CC CHEMOKINE RECEPTOR ANTAGONIST	chr17p	LUNG	0.002943363	0.827045695	Lower viability in loss lines
CHROMANOL-293B-(-)-[3R,4S]	POTASSIUM CHANNEL BLOCKER	chr8p	LUNG	0.002950296	0.827045695	Greater viability in loss lines
RHODAMINE-123		chr4p	LUNG	0.002951239	0.827045695	Lower viability in loss lines
GO-6983	PROTEIN KINASE INHIBITOR	chr13q	LUNG	0.002952343	0.827045695	Greater viability in loss lines
NSC-3852	HDAC INHIBITOR	chr3p	LUNG	0.002954472	0.827045695	Greater viability in loss lines
2-PHENYLMELATONIN	MELATONIN RECEPTOR AGONIST	chr22q	LARGE_INTESTINE	0.002955122	0.827045695	Greater viability in loss lines
DCC-2618	PDGFR TYROSINE KINASE RECEPTOR INHIBITOR	chr18q	OVARY	0.002958897	0.827045695	Greater viability in loss lines
C11-ACETATE		chr3p	PANCREAS	0.002962147	0.827045695	Greater viability in loss lines
REVERSINE	AURORA KINASE INHIBITOR	chr17p	HAEMATOPOIETIC_AND_LYMPHOID_TISSUE	0.002962164	0.827045695	Greater viability in loss lines
PF-04447943	PHOSPHODIESTERASE INHIBITOR	chr9q	LUNG	0.002962465	0.827045695	Lower viability in loss lines
GNF-7	PROTEIN KINASE INHIBITOR	chr15q	LUNG	0.002962854	0.827045695	Lower viability in loss lines
CCT128930	AKT INHIBITOR	chr18q	LARGE_INTESTINE	0.002963715	0.827045695	Greater viability in loss lines
AZASERINE	PURINE ANTAGONIST	chr9p	SKIN	0.002964856	0.827045695	Greater viability in loss lines
ATRACTYLENOLIDE-I	JAK INHIBITOR	chr8p	BREAST	0.002964926	0.827045695	Lower viability in loss lines
HOKU-81	BRONCHODILATOR	chr8p	PANCREAS	0.002968486	0.827045695	Greater viability in loss lines
PHENYTOIN	HYDANTOIN ANTIEPILEPTIC	chr4p	LUNG	0.002970402	0.827045695	Greater viability in loss lines
SPHINGOSYLPHOSPHORYLCHOLINE	GENE EXPRESSION STIMULANT	chr10q	CENTRAL_NERVOUS_SYSTEM	0.002972373	0.827045695	Lower viability in loss lines
FPH1-(BRD-6125)	HEPATOCYTE FUNCTION ENHANCER	chr9q	LUNG	0.002973083	0.827045695	Lower viability in loss lines
CGP-39551	NMDA RECEPTOR ANTAGONIST	chr10q	CENTRAL_NERVOUS_SYSTEM	0.002975262	0.827045695	Lower viability in loss lines
SB-747651A	KINASE INHIBITOR	chr18q	LUNG	0.002983338	0.827045695	Greater viability in loss lines
SIVELESTAT	ELASTASE INHIBITOR	chr16q	LUNG	0.002985153	0.827045695	Greater viability in loss lines
FEVIPIPRANT	PROSTAGLANDIN INHIBITOR	chr4p	OESOPHAGUS	0.002988738	0.827045695	Greater viability in loss lines
ORY-1001	HISTONE LYSINE DEMETHYLASE INHIBITOR	chr8p	PANCREAS	0.002992278	0.827045695	Lower viability in loss lines
L-732,138	TACHYKININ ANTAGONIST	chr6q	LUNG	0.002997365	0.827045695	Greater viability in loss lines
CLODRONIC-ACID	BONE RESORPTION INHIBITOR	chr6q	LUNG	0.003000301	0.827045695	Lower viability in loss lines
AZODICARBONAMIDE	DNA SYNTHESIS INHIBITOR	chr16q	LUNG	0.003000311	0.827045695	Greater viability in loss lines
GSK369796	POTASSIUM CHANNEL ANTAGONIST	chr14q	CENTRAL_NERVOUS_SYSTEM	0.003001027	0.827045695	Greater viability in loss lines
RX-821002	ADRENERGIC RECEPTOR ANTAGONIST	chr10p	LUNG	0.003003441	0.827045695	Greater viability in loss lines
LOMEGUATRIB	O6-ALKYLGUANINE-DNA ALKYLTRANSFERASE INHIBITOR	chr19p	LUNG	0.003004315	0.827045695	Greater viability in loss lines
ACARBOSE	GLUCOSIDASE INHIBITOR	chr9p	LUNG	0.003004774	0.827045695	Greater viability in loss lines
N-CYCLOHEXYL-2-BENZOTHIAZOLESULFENAMIDE		chr22q	LUNG	0.003004827	0.827045695	Greater viability in loss lines
PHENYLPIRACETAM	NORADRENALINE UPTAKE INHIBITOR	chr22q	LUNG	0.003008829	0.827045695	Lower viability in loss lines
GUANABEN-ACETATE	ADRENERGIC RECEPTOR AGONIST	chr10q	CENTRAL_NERVOUS_SYSTEM	0.003009677	0.827045695	Greater viability in loss lines
AMFEPRAMONE	ADRENERGIC RECEPTOR AGONIST	chr8p	PANCREAS	0.003009988	0.827045695	Lower viability in loss lines
ABIRATERONE	ANDROGEN BIOSYNTHESIS INHIBITOR	chr6q	PANCREAS	0.003011787	0.827045695	Greater viability in loss lines
PHA-767491	CDC INHIBITOR	chr22q	LARGE_INTESTINE	0.003013076	0.827045695	Greater viability in loss lines
ICATIBANT-ACETATE	BRADYKININ RECEPTOR ANTAGONIST	chr17p	PANCREAS	0.003015837	0.827045695	Greater viability in loss lines
NPPB	CHLORIDE CHANNEL BLOCKER	chr18p	LUNG	0.003017456	0.827045695	Lower viability in loss lines
OUABAIN	ATPASE INHIBITOR	chr18q	LUNG	0.003017588	0.827045695	Lower viability in loss lines
SB-452533	TRPV ANTAGONIST	chr18q	OVARY	0.003017966	0.827045695	Lower viability in loss lines
JTE-013	LYSOPHOSPHOLIPID RECEPTOR ANTAGONIST	chr10p	HAEMATOPOIETIC_AND_LYMPHOID_TISSUE	0.003018558	0.827045695	Lower viability in loss lines
K-MAP		chr9p	LUNG	0.003020926	0.827045695	Greater viability in loss lines
SJG-136	DNA INTERCALATING AGENT	chr16p	LUNG	0.003021837	0.827045695	Lower viability in loss lines
D-64131	MICROTUBULE INHIBITOR	chr18p	LUNG	0.003024419	0.827045695	Greater viability in loss lines
ARDEPARIN	THROMBIN INHIBITOR	chr21q	LUNG	0.003025874	0.827045695	Lower viability in loss lines
DIMESNA	TUBULIN POLYMERIZATION INHIBITOR	chr18q	LARGE_INTESTINE	0.003026932	0.827045695	Greater viability in loss lines
CILNIDIPINE	CALCIUM CHANNEL BLOCKER	chr18p	LUNG	0.003027088	0.827045695	Greater viability in loss lines
NATAMYCIN	FUNGAL ERGOSTEROL INHIBITOR	chr10q	LUNG	0.003027981	0.827045695	Greater viability in loss lines
SKF-77434		chr18q	BREAST	0.003028614	0.827045695	Greater viability in loss lines
ETIFOXINE	GABA RECEPTOR MODULATOR	chr20p	LUNG	0.003035863	0.827045695	Greater viability in loss lines
PINDOLOL	ADRENERGIC RECEPTOR ANTAGONIST	chr18q	LARGE_INTESTINE	0.003039442	0.827045695	Greater viability in loss lines
FERB-033	EGFR INHIBITOR	chr4q	OVARY	0.003039483	0.827045695	Lower viability in loss lines
BENZNIDAZOLE	DNA SYNTHESIS INHIBITOR	chr18q	LARGE_INTESTINE	0.003040092	0.827045695	Greater viability in loss lines
PDE10-IN-1	PHOSPHODIESTERASE INHIBITOR	chr19p	LUNG	0.003042236	0.827045695	Greater viability in loss lines
ELAMIPRETIDE (TFA)		chr8p	PANCREAS	0.003044413	0.827045695	Greater viability in loss lines
CIS-ACPD	GLUTAMATE RECEPTOR AGONIST	chr15q	LUNG	0.003047255	0.827045695	Greater viability in loss lines
BENACTYZINE	BUTYRYLCHOLINESTERASE INHIBITOR	chr9q	LUNG	0.00305123	0.827045695	Greater viability in loss lines
MK-7622	CHOLINERGIC RECEPTOR AGONIST	chr9q	LUNG	0.003053912	0.827045695	Lower viability in loss lines
CI-953	VOLTAGE-GATED SODIUM CHANNEL BLOCKER	chr22q	HAEMATOPOIETIC_AND_LYMPHOID_TISSUE	0.003054645	0.827045695	Lower viability in loss lines
ISOFLUROPHATE	CHOLINESTERASE INHIBITOR	chr15q	LUNG	0.003056087	0.827045695	Greater viability in loss lines
SU9516	CDK INHIBITOR	chr22q	LARGE_INTESTINE	0.003058587	0.827045695	Greater viability in loss lines
PAROXYPROPIONE	GONADOTROPIN INHIBITOR	chr4q	PANCREAS	0.003058706	0.827045695	Lower viability in loss lines
GO-6983	PROTEIN KINASE INHIBITOR	chr8p	LUNG	0.003060136	0.827045695	Greater viability in loss lines
PALOSURAN	UROTENSIN RECEPTOR ANTAGONIST	chr6q	SKIN	0.003061981	0.827045695	Greater viability in loss lines
LETRAZURIL	ANTIINFECTIVE DRUG	chr14q	HAEMATOPOIETIC_AND_LYMPHOID_TISSUE	0.003064192	0.827045695	Lower viability in loss lines
MDIVI-1	DYNAMIN INHIBITOR	chr17p	PANCREAS	0.003064417	0.827045695	Lower viability in loss lines
RESVERATROL	SIRT ACTIVATOR	chr11q	SKIN	0.003069578	0.827045695	Lower viability in loss lines
MANDELIC-ACID		chr22q	LUNG	0.00306958	0.827045695	Lower viability in loss lines
COPPER-HISTIDINE		chr13q	CENTRAL_NERVOUS_SYSTEM	0.003070371	0.827045695	Greater viability in loss lines
CERULENIN	FATTY ACID SYNTHASE INHIBITOR	chr16q	LUNG	0.003072762	0.827045695	Lower viability in loss lines
SB-206553	SEROTONIN RECEPTOR ANTAGONIST	chr18q	LARGE_INTESTINE	0.003076613	0.827045695	Greater viability in loss lines
TCN201	GLUTAMATE RECEPTOR ANTAGONIST	chr11q	SKIN	0.003077216	0.827045695	Lower viability in loss lines
SECNIDAZOLE		chr10q	CENTRAL_NERVOUS_SYSTEM	0.003086585	0.827045695	Greater viability in loss lines
CPSI-1306-(+/-)	MACROPHAGE MIGRATION INHIBITING FACTOR INHIBITOR	chr11p	LUNG	0.003091419	0.827045695	Greater viability in loss lines
3-DEAZAURIDINE	CYTIDINE DEAMINASE INHIBITOR	chr10p	LUNG	0.003091936	0.827045695	Greater viability in loss lines
HYDROQUINIDINE	ANTIARRHYTHMIC	chr10q	SKIN	0.00309377	0.827045695	Lower viability in loss lines
BENZYDAMINE	PROSTANOID RECEPTOR ANTAGONIST	chr3p	OESOPHAGUS	0.003094416	0.827045695	Lower viability in loss lines
DS-1971A		chr15q	LUNG	0.00309809	0.827045695	Lower viability in loss lines
ALPHA-METHYLHISTAMINE-DIHYDROBROMIDE-(R)-(-)	HISTAMINE RECEPTOR AGONIST	chr10q	LUNG	0.003099726	0.827045695	Lower viability in loss lines
TETRANDRINE	CALCIUM CHANNEL BLOCKER	chr18p	LUNG	0.003100447	0.827045695	Lower viability in loss lines
SULFAMONOMETHOXINE	BACTERIAL ANTIFOLATE	chr4p	CENTRAL_NERVOUS_SYSTEM	0.003103488	0.827045695	Lower viability in loss lines
TYLOXAPOL	NFKB PATHWAY INHIBITOR	chr10q	LUNG	0.003103895	0.827045695	Greater viability in loss lines
OTS514	TOPK INHIBITOR	chr9p	SKIN	0.003103916	0.827045695	Lower viability in loss lines
L-165041	PPAR RECEPTOR AGONIST	chr19q	LUNG	0.003109114	0.827045695	Lower viability in loss lines
KD-023	ACAT INHIBITOR	chr4q	CENTRAL_NERVOUS_SYSTEM	0.003109665	0.827045695	Lower viability in loss lines
SM-21	SIGMA RECEPTOR ANTAGONIST	chr19p	LUNG	0.003117463	0.827045695	Lower viability in loss lines
NVP-TAE226	PROTEIN TYROSINE KINASE INHIBITOR	chr10q	SKIN	0.00311805	0.827045695	Greater viability in loss lines
GNE-7915	LEUCINE RICH REPEAT KINASE INHIBITOR	chr4q	OVARY	0.003120058	0.827045695	Lower viability in loss lines
IDRONOXIL	XIAP INHIBITOR	chr20p	PANCREAS	0.003120456	0.827045695	Lower viability in loss lines
MIROGABALIN-BESYLATE	CALCIUM CHANNEL ANTAGONIST	chr9q	LUNG	0.003124257	0.827045695	Lower viability in loss lines
DIGOXIN	ATPASE INHIBITOR	chr11p	LUNG	0.003124496	0.827045695	Lower viability in loss lines
FOSCARNET	DNA POLYMERASE INHIBITOR	chr10q	LUNG	0.003127544	0.827045695	Lower viability in loss lines
YM-298198-DESMETHYL	GLUTAMATE RECEPTOR ANTAGONIST	chr15q	LUNG	0.003130432	0.827045695	Greater viability in loss lines
HOMOCHLORCYCLIZINE	ANTIHISTAMINE	chr17p	LUNG	0.003130809	0.827045695	Greater viability in loss lines
ANDROGRAPHOLIDE	TUMOR NECROSIS FACTOR PRODUCTION INHIBITOR	chr17p	LARGE_INTESTINE	0.003134114	0.827045695	Greater viability in loss lines
RESIQUIMOD	TOLL-LIKE RECEPTOR AGONIST	chr10q	LUNG	0.00313422	0.827045695	Lower viability in loss lines
WP921		chr17p	OVARY	0.00314082	0.827045695	Greater viability in loss lines
SEMAPIMOD	P38 MAPK INHIBITOR	chr13q	LUNG	0.003141221	0.827045695	Greater viability in loss lines
DROFENINE		chr10q	LUNG	0.003147805	0.827045695	Greater viability in loss lines
CC-90011 (BENZENESULFONATE)		chr19p	LUNG	0.003151313	0.827045695	Lower viability in loss lines
PF-03049423	PHOSPHODIESTERASE INHIBITOR	chr20p	LUNG	0.003153487	0.827045695	Lower viability in loss lines
ACEGLUTAMIDE		chr19q	LUNG	0.003154446	0.827045695	Greater viability in loss lines
NISOLDIPINE	CALCIUM CHANNEL BLOCKER	chr17p	OVARY	0.003158691	0.827045695	Greater viability in loss lines
SN-2	TRANSIENT RECEPTOR POTENTIAL CHANNEL AGONIST	chr17p	LUNG	0.003158915	0.827045695	Lower viability in loss lines
12-O-TETRADECANOYLPHORBOL-13-ACETATE	PKC ACTIVATOR	chr19p	LUNG	0.003160467	0.827045695	Lower viability in loss lines
SDZ-220-040	GLUTAMATE RECEPTOR ANTAGONIST	chr18q	LUNG	0.003160817	0.827045695	Greater viability in loss lines
CASIN	GTPASE INHIBITOR	chr9p	SKIN	0.003169322	0.827045695	Lower viability in loss lines
FLESINOXAN		chr4p	STOMACH	0.003170324	0.827045695	Lower viability in loss lines
SOFOSBUVIR-IMPURITY-M	ANTIVIRAL	chr5q	LUNG	0.003170931	0.827045695	Lower viability in loss lines
MK-7622	CHOLINERGIC RECEPTOR AGONIST	chr6p	LUNG	0.00317203	0.827045695	Greater viability in loss lines
ABT-072	RNA POLYMERASE INHIBITOR	chr8p	PANCREAS	0.003174578	0.827045695	Greater viability in loss lines
ALOGLIPTIN	DIPEPTIDYL PEPTIDASE INHIBITOR	chr18q	LARGE_INTESTINE	0.003177086	0.827045695	Greater viability in loss lines
SILVER-SULFADIAZINE	PABA ANTAGONIST	chr1p	LUNG	0.003179685	0.827045695	Greater viability in loss lines
U-99194	DOPAMINE RECEPTOR ANTAGONIST	chr13q	LUNG	0.003180055	0.827045695	Lower viability in loss lines
FOSAPREPITANT-DIMEGLUMINE	TACHYKININ ANTAGONIST	chr18q	OVARY	0.003180415	0.827045695	Greater viability in loss lines
CEVIMELINE	ACETYLCHOLINE RECEPTOR AGONIST	chr4p	LUNG	0.003181296	0.827045695	Lower viability in loss lines
MEFEXAMIDE	PSYCHOACTIVE DRUG	chr10q	LUNG	0.00318153	0.827045695	Greater viability in loss lines
DABIGATRAN	THROMBIN INHIBITOR	chr22q	PANCREAS	0.003181839	0.827045695	Greater viability in loss lines
PINDOLOL	ADRENERGIC RECEPTOR ANTAGONIST	chr22q	LARGE_INTESTINE	0.003183388	0.827045695	Greater viability in loss lines
AR-A014418	GLYCOGEN SYNTHASE KINASE INHIBITOR	chr9q	LUNG	0.003188611	0.827045695	Lower viability in loss lines
PDE10-IN-1	PHOSPHODIESTERASE INHIBITOR	chr3p	PANCREAS	0.003190142	0.827045695	Lower viability in loss lines
BMS-833923	SMOOTHENED RECEPTOR ANTAGONIST	chr20p	PANCREAS	0.003191328	0.827045695	Lower viability in loss lines
AMONAFIDE	TOPOISOMERASE INHIBITOR	chr3p	LUNG	0.003192173	0.827045695	Greater viability in loss lines
CARBOPLATIN	DNA INHIBITOR	chr10q	SKIN	0.00319272	0.827045695	Greater viability in loss lines
THIOSTREPTON	PROTEIN SYNTHESIS INHIBITOR	chr4q	PANCREAS	0.003192826	0.827045695	Lower viability in loss lines
HYPOESTOXIDE	IKK INHIBITOR	chr18q	LARGE_INTESTINE	0.003193353	0.827045695	Greater viability in loss lines
DIPEPTAMIN		chr4p	LUNG	0.003193777	0.827045695	Greater viability in loss lines
IVERMECTIN	BENZODIAZEPINE RECEPTOR AGONIST	chr10p	SKIN	0.003195387	0.827045695	Lower viability in loss lines
ESTRADIOL	ESTROGEN RECEPTOR AGONIST	chr9p	PANCREAS	0.003195536	0.827045695	Greater viability in loss lines
BURIXAFOR (HYDROBROMIDE)		chr8p	PANCREAS	0.003201362	0.827981875	Lower viability in loss lines
DSPC		chr10q	LUNG	0.003204738	0.828196428	Lower viability in loss lines
EFINACONAZOLE	LANOSTEROL DEMETHYLASE INHIBITOR	chr10p	SKIN	0.003206624	0.828196428	Greater viability in loss lines
ADIPORON	ADIPONECTIN RECEPTOR AGONIST	chr9q	LUNG	0.003208822	0.828196428	Lower viability in loss lines
NARLAPREVIR	HCV INHIBITOR	chr10p	CENTRAL_NERVOUS_SYSTEM	0.003213267	0.828211534	Lower viability in loss lines
ML348	LYSOPHOSPHOLIPASE INHIBITOR	chr10q	LUNG	0.003215378	0.828211534	Lower viability in loss lines
PNU-74654	BETA-CATENIN INHIBITOR	chr13q	CENTRAL_NERVOUS_SYSTEM	0.003216775	0.828211534	Lower viability in loss lines
4-ACETYL-1,1-DIMETHYLPIPERAZINIUM	ACETYLCHOLINE RECEPTOR AGONIST	chr4q	PANCREAS	0.003219011	0.828211534	Lower viability in loss lines
L-GLUTAMIC-ACID	GLUTAMATE RECEPTOR AGONIST	chr19q	LUNG	0.00321993	0.828211534	Lower viability in loss lines
5-FLUORO-3-PYRIDYL-METHANOL		chr20p	PANCREAS	0.003222279	0.828247306	Lower viability in loss lines
SOBLIDOTIN	MICROTUBULE INHIBITOR	chr9p	HAEMATOPOIETIC_AND_LYMPHOID_TISSUE	0.003232783	0.829173014	Greater viability in loss lines
MACELIGNAN	ANTIOXIDANT	chr18q	OVARY	0.003234306	0.829173014	Lower viability in loss lines
SR-1664	PPAR RECEPTOR LIGAND	chr4p	OESOPHAGUS	0.003234381	0.829173014	Greater viability in loss lines
CROTAMITON	ANTIPRURITIC	chr17p	LUNG	0.003234731	0.829173014	Lower viability in loss lines
SEP-227900	D-AMINO ACID OXIDASE INHIBITOR	chr19p	LUNG	0.003238893	0.829672375	Greater viability in loss lines
AFAMELANOTIDE	MELANOCYTE-STIMULATING HORMONE MIMETIC	chr22q	BREAST	0.00324739	0.831036074	Greater viability in loss lines
FOSINOPRIL	ANGIOTENSIN CONVERTING ENZYME INHIBITOR	chr19q	LUNG	0.003248651	0.831036074	Greater viability in loss lines
INDIBULIN	TUBULIN POLYMERIZATION INHIBITOR	chr3p	PANCREAS	0.003254238	0.831063943	Lower viability in loss lines
ICI-215,001	ADRENERGIC RECEPTOR AGONIST	chr3p	OESOPHAGUS	0.003257343	0.831063943	Lower viability in loss lines
PSI-6130	RNA POLYMERASE INHIBITOR	chr9p	PANCREAS	0.003258746	0.831063943	Lower viability in loss lines
GALIDESIVIR	ANTIVIRAL	chr20p	LUNG	0.003264804	0.831063943	Lower viability in loss lines
EMEDASTINE	HISTAMINE RECEPTOR ANTAGONIST	chr13q	LUNG	0.003266505	0.831063943	Greater viability in loss lines
SUN-11602	FIBROBLAST GROWTH FACTOR MIMETIC	chr8p	PANCREAS	0.003271207	0.831063943	Greater viability in loss lines
FEDOVAPAGON		chr17p	PANCREAS	0.003272704	0.831063943	Lower viability in loss lines
BLZ945	CSF1R INHIBITOR	chr13q	LUNG	0.003275862	0.831063943	Lower viability in loss lines
BMS-309403	FATTY ACID BINDING PROTEIN INHIBITOR	chr10p	CENTRAL_NERVOUS_SYSTEM	0.003278524	0.831063943	Greater viability in loss lines
PD-184352	MEK INHIBITOR	chr4q	PANCREAS	0.003279695	0.831063943	Greater viability in loss lines
7-NITROINDAZOLE	NITRIC OXIDE SYNTHASE INHIBITOR	chr15q	LUNG	0.003280444	0.831063943	Greater viability in loss lines
AURORA-A-INHIBITOR-I	AURORA KINASE INHIBITOR	chr18q	LARGE_INTESTINE	0.003281668	0.831063943	Greater viability in loss lines
DAA-1106	BENZODIAZEPINE RECEPTOR AGONIST	chr13q	LUNG	0.003281827	0.831063943	Greater viability in loss lines
TELRATOLIMOD	TOLL-LIKE RECEPTOR AGONIST	chr4p	CENTRAL_NERVOUS_SYSTEM	0.003281999	0.831063943	Lower viability in loss lines
TECADENOSON	ADENOSINE RECEPTOR AGONIST	chr19q	LUNG	0.003282024	0.831063943	Greater viability in loss lines
YO-01027	GAMMA SECRETASE INHIBITOR	chr6p	LUNG	0.003287959	0.831119533	Greater viability in loss lines
LIGUSTILIDE	TUMOR NECROSIS FACTOR PRODUCTION INHIBITOR	chr11q	SKIN	0.003288491	0.831119533	Lower viability in loss lines
XYLOMETAZOLINE	ADRENERGIC RECEPTOR AGONIST	chr18p	LUNG	0.003288897	0.831119533	Lower viability in loss lines
MNS-(3,4-METHYLENEDIOXY-NITROSTYRENE)	SYK INHIBITOR	chr17p	OVARY	0.003292299	0.831238677	Greater viability in loss lines
PF-02413873	PROGESTERONE RECEPTOR ANTAGONIST	chr20p	LUNG	0.003295771	0.831238677	Greater viability in loss lines
NEU2000	IONOTROPIC GLUTAMATE RECEPTOR ANTAGONIST	chr20p	LUNG	0.00329923	0.831238677	Lower viability in loss lines
INT-747	FXR AGONIST	chr16q	LUNG	0.003303393	0.831238677	Greater viability in loss lines
LAURIC-DIETHANOLAMIDE		chr10p	LUNG	0.003303602	0.831238677	Greater viability in loss lines
SIB-1553A	ACETYLCHOLINE RECEPTOR AGONIST	chr4q	CENTRAL_NERVOUS_SYSTEM	0.003304237	0.831238677	Greater viability in loss lines
PAFURAMIDINE	DNA SYNTHESIS INHIBITOR	chr15q	LUNG	0.003306761	0.831238677	Greater viability in loss lines
ST-1535	ADENOSINE RECEPTOR ANTAGONIST	chr4q	PANCREAS	0.003307113	0.831238677	Lower viability in loss lines
BORTEZOMIB	PROTEASOME INHIBITOR	chr16q	LUNG	0.003316721	0.833095004	Greater viability in loss lines
LDN-27219	TISSUE TRANSGLUTAMINASE INHIBITOR	chr6p	LUNG	0.003321609	0.833195016	Greater viability in loss lines
CELGOSIVIR	GLUCOSIDASE INHIBITOR	chr15q	LUNG	0.003324432	0.833195016	Greater viability in loss lines
2-CMDO	DOPAMINE RECEPTOR ANTAGONIST	chr16q	LUNG	0.003324472	0.833195016	Greater viability in loss lines
IBRUTINIB	BRUTON'S TYROSINE KINASE (BTK) INHIBITOR	chr8p	LUNG	0.003326012	0.833195016	Lower viability in loss lines
DIHYDROXYPHENYLGLYCINE	GLUTAMATE RECEPTOR AGONIST	chr6q	SKIN	0.003333262	0.834138969	Lower viability in loss lines
BENURESTAT	UREASE INHIBITOR	chr13q	CENTRAL_NERVOUS_SYSTEM	0.003334232	0.834138969	Greater viability in loss lines
PIRICAPIRON	SEROTONIN RECEPTOR ANTAGONIST	chr6q	SKIN	0.003336749	0.834211692	Lower viability in loss lines
ACEGLUTAMIDE		chr17p	LARGE_INTESTINE	0.00333989	0.83444023	Greater viability in loss lines
TAFLUPROST	PROSTAGLANDIN INHIBITOR	chr18q	OVARY	0.003348061	0.834466474	Lower viability in loss lines
LDN-212854	BONE MORPHOGENIC PROTEIN INHIBITOR	chr17p	OVARY	0.003349921	0.834466474	Greater viability in loss lines
AZD3839	BETA-SECRETASE INHIBITOR	chr5q	LUNG	0.003351962	0.834466474	Greater viability in loss lines
DEHYDROEPIANDROSTERONE	PROTEIN SYNTHESIS STIMULANT	chr4q	PANCREAS	0.003353266	0.834466474	Greater viability in loss lines
COLFORSIN-DAPROATE	ADENYLYL CYCLASE ACTIVATOR	chr4p	CENTRAL_NERVOUS_SYSTEM	0.003358487	0.834466474	Greater viability in loss lines
HOMOCHLORCYCLIZINE	ANTIHISTAMINE	chr10q	LUNG	0.003361208	0.834466474	Greater viability in loss lines
ONC201	MAP KINASE INHIBITOR	chr8p	BREAST	0.003361734	0.834466474	Greater viability in loss lines
NEOHESPERIDIN-DIHYDROCHALCONE		chr13q	CENTRAL_NERVOUS_SYSTEM	0.00336621	0.834466474	Lower viability in loss lines
BENZETHONIUM	SODIUM CHANNEL BLOCKER	chr21q	OESOPHAGUS	0.003366975	0.834466474	Greater viability in loss lines
MEQUINOL		chr16q	LUNG	0.003368861	0.834466474	Lower viability in loss lines
M-25	SMOOTHENED RECEPTOR ANTAGONIST	chr18q	LARGE_INTESTINE	0.003368868	0.834466474	Greater viability in loss lines
ALFAXALONE	CHLORIDE CHANNEL AGONIST	chr18q	LUNG	0.003370978	0.834466474	Lower viability in loss lines
FLUBENDAZOLE	TUBULIN POLYMERIZATION INHIBITOR	chr3p	PANCREAS	0.003373071	0.834466474	Lower viability in loss lines
CILNIDIPINE	CALCIUM CHANNEL BLOCKER	chr19p	LUNG	0.003373261	0.834466474	Greater viability in loss lines
PENTACOSANOIC-ACID		chr17p	PANCREAS	0.00337484	0.834466474	Lower viability in loss lines
EVENAMIDE	VOLTAGE-GATED SODIUM CHANNEL BLOCKER	chr15q	LUNG	0.003377091	0.834466474	Greater viability in loss lines
ALLICIN	CYTOKINE PRODUCTION INHIBITOR	chr18p	LARGE_INTESTINE	0.003377848	0.834466474	Greater viability in loss lines
IODIXANOL	RADIOPAQUE MEDIUM	chr10q	LUNG	0.003382746	0.834685947	Greater viability in loss lines
OLPRINONE	PHOSPHODIESTERASE INHIBITOR	chr10p	UPPER_AERODIGESTIVE_TRACT	0.003385089	0.834685947	Greater viability in loss lines
XAMOTEROL	ADRENERGIC RECEPTOR AGONIST	chr18q	BREAST	0.003387575	0.834685947	Greater viability in loss lines
DIM-C-PPHCO2ME	NUCLEAR RECEPTOR ANTAGONIST	chr18q	LARGE_INTESTINE	0.003392679	0.834685947	Greater viability in loss lines
ACEDOBEN		chr3p	LUNG	0.003393851	0.834685947	Greater viability in loss lines
ATROPINE-OXIDE	ACETYLCHOLINE RECEPTOR ANTAGONIST	chr18p	LUNG	0.003397979	0.834685947	Greater viability in loss lines
UNC0631	HISTONE LYSINE METHYLTRANSFERASE INHIBITOR	chr20p	LUNG	0.003398211	0.834685947	Lower viability in loss lines
CMPD-1	P38 MAPK INHIBITOR	chr16p	LUNG	0.003401775	0.834685947	Greater viability in loss lines
LOSMAPIMOD	P38 MAPK INHIBITOR	chr6q	PANCREAS	0.003402163	0.834685947	Lower viability in loss lines
IVOSIDENIB	ISOCITRATE DEHYDROGENASE INHIBITOR	chr13q	LUNG	0.003403746	0.834685947	Greater viability in loss lines
TIRAPAZAMINE	DNA INHIBITOR	chr22q	LARGE_INTESTINE	0.003404535	0.834685947	Greater viability in loss lines
ETEROBARB	ANTICONVULSANT	chr17p	LUNG	0.003405617	0.834685947	Lower viability in loss lines
VERUBULIN	TUBULIN POLYMERIZATION INHIBITOR	chr6q	LUNG	0.003409393	0.834685947	Greater viability in loss lines
FOSDAGROCORAT		chr19p	LUNG	0.00341221	0.834685947	Lower viability in loss lines
GOSSYPOL	MCL1 INHIBITOR	chr22q	LARGE_INTESTINE	0.00341289	0.834685947	Greater viability in loss lines
9-AMINOCAMPTOTHECIN	TOPOISOMERASE INHIBITOR	chr1p	LUNG	0.003414372	0.834685947	Greater viability in loss lines
TH-302	DNA ALKYLATING AGENT	chr18p	LUNG	0.003421325	0.834989143	Greater viability in loss lines
ENILCONAZOLE	STEROL DEMETHYLASE INHIBITOR	chr19p	LUNG	0.003421495	0.834989143	Lower viability in loss lines
CD-437	RETINOID RECEPTOR AGONIST	chr9p	PANCREAS	0.003423793	0.834989143	Lower viability in loss lines
SK&F-10047-(+)	SIGMA RECEPTOR AGONIST	chr9p	PANCREAS	0.003435629	0.834989143	Lower viability in loss lines
A-33903		chr10p	UPPER_AERODIGESTIVE_TRACT	0.003436989	0.834989143	Greater viability in loss lines
TRAPIDIL	PDGFR TYROSINE KINASE RECEPTOR INHIBITOR	chr19q	LUNG	0.003438667	0.834989143	Greater viability in loss lines
BROMINDIONE	ANTICOAGULANT	chr9q	HAEMATOPOIETIC_AND_LYMPHOID_TISSUE	0.003439352	0.834989143	Lower viability in loss lines
RO-04-5595	GLUTAMATE RECEPTOR ANTAGONIST	chr11p	LUNG	0.003441399	0.834989143	Lower viability in loss lines
BRIVANIB	VEGFR INHIBITOR	chr18q	LARGE_INTESTINE	0.003443937	0.834989143	Greater viability in loss lines
CXD101	HDAC INHIBITOR	chr17p	OVARY	0.003445973	0.834989143	Greater viability in loss lines
5-BDBD	PURINERGIC RECEPTOR ANTAGONIST	chr18q	LARGE_INTESTINE	0.003449761	0.834989143	Greater viability in loss lines
K-RAS(G12C)-INHIBITOR-6	K-RAS INHIBITOR	chr6q	LUNG	0.003451897	0.834989143	Greater viability in loss lines
AVAPRITINIB	KIT INHIBITOR	chr18q	LUNG	0.003453225	0.834989143	Greater viability in loss lines
BENZBROMARONE	CHLORIDE CHANNEL BLOCKER	chr18p	LUNG	0.003457874	0.834989143	Lower viability in loss lines
CINOXATE		chr6p	LUNG	0.003462036	0.834989143	Greater viability in loss lines
ZAMICASTAT		chr9q	LUNG	0.003463532	0.834989143	Greater viability in loss lines
PYROXAMIDE	HDAC INHIBITOR	chr10q	CENTRAL_NERVOUS_SYSTEM	0.003472578	0.834989143	Greater viability in loss lines
LAPATINIB	EGFR INHIBITOR	chr10p	SKIN	0.003478703	0.834989143	Lower viability in loss lines
POLIDOCANOL	LOCAL ANESTHETIC	chr22q	LARGE_INTESTINE	0.003483259	0.834989143	Greater viability in loss lines
ISOSTEVIOL		chr4p	LUNG	0.003483815	0.834989143	Greater viability in loss lines
RO-19-4605	GABA BENZODIAZEPINE SITE RECEPTOR INVERSE AGONIST	chr13q	LUNG	0.003488777	0.834989143	Lower viability in loss lines
2-METHYLIMIDAZOLE	CHOLESTEROL INHIBITOR	chr6p	LUNG	0.003490493	0.834989143	Greater viability in loss lines
MOTAPIZONE	PHOSPHODIESTERASE INHIBITOR	chr4q	OVARY	0.00349401	0.834989143	Lower viability in loss lines
NRC-2694		chr11p	LUNG	0.00349544	0.834989143	Lower viability in loss lines
M-CHLOROPHENYLBIGUANIDE	SEROTONIN RECEPTOR AGONIST	chr10q	CENTRAL_NERVOUS_SYSTEM	0.003495539	0.834989143	Greater viability in loss lines
BASMISANIL	GABA RECEPTOR INVERSE AGONIST	chr12p	LUNG	0.003503788	0.834989143	Lower viability in loss lines
I-BET151	BROMODOMAIN INHIBITOR	chr22q	LARGE_INTESTINE	0.003508802	0.834989143	Greater viability in loss lines
VU0238429	ACETYLCHOLINE RECEPTOR ALLOSTERIC MODULATOR	chr4q	CENTRAL_NERVOUS_SYSTEM	0.003513773	0.834989143	Lower viability in loss lines
AR-C155858	MONOCARBOXYLATE TRANSPORTER INHIBITOR	chr19p	LUNG	0.003517721	0.834989143	Greater viability in loss lines
VORELOXIN	TOPOISOMERASE INHIBITOR	chr3p	LUNG	0.003517768	0.834989143	Greater viability in loss lines
OTX015	BROMODOMAIN INHIBITOR	chr18q	LARGE_INTESTINE	0.003519196	0.834989143	Greater viability in loss lines
RIBOFLAVIN-TETRABUTYRATE	ANTIOXIDANT	chr10p	SKIN	0.003520508	0.834989143	Lower viability in loss lines
CEFOXITIN	BACTERIAL CELL WALL SYNTHESIS INHIBITOR	chr16p	LUNG	0.003520825	0.834989143	Lower viability in loss lines
ISOETHARINE	ADRENERGIC RECEPTOR AGONIST	chr17p	LUNG	0.003524799	0.834989143	Lower viability in loss lines
D-64131	MICROTUBULE INHIBITOR	chr22q	LARGE_INTESTINE	0.003526807	0.834989143	Greater viability in loss lines
OXPRENOLOL	ADRENERGIC RECEPTOR ANTAGONIST	chr4p	LUNG	0.00352756	0.834989143	Greater viability in loss lines
AMSACRINE	TOPOISOMERASE INHIBITOR	chr17p	OVARY	0.003529421	0.834989143	Greater viability in loss lines
CQS		chr22q	HAEMATOPOIETIC_AND_LYMPHOID_TISSUE	0.003531073	0.834989143	Greater viability in loss lines
LICOSTINEL	NMDA RECEPTOR ANTAGONIST	chr10p	HAEMATOPOIETIC_AND_LYMPHOID_TISSUE	0.003532778	0.834989143	Lower viability in loss lines
PIPOFEZINE	SELECTIVE SEROTONIN REUPTAKE INHIBITOR (SSRI)	chr6p	LUNG	0.003534206	0.834989143	Greater viability in loss lines
ALICAPISTAT		chr10q	LUNG	0.003538208	0.834989143	Lower viability in loss lines
DEXTROROTATION-NIMORAZOLE-PHOSPHATE-ESTER	ANTIINFECTIVE DRUG	chr10p	HAEMATOPOIETIC_AND_LYMPHOID_TISSUE	0.003538877	0.834989143	Lower viability in loss lines
DMH4	VEGFR INHIBITOR	chr18q	OVARY	0.003539637	0.834989143	Greater viability in loss lines
SULFAMETER	DIHYDROFOLATE REDUCTASE INHIBITOR	chr13q	LUNG	0.003539746	0.834989143	Lower viability in loss lines
ALVIMOPAN	OPIOID RECEPTOR ANTAGONIST	chr10p	UPPER_AERODIGESTIVE_TRACT	0.00354268	0.834989143	Lower viability in loss lines
JX-401	P38 MAPK INHIBITOR	chr4p	CENTRAL_NERVOUS_SYSTEM	0.003545227	0.834989143	Lower viability in loss lines
NEXTURASTAT-A	HDAC INHIBITOR	chr22q	LARGE_INTESTINE	0.003545873	0.834989143	Greater viability in loss lines
HEXAMETHYLENEBISACETAMIDE	NFKB PATHWAY INHIBITOR	chr4p	CENTRAL_NERVOUS_SYSTEM	0.003551293	0.834989143	Lower viability in loss lines
LY3295668	AURORA KINASE INHIBITOR	chr17p	OVARY	0.003552285	0.834989143	Greater viability in loss lines
GNE-7915	LEUCINE RICH REPEAT KINASE INHIBITOR	chr5q	LUNG	0.003552687	0.834989143	Greater viability in loss lines
SKF-86002	P38 MAPK INHIBITOR	chr9p	PANCREAS	0.003561886	0.834989143	Lower viability in loss lines
CYCLOCYTIDINE	RNA SYNTHESIS INHIBITOR	chr4q	PANCREAS	0.003564368	0.834989143	Lower viability in loss lines
IRGANOX-1010	ANTIOXIDANT	chr19q	LUNG	0.003568673	0.834989143	Greater viability in loss lines
DG-172	PPAR RECEPTOR INVERSE AGONIST	chr22q	HAEMATOPOIETIC_AND_LYMPHOID_TISSUE	0.003568763	0.834989143	Lower viability in loss lines
ZM-226600	KIR6 CHANNEL (KATP) ACTIVATOR	chr18p	LUNG	0.003574377	0.834989143	Greater viability in loss lines
STREPTOZOTOCIN	DNA ALKYLATING AGENT	chr21q	OESOPHAGUS	0.003576905	0.834989143	Greater viability in loss lines
SULFANILAMIDE	CARBONIC ANHYDRASE INHIBITOR	chr14q	CENTRAL_NERVOUS_SYSTEM	0.003577776	0.834989143	Greater viability in loss lines
WP921		chr5q	LUNG	0.0035785	0.834989143	Lower viability in loss lines
TINAZOLINE	ADRENERGIC RECEPTOR AGONIST	chr18p	LARGE_INTESTINE	0.003578992	0.834989143	Greater viability in loss lines
TALTOBULIN	TUBULIN POLYMERIZATION INHIBITOR	chr22q	LARGE_INTESTINE	0.00357926	0.834989143	Greater viability in loss lines
MOLINDONE	DOPAMINE RECEPTOR ANTAGONIST	chr10p	SKIN	0.003579303	0.834989143	Greater viability in loss lines
BMS-986020	LYSOPHOSPHATIDIC ACID RECEPTOR ANTAGONIST	chr10p	PANCREAS	0.003579858	0.834989143	Lower viability in loss lines
PX-12	THIOREDOXIN INHIBITOR	chr10q	SKIN	0.003582402	0.834989143	Lower viability in loss lines
ANECORTAVE-ACETATE	ANGIOGENESIS INHIBITOR	chr12p	LUNG	0.003582455	0.834989143	Lower viability in loss lines
SAM-315	SEROTONIN RECEPTOR ANTAGONIST	chr10p	HAEMATOPOIETIC_AND_LYMPHOID_TISSUE	0.003583672	0.834989143	Greater viability in loss lines
SN-6	SODIUM/CALCIUM EXCHANGE INHIBITOR	chr16p	LUNG	0.003583931	0.834989143	Greater viability in loss lines
PYROXAMIDE	HDAC INHIBITOR	chr4q	PANCREAS	0.003587967	0.834989143	Lower viability in loss lines
BURIXAFOR (HYDROBROMIDE)		chr6q	LUNG	0.003589637	0.834989143	Lower viability in loss lines
LIDAMIDINE	ADRENERGIC RECEPTOR AGONIST	chr4q	PANCREAS	0.003589703	0.834989143	Lower viability in loss lines
THONZYLAMINE	ANTIHISTAMINE	chr10q	SKIN	0.003590794	0.834989143	Greater viability in loss lines
HYDROXYPROGESTERONE-ACETATE	PROGESTERONE RECEPTOR AGONIST	chr10p	CENTRAL_NERVOUS_SYSTEM	0.003593428	0.834989143	Greater viability in loss lines
ROLAPITANT	NEUROKININ RECEPTOR ANTAGONIST	chr10q	HAEMATOPOIETIC_AND_LYMPHOID_TISSUE	0.003593909	0.834989143	Greater viability in loss lines
PFK-015	PHOSPHOFRUCTOKINASE INHIBITOR	chr22q	LARGE_INTESTINE	0.0035954	0.834989143	Greater viability in loss lines
OGLUFANIDE	VEGF ANTAGONIST	chr21q	UPPER_AERODIGESTIVE_TRACT	0.003598507	0.834989143	Greater viability in loss lines
HEXAMETHONIUM	CHOLINERGIC RECEPTOR ANTAGONIST	chr9p	PANCREAS	0.003598767	0.834989143	Lower viability in loss lines
O-ACETYL-L-SERINE		chr6q	SKIN	0.003598983	0.834989143	Lower viability in loss lines
BAY-85-8050		chr4p	LUNG	0.003604	0.834989143	Greater viability in loss lines
OXYBUTYNIN	ACETYLCHOLINE RECEPTOR ANTAGONIST	chr9p	LUNG	0.00360526	0.834989143	Greater viability in loss lines
3'-FLUOROBENZYLSPIPERONE	DOPAMINE RECEPTOR LIGAND	chr4q	LUNG	0.003607312	0.834989143	Lower viability in loss lines
ALCLOMETASONE-DIPROPIONATE	GLUCOCORTICOID RECEPTOR AGONIST	chr22q	LARGE_INTESTINE	0.003607553	0.834989143	Lower viability in loss lines
KI16198	LIPOPROTEIN ANTAGONIST	chr17p	LARGE_INTESTINE	0.003607662	0.834989143	Greater viability in loss lines
CARVEDILOL	ADRENERGIC RECEPTOR ANTAGONIST	chr4p	LUNG	0.003610181	0.834989143	Greater viability in loss lines
NIM811	MITOCHONDRIAL PERMEABILITY TRANSITION INHIBITOR	chr17p	HAEMATOPOIETIC_AND_LYMPHOID_TISSUE	0.003610705	0.834989143	Greater viability in loss lines
DIFELIKEFALIN		chr15q	LUNG	0.003617252	0.834989143	Greater viability in loss lines
STRONTIUM-RANELATE	BONE RESORPTION INHIBITOR	chr4p	STOMACH	0.003617448	0.834989143	Greater viability in loss lines
KENPAULLONE	GLYCOGEN SYNTHASE KINASE INHIBITOR	chr22q	LARGE_INTESTINE	0.003622283	0.834989143	Greater viability in loss lines
SORAPRAZAN	PROTON PUMP INHIBITOR	chr10p	UPPER_AERODIGESTIVE_TRACT	0.003624167	0.834989143	Greater viability in loss lines
REVERSAN	MRP INHIBITOR	chr17p	LUNG	0.003624972	0.834989143	Greater viability in loss lines
BARICITINIB	JAK INHIBITOR	chr22q	LARGE_INTESTINE	0.003625392	0.834989143	Greater viability in loss lines
I-BZA2		chr4p	CENTRAL_NERVOUS_SYSTEM	0.003629093	0.834989143	Lower viability in loss lines
BATABULIN		chr22q	LARGE_INTESTINE	0.003630874	0.834989143	Greater viability in loss lines
CCT196969	RAF INHIBITOR	chr16p	LUNG	0.003633897	0.834989143	Lower viability in loss lines
ML9	MYOSIN LIGHT CHAIN KINASE INHIBITOR	chr4p	OVARY	0.003635881	0.834989143	Lower viability in loss lines
TINAZOLINE	ADRENERGIC RECEPTOR AGONIST	chr22q	LARGE_INTESTINE	0.003637246	0.834989143	Greater viability in loss lines
OCINAPLON	GABA RECEPTOR MODULATOR	chr4q	PANCREAS	0.003641185	0.834989143	Greater viability in loss lines
ALLICIN	CYTOKINE PRODUCTION INHIBITOR	chr20p	PANCREAS	0.003641279	0.834989143	Lower viability in loss lines
P5091	UBIQUITIN SPECIFIC PROTEASE INHIBITOR	chr17p	LARGE_INTESTINE	0.00364467	0.834989143	Greater viability in loss lines
PIVMECILLINAM	BACTERIAL CELL WALL SYNTHESIS INHIBITOR	chr20p	PANCREAS	0.003645199	0.834989143	Lower viability in loss lines
ADEFOVIR-DIPIVOXIL	DNA POLYMERASE INHIBITOR	chr22q	LARGE_INTESTINE	0.003647993	0.834989143	Greater viability in loss lines
ICI-89406	ADRENERGIC RECEPTOR ANTAGONIST	chr13q	LUNG	0.003648271	0.834989143	Greater viability in loss lines
GW-501516	PPAR RECEPTOR AGONIST	chr18q	LARGE_INTESTINE	0.003650939	0.834989143	Greater viability in loss lines
ABT-418 (HYDROCHLORIDE)		chr3p	LUNG	0.003652674	0.834989143	Lower viability in loss lines
CKI-7	CASEIN KINASE INHIBITOR	chr4p	STOMACH	0.003654483	0.834989143	Lower viability in loss lines
1-DEOXYMANNOJIRIMYCIN	ALPHA MANNOSIDASE INHIBITOR	chr19q	LUNG	0.003662201	0.834989143	Lower viability in loss lines
CFI-402257	DUAL SPECIFICITY PROTEIN KINASE INHIBITOR	chr21q	OESOPHAGUS	0.003662464	0.834989143	Greater viability in loss lines
K145	SPHINGOSINE KINASE INHIBITOR	chr17p	HAEMATOPOIETIC_AND_LYMPHOID_TISSUE	0.003665936	0.834989143	Greater viability in loss lines
ALTRETAMINE	DNA SYNTHESIS INHIBITOR	chr18p	LUNG	0.003666664	0.834989143	Greater viability in loss lines
NIGULDIPINE-(S)-(+)	ADRENERGIC RECEPTOR ANTAGONIST	chr3p	PANCREAS	0.003670833	0.834989143	Greater viability in loss lines
CEFTOBIPROLE	ANTIINFECTIVE DRUG	chr5q	LUNG	0.003672708	0.834989143	Greater viability in loss lines
ISTAROXIME	ATPASE INHIBITOR	chr4p	LUNG	0.003675	0.834989143	Greater viability in loss lines
BENACTYZINE	BUTYRYLCHOLINESTERASE INHIBITOR	chr11p	LUNG	0.003677304	0.834989143	Greater viability in loss lines
MITOMYCIN-C	DNA SYNTHESIS INHIBITOR	chr11p	LUNG	0.003678734	0.834989143	Lower viability in loss lines
AZD4547	FGFR INHIBITOR	chr10q	SKIN	0.003681204	0.834989143	Lower viability in loss lines
MORNIFLUMATE	ANTI-INFLAMMATORY AGENT	chr19q	LUNG	0.003681398	0.834989143	Lower viability in loss lines
BRIMONIDINE	ADRENERGIC RECEPTOR AGONIST	chr20p	PANCREAS	0.003681731	0.834989143	Lower viability in loss lines
SOLRIAMFETOL	DOPAMINE REUPTAKE INHIBITOR	chr18q	OVARY	0.003682777	0.834989143	Lower viability in loss lines
LY2874455	FGFR ANTAGONIST	chr17p	OVARY	0.003683953	0.834989143	Greater viability in loss lines
ZONIPORIDE	SODIUM/HYDROGEN EXCHANGER INHIBITOR	chr17p	LUNG	0.003685924	0.834989143	Greater viability in loss lines
SULFAMOXOLE	PABA ANTAGONIST	chr6q	SKIN	0.003686206	0.834989143	Greater viability in loss lines
BD-1008	SIGMA RECEPTOR ANTAGONIST	chr15q	LUNG	0.003688424	0.834989143	Greater viability in loss lines
PD-0325901	MEK INHIBITOR	chr18q	LARGE_INTESTINE	0.003689785	0.834989143	Lower viability in loss lines
MK-5046	BOMBESIN RECEPTOR AGONIST	chr18q	BREAST	0.003698418	0.834989143	Lower viability in loss lines
MK-5046	BOMBESIN RECEPTOR AGONIST	chr6q	SKIN	0.003698933	0.834989143	Lower viability in loss lines
THIOPROPERAZINE	DOPAMINE RECEPTOR ANTAGONIST	chr3p	LUNG	0.003700055	0.834989143	Greater viability in loss lines
RP-54745		chr17p	OVARY	0.003700146	0.834989143	Greater viability in loss lines
ISOPROPYL-MYRISTATE		chr10q	SKIN	0.00371037	0.834989143	Lower viability in loss lines
LY225910	CCK RECEPTOR ANTAGONIST	chr16p	LUNG	0.00371064	0.834989143	Greater viability in loss lines
TILMICOSIN	BACTERIAL 50S RIBOSOMAL SUBUNIT INHIBITOR	chr16p	LUNG	0.003712161	0.834989143	Greater viability in loss lines
LEVOBETAXOLOL	ADRENERGIC RECEPTOR ANTAGONIST	chr17p	LARGE_INTESTINE	0.003713123	0.834989143	Lower viability in loss lines
THZ531		chr12p	LUNG	0.003717822	0.834989143	Greater viability in loss lines
CASTANOSPERMINE	GLUCOSIDASE INHIBITOR	chr20p	LUNG	0.003719128	0.834989143	Greater viability in loss lines
TCS-2314	INTEGRIN INHIBITOR	chr22q	LUNG	0.003719425	0.834989143	Lower viability in loss lines
9-ING-41		chr3p	LUNG	0.003722446	0.834989143	Greater viability in loss lines
U-99194	DOPAMINE RECEPTOR ANTAGONIST	chr10q	LUNG	0.003724622	0.834989143	Lower viability in loss lines
METHYLPREDNISOLONE-ACEPONATE	GLUCOCORTICOID RECEPTOR AGONIST	chr17p	PANCREAS	0.003725223	0.834989143	Greater viability in loss lines
TEN-010	BROMODOMAIN INHIBITOR	chr13q	LUNG	0.003725739	0.834989143	Lower viability in loss lines
OMTRIPTOLIDE	ERK1 AND ERK2 PHOSPHORYLATION INHIBITOR	chr6q	LUNG	0.003731582	0.834989143	Lower viability in loss lines
BS-181	CDK INHIBITOR	chr18q	BREAST	0.003733007	0.834989143	Greater viability in loss lines
O-1918	CANNABINOID RECEPTOR ANTAGONIST	chr19q	LUNG	0.0037344	0.834989143	Lower viability in loss lines
ALANOSINE	ANTIMETABOLITE	chr9q	HAEMATOPOIETIC_AND_LYMPHOID_TISSUE	0.003736411	0.834989143	Lower viability in loss lines
GSK2256098	KINASE INHIBITOR	chr4q	UPPER_AERODIGESTIVE_TRACT	0.003736427	0.834989143	Greater viability in loss lines
LUFENURON	CHITIN INHIBITOR	chr6q	PANCREAS	0.003737527	0.834989143	Lower viability in loss lines
BMS-986142	BRUTON'S TYROSINE KINASE (BTK) INHIBITOR	chr18q	BREAST	0.003738116	0.834989143	Greater viability in loss lines
LY2828360	CANNABINOID RECEPTOR AGONIST	chr18p	LUNG	0.003738216	0.834989143	Greater viability in loss lines
INCB-003284	CC CHEMOKINE RECEPTOR ANTAGONIST	chr9p	PANCREAS	0.003741528	0.834989143	Greater viability in loss lines
ALIMEMAZINE	HISTAMINE RECEPTOR AGONIST	chr10q	CENTRAL_NERVOUS_SYSTEM	0.003744717	0.834989143	Lower viability in loss lines
MEPTAZINOL	OPIOID RECEPTOR AGONIST	chr4p	CENTRAL_NERVOUS_SYSTEM	0.00374473	0.834989143	Lower viability in loss lines
4-DAMP	CHOLINERGIC RECEPTOR ANTAGONIST	chr17p	PANCREAS	0.003745865	0.834989143	Lower viability in loss lines
KAF-156	ANTIMALARIAL AGENT	chr4q	OVARY	0.003747593	0.834989143	Greater viability in loss lines
PARTHENOLIDE	NFKB PATHWAY INHIBITOR	chr18q	LARGE_INTESTINE	0.003750717	0.835188688	Greater viability in loss lines
RIMEPORIDE	SODIUM/HYDROGEN EXCHANGER INHIBITOR	chr5q	LUNG	0.003756023	0.835480958	Lower viability in loss lines
VERUBECESTAT	BETA SECRETASE INHIBITOR	chr6p	LUNG	0.003763347	0.835480958	Greater viability in loss lines
AVADOMIDE	ANTITUMOR AGENT	chr10p	CENTRAL_NERVOUS_SYSTEM	0.003763735	0.835480958	Lower viability in loss lines
SODIUM-DANSHENSU		chr10q	CENTRAL_NERVOUS_SYSTEM	0.00376695	0.835480958	Lower viability in loss lines
ZOLIFLODACIN	ANTIBACTERIAL	chr14q	HAEMATOPOIETIC_AND_LYMPHOID_TISSUE	0.003767306	0.835480958	Lower viability in loss lines
APRICITABINE	NUCLEOSIDE REVERSE TRANSCRIPTASE INHIBITOR	chr18q	OVARY	0.003767676	0.835480958	Lower viability in loss lines
RAMELTEON	MELATONIN RECEPTOR AGONIST	chr9p	PANCREAS	0.003768309	0.835480958	Lower viability in loss lines
SORAPRAZAN	PROTON PUMP INHIBITOR	chr6q	LUNG	0.003769865	0.835480958	Lower viability in loss lines
PHENYLACETYLGLUTAMINE	PROTEIN SYNTHESIS INHIBITOR	chr20p	LUNG	0.003772699	0.835614905	Greater viability in loss lines
OXYFEDRINE	ADRENERGIC RECEPTOR AGONIST	chr6q	SKIN	0.003775038	0.835639021	Greater viability in loss lines
LYCOPENE	FREE RADICAL SCAVENGER	chr10q	SKIN	0.003777336	0.835654275	Lower viability in loss lines
GDC-0927	ESTROGEN RECEPTOR ANTAGONIST	chr3p	LUNG	0.003782883	0.836068099	Greater viability in loss lines
SILVER-SULFADIAZINE	PABA ANTAGONIST	chr4q	PANCREAS	0.003788939	0.836068099	Lower viability in loss lines
LENIOLISIB	PI3K INHIBITOR	chr16p	LUNG	0.003790364	0.836068099	Lower viability in loss lines
EXO-1	ARF INHIBITOR	chr9q	LUNG	0.003791955	0.836068099	Lower viability in loss lines
DEHYDROCHOLATE		chr4q	PANCREAS	0.003791969	0.836068099	Lower viability in loss lines
CAMOSTAT-MESILATE	PROTEASE INHIBITOR	chr13q	CENTRAL_NERVOUS_SYSTEM	0.003793726	0.836068099	Lower viability in loss lines
CHLORAMPHENICOL-PALMITATE	PROTEIN SYNTHESIS INHIBITOR	chr22q	LARGE_INTESTINE	0.003798248	0.836068099	Lower viability in loss lines
DEXLANSOPRAZOLE	ATPASE INHIBITOR	chr4p	LUNG	0.00379891	0.836068099	Lower viability in loss lines
DECLOXIZINE	HISTAMINE RECEPTOR ANTAGONIST	chr4q	UPPER_AERODIGESTIVE_TRACT	0.003802912	0.836068099	Greater viability in loss lines
MEISOINDIGO	STAT INHIBITOR	chr18q	LARGE_INTESTINE	0.003809113	0.836068099	Greater viability in loss lines
LIMAPROST-ALFADEX	PROSTANOID RECEPTOR AGONIST	chr3p	LUNG	0.003819043	0.836068099	Greater viability in loss lines
AZD1446	ACETYLCHOLINE RECEPTOR AGONIST	chr16p	LUNG	0.003819501	0.836068099	Lower viability in loss lines
FRAKEFAMIDE (TFA)		chr4q	CENTRAL_NERVOUS_SYSTEM	0.003824016	0.836068099	Greater viability in loss lines
TRICHLORMETHIAZIDE	CHLORIDE CHANNEL BLOCKER	chr10q	SKIN	0.003827217	0.836068099	Lower viability in loss lines
JTE-907	CANNABINOID RECEPTOR INVERSE AGONIST	chr16q	LUNG	0.003830779	0.836068099	Lower viability in loss lines
IDASANUTLIN	MDM INHIBITOR	chr22q	LARGE_INTESTINE	0.003831778	0.836068099	Greater viability in loss lines
NEUROPATHIAZOL	NEURAL STEM CELL INDUCER	chr18q	LARGE_INTESTINE	0.003833914	0.836068099	Greater viability in loss lines
WP1130	DEUBIQUITINASE INHIBITOR	chr16p	LUNG	0.003837155	0.836068099	Greater viability in loss lines
ICA-069673	VOLTAGE-GATED POTASSIUM CHANNEL ACTIVATOR	chr4q	LARGE_INTESTINE	0.00384975	0.836068099	Lower viability in loss lines
TERCONAZOLE	STEROL DEMETHYLASE INHIBITOR	chr4p	LUNG	0.003850883	0.836068099	Greater viability in loss lines
GBR-13069	DOPAMINE UPTAKE INHIBITOR	chr10q	LUNG	0.003851687	0.836068099	Greater viability in loss lines
PRIMAQUINE	DNA INHIBITOR	chr10p	SKIN	0.003852822	0.836068099	Lower viability in loss lines
FILIBUVIR		chr4q	OVARY	0.003856036	0.836068099	Lower viability in loss lines
DROFENINE		chr9p	LUNG	0.003856082	0.836068099	Greater viability in loss lines
ETRAVIRINE	NON-NUCLEOSIDE REVERSE TRANSCRIPTASE INHIBITOR	chr6p	LUNG	0.003857672	0.836068099	Lower viability in loss lines
JZL-195	MONOACYLGLYCEROL LIPASE INHIBITOR	chr21q	LUNG	0.003861673	0.836068099	Lower viability in loss lines
VE-821	ATR KINASE INHIBITOR	chr14q	CENTRAL_NERVOUS_SYSTEM	0.00386201	0.836068099	Greater viability in loss lines
ACUMAPIMOD	P38 MAPK INHIBITOR	chr17p	LUNG	0.003864619	0.836068099	Greater viability in loss lines
SULFAMONOMETHOXINE	BACTERIAL ANTIFOLATE	chr10p	LUNG	0.003871868	0.836068099	Lower viability in loss lines
MS-424	GLUTAMATE TRANSPORTER MODULATOR	chr5q	LUNG	0.003875221	0.836068099	Lower viability in loss lines
EGF816	EGFR INHIBITOR	chr22q	PANCREAS	0.00387605	0.836068099	Greater viability in loss lines
EPZ015666	PROTEIN ARGININE N-METHYLTRANSFERASE INHIBITOR	chr18q	LARGE_INTESTINE	0.003878329	0.836068099	Greater viability in loss lines
THEAFLAVIN	ANTIVIRAL	chr10q	LUNG	0.003879057	0.836068099	Greater viability in loss lines
ETRIPAMIL		chr19q	LUNG	0.003880868	0.836068099	Lower viability in loss lines
RSV604	RSV REPLICATION INHIBITOR	chr16p	LUNG	0.003881662	0.836068099	Greater viability in loss lines
FEBANTEL		chr20p	LUNG	0.003893216	0.836068099	Lower viability in loss lines
EMETINE	PROTEIN SYNTHESIS INHIBITOR	chr4q	CENTRAL_NERVOUS_SYSTEM	0.003893514	0.836068099	Lower viability in loss lines
LUPANINE	SODIUM CHANNEL BLOCKER	chr20p	PANCREAS	0.003897092	0.836068099	Lower viability in loss lines
WAY-100635	SEROTONIN RECEPTOR ANTAGONIST	chr3p	LUNG	0.003897803	0.836068099	Lower viability in loss lines
PD-166793	METALLOPROTEINASE INHIBITOR	chr10q	SKIN	0.003898029	0.836068099	Lower viability in loss lines
CITIOLONE	MUCOLYTIC AGENT	chr10q	SKIN	0.003900356	0.836068099	Lower viability in loss lines
SALVIANOLIC-ACID-A	MATRIX METALLOPROTEASE INHIBITOR	chr14q	CENTRAL_NERVOUS_SYSTEM	0.003900749	0.836068099	Lower viability in loss lines
ABBV-744	BROMODOMAIN INHIBITOR	chr17p	OVARY	0.003903449	0.836068099	Greater viability in loss lines
EMIGLITATE	ALPHA GLUCOSIDE INHIBITOR	chr19q	LUNG	0.003904413	0.836068099	Lower viability in loss lines
1-(1,2-DIPHENYLETHYL)PIPERIDINE-(+/-)	GLUTAMATE RECEPTOR ANTAGONIST	chr19q	LUNG	0.003908448	0.836068099	Lower viability in loss lines
EFLORNITHINE	ORNITHINE DECARBOXYLASE INHIBITOR	chr10p	UPPER_AERODIGESTIVE_TRACT	0.003908761	0.836068099	Greater viability in loss lines
PF-06282999	MYELOPEROXIDASE INHIBITOR	chr8p	BREAST	0.003909184	0.836068099	Lower viability in loss lines
TARAFENACIN	ACETYLCHOLINE RECEPTOR ANTAGONIST	chr10p	CENTRAL_NERVOUS_SYSTEM	0.003911086	0.836068099	Greater viability in loss lines
JTE-907	CANNABINOID RECEPTOR INVERSE AGONIST	chr11p	LUNG	0.003917077	0.836068099	Greater viability in loss lines
MEK162	MEK INHIBITOR	chr17p	LARGE_INTESTINE	0.003919433	0.836068099	Lower viability in loss lines
BUTIBUFEN	CYCLOOXYGENASE INHIBITOR	chr11p	LUNG	0.003919613	0.836068099	Greater viability in loss lines
AZACITIDINE	DNA METHYLTRANSFERASE INHIBITOR	chr18p	LUNG	0.003921544	0.836068099	Greater viability in loss lines
LIRAGLUTIDE	GLP RECEPTOR AGONIST	chr3p	OESOPHAGUS	0.003921945	0.836068099	Greater viability in loss lines
1S,2R-PHENYLPROPANOLAMINE	ADRENERGIC RECEPTOR AGONIST	chr10q	LUNG	0.003922345	0.836068099	Greater viability in loss lines
BEZAFIBRATE	PPAR RECEPTOR AGONIST	chr18q	OVARY	0.003927523	0.836068099	Greater viability in loss lines
ISOFLURANE	INHALED ANAESTHETIC	chr22q	LUNG	0.003928506	0.836068099	Lower viability in loss lines
BAZ2-ICR	BROMODOMAIN INHIBITOR	chr10p	SKIN	0.00392854	0.836068099	Lower viability in loss lines
METHACHOLINE	ACETYLCHOLINE RECEPTOR AGONIST	chr3p	LUNG	0.003931628	0.836068099	Greater viability in loss lines
SRT1720	SIRT ACTIVATOR	chr10p	SKIN	0.003932874	0.836068099	Lower viability in loss lines
PEXMETINIB	TIE TYROSINE KINASE INHIBITOR	chr19q	LUNG	0.003935281	0.836068099	Lower viability in loss lines
ACEBUTOLOL	ADRENERGIC RECEPTOR ANTAGONIST	chr11q	SKIN	0.003937188	0.836068099	Lower viability in loss lines
AMG900	AURORA KINASE INHIBITOR	chr9p	SKIN	0.003939028	0.836068099	Greater viability in loss lines
NILVADIPINE	CALCIUM CHANNEL BLOCKER	chr6q	SKIN	0.00394078	0.836068099	Lower viability in loss lines
GSK2330672	BILE ACID TRANSPORTER INHIBITOR	chr4q	OVARY	0.003942304	0.836068099	Greater viability in loss lines
MEMANTINE	GLUTAMATE RECEPTOR ANTAGONIST	chr18p	LUNG	0.003942865	0.836068099	Lower viability in loss lines
ZK811752	CC CHEMOKINE RECEPTOR ANTAGONIST	chr17p	OVARY	0.00394317	0.836068099	Greater viability in loss lines
VOLINANSERIN	SEROTONIN RECEPTOR ANTAGONIST	chr18q	OVARY	0.003943636	0.836068099	Greater viability in loss lines
PD-407824	PKC INHIBITOR	chr11q	SKIN	0.003943891	0.836068099	Lower viability in loss lines
TROPICAMIDE	ACETYLCHOLINE RECEPTOR ANTAGONIST	chr19q	LUNG	0.003944001	0.836068099	Greater viability in loss lines
BETA-LAPACHONE	TOPOISOMERASE INHIBITOR	chr14q	CENTRAL_NERVOUS_SYSTEM	0.003947958	0.836068099	Greater viability in loss lines
ETHIONAMIDE	MYCOLIC SYNTHESIS INHIBITOR	chr10q	SKIN	0.003949458	0.836068099	Lower viability in loss lines
CARBARSONE	ANTIPROTOZOAL AGENT	chr9p	PANCREAS	0.003949936	0.836068099	Greater viability in loss lines
APREMILAST	PHOSPHODIESTERASE INHIBITOR	chr17p	OVARY	0.003961226	0.836068099	Greater viability in loss lines
NIMESULIDE	CYCLOOXYGENASE INHIBITOR	chr8p	PANCREAS	0.003963149	0.836068099	Lower viability in loss lines
ACDPP	GLUTAMATE RECEPTOR ANTAGONIST	chr18q	LARGE_INTESTINE	0.003965003	0.836068099	Greater viability in loss lines
MELFLUFEN (HYDROCHLORIDE)		chr16q	LUNG	0.003966169	0.836068099	Lower viability in loss lines
ACALABRUTINIB	BRUTON'S TYROSINE KINASE (BTK) INHIBITOR	chr20p	PANCREAS	0.003969965	0.836068099	Greater viability in loss lines
SOGRAZEPIDE	GASTRIN INHIBITOR	chr6q	PANCREAS	0.003974744	0.836068099	Greater viability in loss lines
DOXORUBICIN	TOPOISOMERASE INHIBITOR	chr3p	LUNG	0.003976781	0.836068099	Greater viability in loss lines
BMS-626531	P38 MAPK INHIBITOR	chr5q	LUNG	0.00398179	0.836068099	Lower viability in loss lines
SULFASALAZINE	CYCLOOXYGENASE INHIBITOR	chr13q	LUNG	0.003983761	0.836068099	Greater viability in loss lines
BAY 2416964		chr3p	PANCREAS	0.003984098	0.836068099	Greater viability in loss lines
TIPIFARNIB	FARNESYLTRANSFERASE INHIBITOR	chr22q	LARGE_INTESTINE	0.003984847	0.836068099	Greater viability in loss lines
D-ALPHA-TOCOPHERYL-SUCCINATE		chr16q	LUNG	0.003985891	0.836068099	Lower viability in loss lines
TIOPRONIN	REDUCING AGENT	chr4p	LUNG	0.003986072	0.836068099	Greater viability in loss lines
SULBACTAM	BETA LACTAMASE INHIBITOR	chr9q	LUNG	0.003987328	0.836068099	Greater viability in loss lines
CLOFEDANOL	HISTAMINE RECEPTOR ANTAGONIST	chr4q	CENTRAL_NERVOUS_SYSTEM	0.00398804	0.836068099	Lower viability in loss lines
OXF-BD-02	BROMODOMAIN INHIBITOR	chr4p	CENTRAL_NERVOUS_SYSTEM	0.003988097	0.836068099	Lower viability in loss lines
CAFFEINE	PHOSPHODIESTERASE INHIBITOR	chr22q	PANCREAS	0.003989376	0.836068099	Greater viability in loss lines
RAF709	RAF INHIBITOR	chr9q	HAEMATOPOIETIC_AND_LYMPHOID_TISSUE	0.003993774	0.836068099	Lower viability in loss lines
SEVELAMER	PHOSPHATE ANTAGONIST	chr10q	LUNG	0.003994081	0.836068099	Lower viability in loss lines
FUMONISIN-B1		chr8p	BREAST	0.003998051	0.836068099	Greater viability in loss lines
SETIPIPRANT	PROSTAGLANDIN INHIBITOR	chr14q	CENTRAL_NERVOUS_SYSTEM	0.003998208	0.836068099	Greater viability in loss lines
EDITOL		chr9p	LUNG	0.004000597	0.836068099	Lower viability in loss lines
RESATORVID	TOLL-LIKE RECEPTOR INHIBITOR	chr6q	SKIN	0.00400596	0.836068099	Lower viability in loss lines
ETHAVERINE	CALCIUM CHANNEL BLOCKER	chr11q	SKIN	0.00400778	0.836068099	Greater viability in loss lines
PIK-75	PI3K INHIBITOR	chr11p	LUNG	0.004007821	0.836068099	Lower viability in loss lines
ANISINDIONE	VITAMIN K ANTAGONIST	chr6q	SKIN	0.004010647	0.836068099	Greater viability in loss lines
STRONTIUM-RANELATE	BONE RESORPTION INHIBITOR	chr6q	LUNG	0.004016325	0.836068099	Greater viability in loss lines
IMEGLIMIN	GLUCONEOGENESIS INHIBITOR	chr18p	LUNG	0.004016481	0.836068099	Lower viability in loss lines
XL388	MTOR INHIBITOR	chr18q	LUNG	0.004019181	0.836068099	Greater viability in loss lines
ETOMIDATE	GABA RECEPTOR MODULATOR	chr18q	LARGE_INTESTINE	0.004019362	0.836068099	Greater viability in loss lines
GSK369796	POTASSIUM CHANNEL ANTAGONIST	chr9q	HAEMATOPOIETIC_AND_LYMPHOID_TISSUE	0.004031591	0.836068099	Greater viability in loss lines
ALISERTIB	AURORA KINASE INHIBITOR	chr13q	LUNG	0.004032112	0.836068099	Lower viability in loss lines
BP-897	DOPAMINE RECEPTOR AGONIST	chr18q	LARGE_INTESTINE	0.004035557	0.836068099	Greater viability in loss lines
MIGLUSTAT	GLYCOSYL TRANSFERASE INHIBITOR	chr18q	LUNG	0.004041269	0.836068099	Lower viability in loss lines
ALIBENDOL	ANTISPASMODIC	chr17p	LUNG	0.004048856	0.836068099	Greater viability in loss lines
FLUOXYMESTERONE	ANDROGEN RECEPTOR MODULATOR	chr12p	LUNG	0.004050936	0.836068099	Lower viability in loss lines
KW-3902	ADENOSINE RECEPTOR ANTAGONIST	chr4q	PANCREAS	0.004051444	0.836068099	Lower viability in loss lines
O-304	AMPK ACTIVATOR	chr5q	LUNG	0.004051528	0.836068099	Greater viability in loss lines
SOBLIDOTIN	MICROTUBULE INHIBITOR	chr22q	LARGE_INTESTINE	0.00405155	0.836068099	Greater viability in loss lines
2-PHENYLMELATONIN	MELATONIN RECEPTOR AGONIST	chr10p	LUNG	0.004058606	0.836068099	Greater viability in loss lines
DPC		chr10p	CENTRAL_NERVOUS_SYSTEM	0.004060385	0.836068099	Greater viability in loss lines
TILETAMINE	GLUTAMATE RECEPTOR ANTAGONIST	chr18q	LUNG	0.00406603	0.836068099	Lower viability in loss lines
SR 146131		chr11p	LUNG	0.004066126	0.836068099	Lower viability in loss lines
SPIROXATRINE	SEROTONIN RECEPTOR ANTAGONIST	chr4q	OVARY	0.004067409	0.836068099	Lower viability in loss lines
NELARABINE	T CELL INHIBITOR	chr9p	SKIN	0.004069568	0.836068099	Lower viability in loss lines
ALTANSERIN	SEROTONIN RECEPTOR ANTAGONIST	chr22q	PANCREAS	0.004072192	0.836068099	Greater viability in loss lines
DISULFIRAM	TRPV AGONIST	chr10p	SKIN	0.004079769	0.836068099	Lower viability in loss lines
EPRAZINONE	MUCOLYTIC AGENT	chr4q	CENTRAL_NERVOUS_SYSTEM	0.004083576	0.836068099	Lower viability in loss lines
GUADECITABINE	DNA METHYLTRANSFERASE INHIBITOR	chr3p	LUNG	0.004083723	0.836068099	Greater viability in loss lines
UF-010	HDAC INHIBITOR	chr9p	LUNG	0.004084817	0.836068099	Greater viability in loss lines
SERATRODAST	PROSTANOID RECEPTOR ANTAGONIST	chr5q	LUNG	0.004086676	0.836068099	Greater viability in loss lines
BL-5583		chr8p	PANCREAS	0.004087038	0.836068099	Greater viability in loss lines
AZ505	HISTONE LYSINE METHYLTRANSFERASE INHIBITOR	chr17p	LUNG	0.004089291	0.836068099	Lower viability in loss lines
PD-168393	EGFR INHIBITOR	chr17p	OVARY	0.004089883	0.836068099	Lower viability in loss lines
DSM265	DIHYDROOROTATE DEHYDROGENASE INHIBITOR	chr10p	SKIN	0.004090563	0.836068099	Greater viability in loss lines
VALACICLOVIR	DNA POLYMERASE INHIBITOR	chr17p	OVARY	0.004095358	0.836068099	Greater viability in loss lines
CLARITHROMYCIN	BACTERIAL 50S RIBOSOMAL SUBUNIT INHIBITOR	chr18q	LARGE_INTESTINE	0.004097024	0.836068099	Greater viability in loss lines
DIHYDROXYACETONE		chr9q	LUNG	0.004097112	0.836068099	Greater viability in loss lines
RETIGABINE	POTASSIUM CHANNEL ACTIVATOR	chr16q	LUNG	0.004101047	0.836068099	Greater viability in loss lines
IPI549	PI3K INHIBITOR	chr9p	HAEMATOPOIETIC_AND_LYMPHOID_TISSUE	0.004101589	0.836068099	Greater viability in loss lines
2-FLUORO-2-DEOXY-D-GALACTOSE		chr19p	LUNG	0.004102447	0.836068099	Greater viability in loss lines
RAF265	VEGFR INHIBITOR	chr22q	LUNG	0.004102477	0.836068099	Lower viability in loss lines
TC-FPR-43	FORMYL PEPTIDE RECEPTOR AGONIST	chr9p	SKIN	0.004103679	0.836068099	Greater viability in loss lines
RIBOSTAMYCIN	BACTERIAL 30S RIBOSOMAL SUBUNIT INHIBITOR	chr4q	LUNG	0.004105012	0.836068099	Greater viability in loss lines
ISOPROPYL-MYRISTATE		chr18q	LUNG	0.0041053	0.836068099	Greater viability in loss lines
LOXO-101	TROPOMYOSIN RECEPTOR KINASE INHIBITOR	chr13q	CENTRAL_NERVOUS_SYSTEM	0.004106639	0.836068099	Greater viability in loss lines
SIREMADLIN	MDM INHIBITOR	chr4p	OESOPHAGUS	0.004108449	0.836068099	Greater viability in loss lines
ENTASOBULIN	TUBULIN POLYMERIZATION INHIBITOR	chr17p	OVARY	0.004110278	0.836068099	Greater viability in loss lines
ACTINOMYCIN-D	RNA POLYMERASE INHIBITOR	chr1p	LUNG	0.004112366	0.836068099	Greater viability in loss lines
ACEBILUSTAT	LEUKOTRIENE INHIBITOR	chr6q	LUNG	0.004114338	0.836068099	Lower viability in loss lines
2-DEOXYGLUCOSE	GLYCOLYSIS INHIBITOR	chr4q	CENTRAL_NERVOUS_SYSTEM	0.004114516	0.836068099	Lower viability in loss lines
TALAPORFIN	PHOTOSENSITIZING AGENT	chr22q	HAEMATOPOIETIC_AND_LYMPHOID_TISSUE	0.004114628	0.836068099	Greater viability in loss lines
MERTANSINE	MICROTUBULE INHIBITOR	chr18q	LARGE_INTESTINE	0.004116417	0.836068099	Greater viability in loss lines
GLYCITEIN	TUMOR NECROSIS FACTOR RELEASE INHIBITOR	chr22q	LARGE_INTESTINE	0.004120361	0.836068099	Greater viability in loss lines
A-381393	DOPAMINE RECEPTOR ANTAGONIST	chr13q	LUNG	0.004120409	0.836068099	Greater viability in loss lines
BORTEZOMIB	PROTEASOME INHIBITOR	chr11p	LUNG	0.004120845	0.836068099	Lower viability in loss lines
ENTACAPONE	CATECHOL O METHYLTRANSFERASE INHIBITOR	chr22q	LUNG	0.004121139	0.836068099	Lower viability in loss lines
IBUTILIDE	POTASSIUM CHANNEL BLOCKER	chr10q	CENTRAL_NERVOUS_SYSTEM	0.004124794	0.836068099	Lower viability in loss lines
PARECOXIB	CYCLOOXYGENASE INHIBITOR	chr16q	LUNG	0.004126527	0.836068099	Greater viability in loss lines
ACTINOMYCIN-D	RNA POLYMERASE INHIBITOR	chr4q	LUNG	0.004126922	0.836068099	Greater viability in loss lines
PX-478	HYPOXIA INDUCIBLE FACTOR INHIBITOR	chr9q	LUNG	0.004127176	0.836068099	Lower viability in loss lines
6,7-DEHYDRO-17-ACETOXY-PROGESTERONE	STEROIDAL PROGESTIN	chr18q	BREAST	0.004131007	0.836068099	Greater viability in loss lines
E1210		chr5q	LUNG	0.004140688	0.836068099	Lower viability in loss lines
CPCCOET	GLUTAMATE RECEPTOR ANTAGONIST	chr16q	LUNG	0.004145905	0.836068099	Greater viability in loss lines
CENOBAMATE	VOLTAGE-GATED SODIUM CHANNEL BLOCKER	chr15q	LUNG	0.004147014	0.836068099	Lower viability in loss lines
DESLORELIN	GONADOTROPIN RELEASING FACTOR HORMONE RECEPTOR AGONIST	chr10q	LUNG	0.004147469	0.836068099	Lower viability in loss lines
ERK5-IN-1	MAP KINASE INHIBITOR	chr10p	LUNG	0.004150448	0.836068099	Greater viability in loss lines
DOXERCALCIFEROL	VITAMIN D RECEPTOR AGONIST	chr9q	LUNG	0.004151825	0.836068099	Greater viability in loss lines
COMBRETASTATIN-A-4	TUBULIN POLYMERIZATION INHIBITOR	chr3p	LUNG	0.004154869	0.836068099	Greater viability in loss lines
AMXT-1501 TETRAHYDROCHLORIDE		chr4q	OVARY	0.004157783	0.836068099	Lower viability in loss lines
NIFEDIPINE	CALCIUM CHANNEL BLOCKER	chr11p	LUNG	0.004159202	0.836068099	Greater viability in loss lines
ISODIBUT	ALDEHYDE REDUCTASE INHIBITOR	chr17p	LARGE_INTESTINE	0.004159942	0.836068099	Lower viability in loss lines
TENAPANOR	SODIUM/HYDROGEN EXCHANGER INHIBITOR	chr9p	LUNG	0.004160876	0.836068099	Lower viability in loss lines
OXYCLOZANIDE		chr9p	SKIN	0.004161638	0.836068099	Greater viability in loss lines
BIAPENEM	BACTERIAL CELL WALL SYNTHESIS INHIBITOR	chr14q	CENTRAL_NERVOUS_SYSTEM	0.004165518	0.836068099	Greater viability in loss lines
DIPRAGLURANT	GLUTAMATE RECEPTOR NEGATIVE ALLOSTERIC MODULATOR	chr9q	LUNG	0.004165847	0.836068099	Lower viability in loss lines
EBPC	ALDOSE REDUCTASE INHIBITOR	chr20p	LUNG	0.004167195	0.836068099	Lower viability in loss lines
PAEONIFLORIN	ANTICONVULSANT	chr9q	LUNG	0.004167635	0.836068099	Greater viability in loss lines
AV-412	PROTEIN TYROSINE KINASE INHIBITOR	chr11p	LUNG	0.004168648	0.836068099	Lower viability in loss lines
CENERIMOD	SPHINGOSINE 1-PHOSPHATE RECEPTOR MODULATOR	chr10q	LUNG	0.004169662	0.836068099	Lower viability in loss lines
2-CHLORO-N6-CYCLOPENTYLADENOSINE	ADENOSINE RECEPTOR AGONIST	chr4p	OVARY	0.00417045	0.836068099	Lower viability in loss lines
PROPOXUR		chr22q	PANCREAS	0.004175458	0.836068099	Lower viability in loss lines
CHC	MONOCARBOXYLATE TRANSPORTER INHIBITOR	chr10q	LUNG	0.004175854	0.836068099	Lower viability in loss lines
EVP4593	NFKB PATHWAY INHIBITOR	chr4q	PANCREAS	0.004175954	0.836068099	Lower viability in loss lines
BERGENIN	INTERLEUKIN INHIBITOR	chr18q	LARGE_INTESTINE	0.004178219	0.836068099	Greater viability in loss lines
LSZ-102	SELECTIVE ESTROGEN RECEPTOR MODULATOR (SERM)	chr3p	LUNG	0.004179543	0.836068099	Greater viability in loss lines
LETOSTEINE	MUCOLYTIC AGENT	chr17p	LARGE_INTESTINE	0.004180051	0.836068099	Greater viability in loss lines
DICLOFENAMIDE	CARBONIC ANHYDRASE INHIBITOR	chr22q	LARGE_INTESTINE	0.004180873	0.836068099	Greater viability in loss lines
ASP3026	ALK TYROSINE KINASE RECEPTOR INHIBITOR	chr17p	LARGE_INTESTINE	0.004183522	0.836068099	Lower viability in loss lines
BENZNIDAZOLE	DNA SYNTHESIS INHIBITOR	chr3p	PANCREAS	0.004185237	0.836068099	Lower viability in loss lines
ACOZIBOROLE	ANTITRYPANOSOMAL	chr6p	LUNG	0.004191414	0.83626823	Lower viability in loss lines
FENOLDOPAM	DOPAMINE RECEPTOR AGONIST	chr13q	CENTRAL_NERVOUS_SYSTEM	0.004193019	0.83626823	Lower viability in loss lines
DEXLOXIGLUMIDE	CCK RECEPTOR ANTAGONIST	chr9p	LUNG	0.004194034	0.83626823	Greater viability in loss lines
CETRORELIX	GONADOTROPIN RELEASING FACTOR HORMONE RECEPTOR ANTAGONIST	chr6p	LUNG	0.004195645	0.83626823	Greater viability in loss lines
CHLORPROPHAM	ANTIVIRAL	chr18q	OVARY	0.004198972	0.83626823	Greater viability in loss lines
NU-7026	PI3K INHIBITOR	chr18p	LUNG	0.004199628	0.83626823	Lower viability in loss lines
ETHAVERINE	CALCIUM CHANNEL BLOCKER	chr13q	CENTRAL_NERVOUS_SYSTEM	0.004203744	0.836639889	Greater viability in loss lines
ELIGLUSTAT	GLYCOSYL TRANSFERASE INHIBITOR	chr3p	LUNG	0.004205959	0.836639889	Greater viability in loss lines
SELONSERTIB	MAP KINASE ACTIVATOR	chr18q	LUNG	0.004212247	0.837446093	Greater viability in loss lines
CHLORPHENAMINE	HISTAMINE RECEPTOR ANTAGONIST	chr17p	PANCREAS	0.004223013	0.839141388	Greater viability in loss lines
CILOSTAZOL	PHOSPHODIESTERASE INHIBITOR	chr18q	OVARY	0.004229673	0.839924362	Greater viability in loss lines
AMITRIPTYLINE	SEROTONINâNOREPINEPHRINE REUPTAKE INHIBITOR (SNRI)	chr6q	PANCREAS	0.004231436	0.839924362	Lower viability in loss lines
CLEVIPREX	CALCIUM CHANNEL BLOCKER	chr13q	CENTRAL_NERVOUS_SYSTEM	0.004234558	0.839961015	Lower viability in loss lines
PHENYLACETYLGLUTAMINE	PROTEIN SYNTHESIS INHIBITOR	chr19q	LUNG	0.004237403	0.839961015	Greater viability in loss lines
MAROPITANT	NEUROKININ RECEPTOR ANTAGONIST	chr3p	PANCREAS	0.004240739	0.839961015	Greater viability in loss lines
CYPROTERONE-ACETATE	ANDROGEN RECEPTOR ANTAGONIST	chr17p	OVARY	0.004241741	0.839961015	Greater viability in loss lines
BETAMETHASONE-ACETATE	GLUCOCORTICOID RECEPTOR AGONIST	chr8p	PANCREAS	0.004245118	0.839961015	Greater viability in loss lines
OLIGOMYCIN-A	ATPASE INHIBITOR	chr4q	LUNG	0.004247099	0.839961015	Lower viability in loss lines
ERYTHRITOL		chr3p	PANCREAS	0.004249543	0.839961015	Greater viability in loss lines
S-ISOPROPYLISOTHIOUREA	NITRIC OXIDE SYNTHASE INHIBITOR	chr22q	LARGE_INTESTINE	0.004249551	0.839961015	Greater viability in loss lines
PERAMIVIR	NEURAMINIDASE INHIBITOR	chr4p	OVARY	0.004256923	0.840974511	Lower viability in loss lines
TECARFARIN		chr6q	LUNG	0.004264573	0.841085294	Lower viability in loss lines
CLORGILINE	MONOAMINE OXIDASE INHIBITOR	chr4p	CENTRAL_NERVOUS_SYSTEM	0.004265527	0.841085294	Lower viability in loss lines
AMETANTRONE	ANTICANCER AGENT	chr4q	PANCREAS	0.004266276	0.841085294	Lower viability in loss lines
ETRETINATE	PROTEIN SYNTHESIS INHIBITOR	chr9q	LUNG	0.004268309	0.841085294	Lower viability in loss lines
IDF-11774	HYPOXIA INDUCIBLE FACTOR INHIBITOR	chr12p	LUNG	0.004268705	0.841085294	Lower viability in loss lines
PF-06873600	CDK INHIBITOR	chr17p	OVARY	0.004278805	0.841689562	Greater viability in loss lines
ATIPRIMOD	STAT INHIBITOR	chr14q	CENTRAL_NERVOUS_SYSTEM	0.004279839	0.841689562	Greater viability in loss lines
VP-20629	BETA AMYLOID ANTAGONIST	chr13q	LUNG	0.004282068	0.841689562	Greater viability in loss lines
A-784168	TRANSIENT RECEPTOR POTENTIAL CHANNEL ANTAGONIST	chr9q	LUNG	0.004282545	0.841689562	Lower viability in loss lines
UNC2327	PROTEIN ARGININE N-METHYLTRANSFERASE INHIBITOR	chr11p	LUNG	0.004286536	0.841689562	Greater viability in loss lines
VX-765	CASPASE INHIBITOR	chr22q	LARGE_INTESTINE	0.00428714	0.841689562	Greater viability in loss lines
FLUFENAMIC-ACID	CHLORIDE CHANNEL BLOCKER	chr16p	LUNG	0.00429222	0.841689562	Greater viability in loss lines
TROPANYL-3,5-DIMETHYLBENZOATE	SEROTONIN RECEPTOR ANTAGONIST	chr6q	SKIN	0.004292936	0.841689562	Lower viability in loss lines
TC-A-2317	AURORA KINASE INHIBITOR	chr22q	HAEMATOPOIETIC_AND_LYMPHOID_TISSUE	0.004293166	0.841689562	Greater viability in loss lines
SKF-83566	DOPAMINE RECEPTOR ANTAGONIST	chr10p	SKIN	0.004294231	0.841689562	Greater viability in loss lines
CRESOL		chr20p	LUNG	0.004303081	0.842571395	Greater viability in loss lines
TRIMEBUTINE	OPIOID RECEPTOR AGONIST	chr11p	LUNG	0.004304255	0.842571395	Lower viability in loss lines
ENOXACIN	TOPOISOMERASE INHIBITOR	chr17p	OVARY	0.004310898	0.842571395	Greater viability in loss lines
AMG-548	MAP KINASE INHIBITOR	chr11q	SKIN	0.004311311	0.842571395	Lower viability in loss lines
ATORVASTATIN	HMGCR INHIBITOR	chr3p	PANCREAS	0.004311745	0.842571395	Greater viability in loss lines
PROCHLORPERAZINE	DOPAMINE RECEPTOR ANTAGONIST	chr19q	LUNG	0.004313815	0.842571395	Lower viability in loss lines
DROLOXIFENE	SELECTIVE ESTROGEN RECEPTOR MODULATOR (SERM)	chr10q	SKIN	0.004315468	0.842571395	Lower viability in loss lines
DEXMEDETOMIDINE	ADRENERGIC RECEPTOR AGONIST	chr10q	HAEMATOPOIETIC_AND_LYMPHOID_TISSUE	0.004316717	0.842571395	Greater viability in loss lines
AMOXICILLIN		chr18q	BREAST	0.004330109	0.842590427	Greater viability in loss lines
NEMONAPRIDE	DOPAMINE RECEPTOR ANTAGONIST	chr10p	LUNG	0.004331474	0.842590427	Greater viability in loss lines
TIMONACIC	ANTIOXIDANT	chr3p	PANCREAS	0.004334576	0.842590427	Greater viability in loss lines
GENISTEIN	TYROSINE KINASE INHIBITOR	chr22q	LARGE_INTESTINE	0.004334718	0.842590427	Greater viability in loss lines
1-ACETYL-4-METHYLPIPERAZINE	ACETYLCHOLINE RECEPTOR AGONIST	chr10q	LUNG	0.004336717	0.842590427	Greater viability in loss lines
OXALIPLATIN	DNA INHIBITOR	chr10q	CENTRAL_NERVOUS_SYSTEM	0.00434296	0.842590427	Greater viability in loss lines
AC-710	PDGFR TYROSINE KINASE RECEPTOR INHIBITOR	chr11p	LUNG	0.004344485	0.842590427	Lower viability in loss lines
UNC2327	PROTEIN ARGININE N-METHYLTRANSFERASE INHIBITOR	chr19p	LUNG	0.004346695	0.842590427	Greater viability in loss lines
AB928		chr18p	PANCREAS	0.004348105	0.842590427	Greater viability in loss lines
AFOXOLANER		chr14q	CENTRAL_NERVOUS_SYSTEM	0.004350722	0.842590427	Lower viability in loss lines
NISOLDIPINE	CALCIUM CHANNEL BLOCKER	chr6q	PANCREAS	0.004351273	0.842590427	Greater viability in loss lines
INOSITOL-HEXANICOTINATE		chr19q	LUNG	0.004351871	0.842590427	Lower viability in loss lines
TRAPIDIL	PDGFR TYROSINE KINASE RECEPTOR INHIBITOR	chr3p	LUNG	0.004353036	0.842590427	Greater viability in loss lines
NSC-3852	HDAC INHIBITOR	chr17p	OVARY	0.004356668	0.842590427	Greater viability in loss lines
6-AMINOPENICILLANIC-ACID		chr6q	SKIN	0.004362651	0.842590427	Greater viability in loss lines
TETRACAINE	MEMBRANE INTEGRITY INHIBITOR	chr10q	SKIN	0.00436352	0.842590427	Lower viability in loss lines
DEFOROLIMUS	MTOR INHIBITOR	chr18q	LUNG	0.004365627	0.842590427	Greater viability in loss lines
QUININE	HEMOZOIN BIOCRYSTALLIZATION INHIBITOR	chr9p	SKIN	0.004366879	0.842590427	Greater viability in loss lines
TRIHEXYPHENIDYL	ACETYLCHOLINE RECEPTOR ANTAGONIST	chr22q	LARGE_INTESTINE	0.004367032	0.842590427	Lower viability in loss lines
SN-2	TRANSIENT RECEPTOR POTENTIAL CHANNEL AGONIST	chr9q	LUNG	0.004367394	0.842590427	Lower viability in loss lines
TAURINE	ANTIOXIDANT	chr19p	LUNG	0.004375277	0.842590427	Greater viability in loss lines
N-ACETYLCARNOSINE		chr22q	PANCREAS	0.004376234	0.842590427	Lower viability in loss lines
CHRYSOPHANIC-ACID	EGFR INHIBITOR	chr18q	LARGE_INTESTINE	0.004376749	0.842590427	Greater viability in loss lines
VECABRUTINIB	BRUTON'S TYROSINE KINASE (BTK) INHIBITOR	chr17p	OVARY	0.004378505	0.842590427	Greater viability in loss lines
EDOXABAN	COAGULATION FACTOR INHIBITOR	chr10p	PANCREAS	0.004380715	0.842590427	Greater viability in loss lines
2-CHLORO-N6-CYCLOPENTYLADENOSINE	ADENOSINE RECEPTOR AGONIST	chr4q	OVARY	0.004381	0.842590427	Lower viability in loss lines
DARUNAVIR	HIV PROTEASE INHIBITOR	chr17p	OVARY	0.004382394	0.842590427	Greater viability in loss lines
ELEXACAFTOR		chr5q	LUNG	0.004382442	0.842590427	Greater viability in loss lines
MADRASIN	CELL SPLICING INHIBITOR	chr10p	SKIN	0.00438366	0.842590427	Lower viability in loss lines
BUPRANOLOL	ADRENERGIC RECEPTOR ANTAGONIST	chr16p	LUNG	0.004384264	0.842590427	Lower viability in loss lines
KHELLIN	VASODILATOR	chr18q	OVARY	0.004389363	0.843137853	Lower viability in loss lines
METARAMINOL	ADRENERGIC RECEPTOR AGONIST	chr9p	SKIN	0.004397396	0.84359601	Greater viability in loss lines
BMS-935177	BRUTON'S TYROSINE KINASE (BTK) INHIBITOR	chr15q	LUNG	0.004400471	0.84359601	Lower viability in loss lines
PF-06747775	EGFR INHIBITOR	chr4p	OESOPHAGUS	0.004400652	0.84359601	Greater viability in loss lines
BUCLADESINE	CAMP STIMULANT	chr19q	LUNG	0.004400752	0.84359601	Lower viability in loss lines
LY2784544	JAK INHIBITOR	chr3p	PANCREAS	0.004405265	0.844029438	Lower viability in loss lines
LM-22A4	TROPOMYOSIN RECEPTOR KINASE INHIBITOR	chr19q	LUNG	0.00441112	0.844719364	Lower viability in loss lines
CHUANXIONGZINE		chr8p	PANCREAS	0.004416012	0.845224212	Lower viability in loss lines
TRICIRIBINE-PHOSPHATE	AKT INHIBITOR	chr6q	LUNG	0.004431815	0.847815937	Lower viability in loss lines
PEFICITINIB	JAK INHIBITOR	chr22q	LARGE_INTESTINE	0.004441075	0.8491539	Greater viability in loss lines
FOSTEMSAVIR	ANTIVIRAL	chr10q	CENTRAL_NERVOUS_SYSTEM	0.004447757	0.849997801	Lower viability in loss lines
AMZ30	PROTEIN PHOSPHATASE INHIBITOR	chr10q	CENTRAL_NERVOUS_SYSTEM	0.004454751	0.850241172	Lower viability in loss lines
JNJ-678	RSV FUSION INHIBITOR	chr10q	LUNG	0.004455004	0.850241172	Lower viability in loss lines
REVERSINE	AURORA KINASE INHIBITOR	chr17p	PANCREAS	0.004457127	0.850241172	Lower viability in loss lines
AZODICARBONAMIDE	DNA SYNTHESIS INHIBITOR	chr15q	LUNG	0.004458105	0.850241172	Greater viability in loss lines
PF-05212384	PI3K INHIBITOR	chr8p	PANCREAS	0.004462169	0.850545964	Greater viability in loss lines
VARENICLINE	ACETYLCHOLINE RECEPTOR AGONIST	chr8p	LUNG	0.004467206	0.850545964	Greater viability in loss lines
PRALIDOXIME-CHLORIDE	ACETYLCHOLINESTERASE INHIBITOR	chr18p	LUNG	0.004469463	0.850545964	Lower viability in loss lines
BUPRANOLOL	ADRENERGIC RECEPTOR ANTAGONIST	chr9p	LUNG	0.004469775	0.850545964	Greater viability in loss lines
SATRAPLATIN	DNA ALKYLATING AGENT	chr11q	SKIN	0.004473962	0.850545964	Lower viability in loss lines
OR-486	CATECHOL O METHYLTRANSFERASE INHIBITOR	chr10p	HAEMATOPOIETIC_AND_LYMPHOID_TISSUE	0.004477151	0.850545964	Lower viability in loss lines
PIRQUINOZOL	HISTAMINE RELEASE INHIBITOR	chr16q	LUNG	0.004479716	0.850545964	Lower viability in loss lines
DWK-1339	BETA AMYLOID AGGREGATION INHIBITOR	chr22q	BREAST	0.004479827	0.850545964	Lower viability in loss lines
BI-2536	PLK INHIBITOR	chr17p	OVARY	0.004480799	0.850545964	Greater viability in loss lines
BEZAFIBRATE	PPAR RECEPTOR AGONIST	chr18q	LARGE_INTESTINE	0.004484073	0.850545964	Greater viability in loss lines
PK-11195	BENZODIAZEPINE RECEPTOR ANTAGONIST	chr18q	LARGE_INTESTINE	0.004486753	0.850545964	Greater viability in loss lines
AZD3988	DIACYLGLYCEROL KINASE INHIBITOR	chr22q	PANCREAS	0.004486938	0.850545964	Lower viability in loss lines
FLUPIRTINE	GLUTAMATE RECEPTOR ANTAGONIST	chr17p	PANCREAS	0.004490722	0.850832989	Lower viability in loss lines
RHC-80267	TRIACYLGLYCEROL LIPASE INHIBITOR	chr10p	SKIN	0.004493462	0.850921854	Lower viability in loss lines
CARBENDAZIM	TUBULIN POLYMERIZATION INHIBITOR	chr8p	BREAST	0.004499082	0.851272599	Lower viability in loss lines
CYCLOSPORINE	CALCINEURIN INHIBITOR	chr16q	LUNG	0.004499857	0.851272599	Greater viability in loss lines
NEU2000	IONOTROPIC GLUTAMATE RECEPTOR ANTAGONIST	chr10q	LUNG	0.004505065	0.851827777	Greater viability in loss lines
AZ-10417808	CASPASE INHIBITOR	chr13q	LUNG	0.004512148	0.852465532	Lower viability in loss lines
HM-30181	P GLYCOPROTEIN INHIBITOR	chr6q	SKIN	0.004512987	0.852465532	Greater viability in loss lines
ACY-1215	HDAC INHIBITOR	chr10p	CENTRAL_NERVOUS_SYSTEM	0.004516654	0.852637561	Greater viability in loss lines
NITISINONE	HYDROXYPHENYLPYRUVATE DIOXYGENASE INHIBITOR	chr10q	LUNG	0.004518448	0.852637561	Lower viability in loss lines
VX-984		chr20p	LUNG	0.004527885	0.853248175	Lower viability in loss lines
ADRAFINIL	ADRENERGIC RECEPTOR AGONIST	chr22q	LARGE_INTESTINE	0.004528009	0.853248175	Greater viability in loss lines
NGD-94-1	DOPAMINE RECEPTOR ANTAGONIST	chr3p	LUNG	0.004528514	0.853248175	Lower viability in loss lines
D-PHENYLALANINE	ENKEPHALINASE INHIBITOR	chr3p	LUNG	0.004533116	0.853475763	Greater viability in loss lines
ELESCLOMOL	OXIDATIVE STRESS INDUCER	chr3p	LUNG	0.004535647	0.853475763	Greater viability in loss lines
ERYTHROMYCIN-ETHYLSUCCINATE	PROTEIN SYNTHESIS INHIBITOR	chr4q	LUNG	0.004536555	0.853475763	Greater viability in loss lines
CLOPIDOGREL	PURINERGIC RECEPTOR ANTAGONIST	chr3p	LUNG	0.004543547	0.853827313	Greater viability in loss lines
LESTAURTINIB	JAK INHIBITOR	chr22q	LARGE_INTESTINE	0.004544074	0.853827313	Greater viability in loss lines
FLUTEMETAMOL		chr20p	LUNG	0.00454689	0.853827313	Lower viability in loss lines
NERATINIB	EGFR INHIBITOR	chr18q	LARGE_INTESTINE	0.004547536	0.853827313	Greater viability in loss lines
KB-R7943	SODIUM/CALCIUM EXCHANGE INHIBITOR	chr10p	UPPER_AERODIGESTIVE_TRACT	0.004560138	0.855352266	Greater viability in loss lines
ADAROTENE	RETINOID RECEPTOR AGONIST	chr18q	LUNG	0.004560223	0.855352266	Lower viability in loss lines
SPIROXATRINE	SEROTONIN RECEPTOR ANTAGONIST	chr22q	LUNG	0.004564306	0.855689865	Lower viability in loss lines
[truncated: 18,340 more rows]
