# Supplementary material for: Half the Chromosome It Used to Be: Identifying Cancer Treatments Targeting Aneuploid Losses
Source: Genes (Basel). 2025 Jun 14;16(6):708. doi: 10.3390/genes16060708 (PMC12192454; doi:10.3390/genes16060708)
Supplement: Supplementary file 1 [file genes-16-00708-s001.zip › Supplemental Table S5 Broad Drug Viability Associations Aggregated.csv]

Treatment	chr_arm	p_value	p_value_BH_adjusted	sensitivity_change
YC-1	14q	2.36798E-09	0.000566091	Lower viability in loss lines
GOLGICIDE-A	3p	1.07106E-08	0.001068392	Greater viability in loss lines
GOLGICIDE-A	10q	1.34074E-08	0.001068392	Lower viability in loss lines
PLX8394	10q	3.71222E-08	0.002218616	Lower viability in loss lines
POZIOTINIB	3p	7.55398E-08	0.003611724	Lower viability in loss lines
IBRUTINIB	21q	1.27193E-07	0.005067825	Lower viability in loss lines
SB-747651A	18q	2.59072E-07	0.007244021	Greater viability in loss lines
CCT137690	8p	2.64561E-07	0.007244021	Greater viability in loss lines
TETRAMETHYLTHIURAM-MONOSULFIDE	17p	2.72718E-07	0.007244021	Greater viability in loss lines
CID-5458317	1p	3.13118E-07	0.007485423	Greater viability in loss lines
C188-9	18q	4.1753E-07	0.009074111	Greater viability in loss lines
BALOXAVIR	22q	4.64988E-07	0.009104686	Greater viability in loss lines
BMS-690514	3p	4.95108E-07	0.009104686	Lower viability in loss lines
TERBUTALINE	17p	5.38771E-07	0.009199943	Greater viability in loss lines
AV-412	3p	6.51609E-07	0.010384946	Lower viability in loss lines
S-TRITYL-L-CYSTEINE	17p	7.01533E-07	0.010481828	Greater viability in loss lines
GSK269962	18q	7.83469E-07	0.010927876	Greater viability in loss lines
TRICIRIBINE	14q	8.26409E-07	0.010927876	Greater viability in loss lines
THREO-2-METHYLISOCITRATE-(DL)	11p	8.68522E-07	0.010927876	Lower viability in loss lines
AT13148	18q	9.87174E-07	0.011607468	Greater viability in loss lines
GSK269962	3p	1.04457E-06	0.011607468	Greater viability in loss lines
THIOMERSAL	6p	1.0682E-06	0.011607468	Greater viability in loss lines
KW-2478	14q	1.15302E-06	0.011984431	Greater viability in loss lines
NUTLIN-3	18q	1.2473E-06	0.01234581	Greater viability in loss lines
IDASANUTLIN	18q	1.29107E-06	0.01234581	Greater viability in loss lines
AZD8931	21q	1.47417E-06	0.013554443	Lower viability in loss lines
SB-216641	19p	1.70672E-06	0.014672146	Lower viability in loss lines
MADRASIN	14q	1.75351E-06	0.014672146	Lower viability in loss lines
SB-772077B	18q	1.77985E-06	0.014672146	Greater viability in loss lines
MILADEMETAN	18q	2.16488E-06	0.017251245	Greater viability in loss lines
BAG-956	8p	2.55236E-06	0.019149026	Greater viability in loss lines
ZOLANTIDINE	3p	2.67951E-06	0.019149026	Greater viability in loss lines
OLDA	18q	2.68219E-06	0.019149026	Greater viability in loss lines
TRICIRIBINE-PHOSPHATE	14q	2.75161E-06	0.019149026	Greater viability in loss lines
MNS-(3,4-METHYLENEDIOXY-NITROSTYRENE)	17p	2.84012E-06	0.019149026	Greater viability in loss lines
MERTANSINE	18q	2.88364E-06	0.019149026	Greater viability in loss lines
CARMOFUR	17p	3.09967E-06	0.019783154	Greater viability in loss lines
MILADEMETAN	4q	3.14464E-06	0.019783154	Greater viability in loss lines
GAMBOGIC-ACID	17p	3.39565E-06	0.020814572	Greater viability in loss lines
IMIDAZOACRIDINONE	17p	3.90632E-06	0.023217496	Greater viability in loss lines
MILADEMETAN	17p	3.9819E-06	0.023217496	Greater viability in loss lines
NITAZOXANIDE	14q	4.33671E-06	0.024198392	Lower viability in loss lines
ARV-825	17p	4.41142E-06	0.024198392	Greater viability in loss lines
FLUVASTATIN	1p	4.51843E-06	0.024198392	Greater viability in loss lines
MEVASTATIN	17p	4.56297E-06	0.024198392	Greater viability in loss lines
POZIOTINIB	21q	4.65624E-06	0.024198392	Lower viability in loss lines
AT13148	17p	5.07935E-06	0.025733639	Greater viability in loss lines
IDASANUTLIN	8p	5.16694E-06	0.025733639	Greater viability in loss lines
AZD3759	3p	6.00806E-06	0.028385045	Lower viability in loss lines
PITAVASTATIN	17p	6.05066E-06	0.028385045	Greater viability in loss lines
FLUVASTATIN	17p	6.07059E-06	0.028385045	Greater viability in loss lines
PITAVASTATIN	1p	6.17425E-06	0.028385045	Greater viability in loss lines
AZATHIOPRINE	14q	6.42384E-06	0.028740818	Greater viability in loss lines
CBIPES	5q	6.49208E-06	0.028740818	Lower viability in loss lines
MILADEMETAN	8p	6.79225E-06	0.029160963	Greater viability in loss lines
RG7112	18q	6.91711E-06	0.029160963	Greater viability in loss lines
CGM097	8p	6.95293E-06	0.029160963	Greater viability in loss lines
SAR405838	18q	7.68519E-06	0.031676363	Greater viability in loss lines
NMS-E973	17p	7.96469E-06	0.032271972	Greater viability in loss lines
LDN193189	18q	8.32321E-06	0.032881804	Greater viability in loss lines
NSC-3852	17p	8.55168E-06	0.032881804	Greater viability in loss lines
AT7867	17p	8.59796E-06	0.032881804	Greater viability in loss lines
GSK269962	8p	8.66538E-06	0.032881804	Greater viability in loss lines
AT7867	19p	9.21761E-06	0.034430793	Greater viability in loss lines
SAR405838	8p	9.62852E-06	0.035032334	Greater viability in loss lines
XL647	3p	9.77905E-06	0.035032334	Lower viability in loss lines
SOBLIDOTIN	3p	1.00777E-05	0.035032334	Greater viability in loss lines
DESLANOSIDE	17p	1.00828E-05	0.035032334	Greater viability in loss lines
PLX8394	10p	1.01114E-05	0.035032334	Lower viability in loss lines
LDN193189	1p	1.04563E-05	0.035710023	Greater viability in loss lines
R306465	17p	1.09994E-05	0.037035482	Greater viability in loss lines
S-111	12q	1.15173E-05	0.038240755	Greater viability in loss lines
SIMVASTATIN	17p	1.24627E-05	0.040812966	Greater viability in loss lines
EDOXUDINE	8q	1.37523E-05	0.044427597	Lower viability in loss lines
OPROZOMIB	17p	1.42079E-05	0.045287406	Greater viability in loss lines
ZOLANTIDINE	8p	1.45513E-05	0.045771583	Greater viability in loss lines
SOBLIDOTIN	18q	1.6018E-05	0.04942197	Greater viability in loss lines
GAMBOGIC-ACID	1p	1.63244E-05	0.04942197	Greater viability in loss lines
VU0422288	3p	1.64422E-05	0.04942197	Greater viability in loss lines
NRC-2694	3p	1.6599E-05	0.04942197	Lower viability in loss lines
TRADIPITANT	8p	1.69255E-05	0.04942197	Greater viability in loss lines
SARACATINIB	3p	1.69522E-05	0.04942197	Lower viability in loss lines
SAR-245409	4q	1.79946E-05	0.051228883	Lower viability in loss lines
PF-06873600	17p	1.82331E-05	0.051228883	Greater viability in loss lines
INIMUR	10q	1.83734E-05	0.051228883	Greater viability in loss lines
ELN-441958	11p	1.84291E-05	0.051228883	Lower viability in loss lines
PBT-1033	22q	1.98108E-05	0.054037802	Greater viability in loss lines
PHENTERMINE	22q	1.98917E-05	0.054037802	Lower viability in loss lines
OMBRABULIN	8p	2.05555E-05	0.055213756	Greater viability in loss lines
AMUVATINIB	14q	2.0905E-05	0.055528432	Greater viability in loss lines
LY450108	1p	2.16339E-05	0.056833208	Greater viability in loss lines
SOBLIDOTIN	6q	2.19084E-05	0.056928756	Greater viability in loss lines
BAMBUTEROL	11q	2.21828E-05	0.057021919	Lower viability in loss lines
VERUBULIN	3p	2.25469E-05	0.057341279	Greater viability in loss lines
METHAPYRILENE	16p	2.28627E-05	0.057532401	Greater viability in loss lines
CGM097	13q	2.36949E-05	0.058846191	Greater viability in loss lines
GENZ-123346	17p	2.38771E-05	0.058846191	Greater viability in loss lines
OMBRABULIN	6q	2.50624E-05	0.060049621	Greater viability in loss lines
IMIDAZOACRIDINONE	8p	2.53669E-05	0.060049621	Greater viability in loss lines
BMS-599626	18q	2.56586E-05	0.060049621	Lower viability in loss lines
VINDESINE	17p	2.56933E-05	0.060049621	Greater viability in loss lines
AB-680	11p	2.57492E-05	0.060049621	Lower viability in loss lines
EXATECAN-MESYLATE	17p	2.60527E-05	0.060049621	Greater viability in loss lines
ECONAZOLE	10q	2.65186E-05	0.060049621	Greater viability in loss lines
H-89	3p	2.66792E-05	0.060049621	Greater viability in loss lines
AMG-232	18q	2.68157E-05	0.060049621	Greater viability in loss lines
1-DEOXYMANNOJIRIMYCIN	7p	2.68773E-05	0.060049621	Lower viability in loss lines
ANISOMYCIN	17p	2.81309E-05	0.061977939	Greater viability in loss lines
SNX-5422	8q	2.82589E-05	0.061977939	Greater viability in loss lines
CGM097	18q	3.01388E-05	0.065500006	Greater viability in loss lines
STEMREGENIN-1	5q	3.0556E-05	0.065808635	Greater viability in loss lines
PD-153035	3p	3.17989E-05	0.067809525	Lower viability in loss lines
IBRUTINIB	3p	3.20524E-05	0.067809525	Lower viability in loss lines
KPT-185	17p	3.25249E-05	0.06814998	Greater viability in loss lines
MERTANSINE	18p	3.29558E-05	0.06814998	Greater viability in loss lines
GOLGICIDE-A	18q	3.30685E-05	0.06814998	Greater viability in loss lines
SPARFLOXACIN	17p	3.46592E-05	0.06959746	Greater viability in loss lines
GK921	1p	3.53486E-05	0.06959746	Greater viability in loss lines
CT7001	14q	3.54287E-05	0.06959746	Greater viability in loss lines
MILADEMETAN	4p	3.54792E-05	0.06959746	Greater viability in loss lines
VU0238429	17p	3.59933E-05	0.06959746	Greater viability in loss lines
AMG-232	8p	3.62097E-05	0.06959746	Greater viability in loss lines
BENZOFENAC	2q	3.62933E-05	0.06959746	Lower viability in loss lines
SR-1078	18q	3.63776E-05	0.06959746	Lower viability in loss lines
10-HYDROXYCAMPTOTHECIN	17p	3.63911E-05	0.06959746	Greater viability in loss lines
OCLACITINIB	7p	3.75695E-05	0.07073262	Lower viability in loss lines
API-1	6p	3.75764E-05	0.07073262	Greater viability in loss lines
ERIBULIN	18q	3.8694E-05	0.071081154	Greater viability in loss lines
BGT226	17p	3.8892E-05	0.071081154	Greater viability in loss lines
VINDESINE	18q	3.8895E-05	0.071081154	Greater viability in loss lines
DIM-C-PPHCO2ME	1p	3.90214E-05	0.071081154	Greater viability in loss lines
DIPIVEFRINE	10q	3.92482E-05	0.071081154	Greater viability in loss lines
TIRACIZINE	17q	4.0368E-05	0.072559436	Lower viability in loss lines
APD597	5q	4.07774E-05	0.072748412	Lower viability in loss lines
PLX4720	10q	4.45146E-05	0.078827403	Lower viability in loss lines
C188-9	22q	4.51665E-05	0.079393812	Greater viability in loss lines
BAY-11-7085	17p	4.6861E-05	0.081771085	Greater viability in loss lines
PITAVASTATIN	21q	4.76215E-05	0.082352808	Greater viability in loss lines
BNC105	6q	4.79791E-05	0.082352808	Greater viability in loss lines
PIM-447	22q	4.82278E-05	0.082352808	Greater viability in loss lines
SIROLIMUS	22q	4.88847E-05	0.08244611	Greater viability in loss lines
S-TRITYL-L-CYSTEINE	18q	4.89722E-05	0.08244611	Greater viability in loss lines
RBN-2397	3p	5.08821E-05	0.085062494	Lower viability in loss lines
RG7112	8p	5.12624E-05	0.085103097	Greater viability in loss lines
VINDESINE	6q	5.18282E-05	0.085449	Greater viability in loss lines
SPERMINE	20p	5.40732E-05	0.088539726	Greater viability in loss lines
CID-5458317	18p	5.45128E-05	0.088572594	Greater viability in loss lines
BRICICLIB	6q	5.48343E-05	0.088572594	Greater viability in loss lines
CUDC-427	16p	5.55801E-05	0.089174724	Lower viability in loss lines
VINCRISTINE	17p	5.60505E-05	0.089329863	Greater viability in loss lines
ARV-825	3p	5.7108E-05	0.090202008	Greater viability in loss lines
E3330	16p	5.74701E-05	0.090202008	Lower viability in loss lines
NICLOSAMIDE	10p	5.89042E-05	0.090202008	Lower viability in loss lines
PROPYLENE-GLYCOL	17q	5.94589E-05	0.090202008	Greater viability in loss lines
CETRIMONIUM	4q	5.9529E-05	0.090202008	Lower viability in loss lines
GENIPIN	21q	5.98556E-05	0.090202008	Greater viability in loss lines
ONCRASIN-1	14q	6.01652E-05	0.090202008	Lower viability in loss lines
OMBRABULIN	18q	6.02873E-05	0.090202008	Greater viability in loss lines
LIXIVAPTAN	3p	6.03002E-05	0.090202008	Greater viability in loss lines
VE-821	8p	6.05409E-05	0.090202008	Greater viability in loss lines
SB-747651A	8p	6.09398E-05	0.090202008	Greater viability in loss lines
BRILLIANT-GREEN	17p	6.11255E-05	0.090202008	Greater viability in loss lines
TYRPHOSTIN-AG-1478	3p	6.16633E-05	0.090437335	Lower viability in loss lines
INDISULAM	19p	6.22971E-05	0.090809771	Greater viability in loss lines
COH29	20p	6.27013E-05	0.090845104	Greater viability in loss lines
GEFITINIB	3p	6.31399E-05	0.090929483	Lower viability in loss lines
SKLB1002	17p	6.42202E-05	0.091077599	Greater viability in loss lines
LOBENZARIT	11q	6.48797E-05	0.091077599	Lower viability in loss lines
IXAZOMIB-CITRATE	17p	6.50028E-05	0.091077599	Greater viability in loss lines
GS-967	13q	6.52758E-05	0.091077599	Lower viability in loss lines
CEDIRANIB	18q	6.59224E-05	0.091077599	Greater viability in loss lines
AEE788	14q	6.62684E-05	0.091077599	Greater viability in loss lines
CID-5458317	17p	6.64015E-05	0.091077599	Greater viability in loss lines
OSI-420	3p	6.65793E-05	0.091077599	Lower viability in loss lines
ROCILETINIB	14q	6.66716E-05	0.091077599	Greater viability in loss lines
PD-153035	21q	6.85919E-05	0.092679745	Lower viability in loss lines
COH29	17p	6.86198E-05	0.092679745	Greater viability in loss lines
AMINOPENTAMIDE	5q	6.93813E-05	0.09318181	Greater viability in loss lines
VU0238429	1p	7.00659E-05	0.093575516	Greater viability in loss lines
ABT-751	17p	7.0871E-05	0.093737911	Greater viability in loss lines
ONC201	17p	7.1168E-05	0.093737911	Greater viability in loss lines
LAFUTIDINE	4p	7.13638E-05	0.093737911	Lower viability in loss lines
PROPOFOL	16q	7.23904E-05	0.093873601	Greater viability in loss lines
LATANOPROST	17p	7.25306E-05	0.093873601	Greater viability in loss lines
ATORVASTATIN	17p	7.26451E-05	0.093873601	Greater viability in loss lines
CFI-402257	22q	7.39707E-05	0.095072658	Greater viability in loss lines
HALOFUGINONE	17p	7.51154E-05	0.096027661	Greater viability in loss lines
MERTANSINE	8p	7.68982E-05	0.097356122	Greater viability in loss lines
CKI-7	3q	7.69691E-05	0.097356122	Lower viability in loss lines
FLUOCINONIDE	5q	7.7767E-05	0.097847706	Lower viability in loss lines
TOFACITINIB	3p	7.82497E-05	0.097939516	Lower viability in loss lines
THZ1-R	14q	7.97303E-05	0.098354878	Greater viability in loss lines
SULFASALAZINE	15q	8.00072E-05	0.098354878	Greater viability in loss lines
THZ531	14q	8.03543E-05	0.098354878	Greater viability in loss lines
KI-8751	18q	8.12091E-05	0.098354878	Greater viability in loss lines
3-DEAZANEPLANOCIN-A	19q	8.21334E-05	0.098354878	Lower viability in loss lines
DOCETAXEL	17p	8.22758E-05	0.098354878	Greater viability in loss lines
GEFITINIB	8p	8.25288E-05	0.098354878	Lower viability in loss lines
CADAZOLID	18q	8.28364E-05	0.098354878	Greater viability in loss lines
ELTROMBOPAG	4p	8.34668E-05	0.098354878	Greater viability in loss lines
SB-334867	8p	8.35578E-05	0.098354878	Lower viability in loss lines
MILADEMETAN	3p	8.35717E-05	0.098354878	Greater viability in loss lines
SIMVASTATIN	1p	8.35959E-05	0.098354878	Greater viability in loss lines
SOBLIDOTIN	8p	8.393E-05	0.098354878	Greater viability in loss lines
PITOLISANT	20p	8.48064E-05	0.098897091	Greater viability in loss lines
MIK665	18p	8.55031E-05	0.099225514	Greater viability in loss lines
BAG-956	18q	8.60829E-05	0.099415759	Greater viability in loss lines
CFI-402257	17p	8.78243E-05	0.100107248	Greater viability in loss lines
VINFLUNINE	3p	8.79131E-05	0.100107248	Greater viability in loss lines
BNC105	17p	8.79379E-05	0.100107248	Greater viability in loss lines
LENVATINIB	6p	8.9969E-05	0.101933996	Greater viability in loss lines
CALCITRIOL	14q	9.2427E-05	0.104224949	Greater viability in loss lines
OSI-420	14q	9.3391E-05	0.104817605	Greater viability in loss lines
MRX-2843	9p	9.54298E-05	0.106262021	Greater viability in loss lines
TRIMETHOBENZAMIDE	7p	9.5567E-05	0.106262021	Greater viability in loss lines
10-DEACETYLBACCATIN	14q	9.65302E-05	0.106309597	Greater viability in loss lines
APTO-253	19p	9.67153E-05	0.106309597	Greater viability in loss lines
PHA-767491	14q	9.69438E-05	0.106309597	Greater viability in loss lines
U-0126	3p	9.94824E-05	0.108595218	Greater viability in loss lines
NETARSUDIL MESYLATE	3p	0.000100004	0.1086685	Greater viability in loss lines
PALMATINE-CHLORIDE	3p	0.000101401	0.109688352	Greater viability in loss lines
ROSIGLITAZONE	19p	0.000102592	0.110403494	Lower viability in loss lines
PREGNENOLONE-SUCCINATE	8p	0.000102986	0.110403494	Greater viability in loss lines
ORIDONIN	6p	0.000103554	0.110516933	Greater viability in loss lines
TG-101209	8p	0.000104205	0.110716627	Greater viability in loss lines
R547	17p	0.000107652	0.113562552	Greater viability in loss lines
SPERMINE	1p	0.000107833	0.113562552	Greater viability in loss lines
TIPIFARNIB	17p	0.000108322	0.113576733	Greater viability in loss lines
NU-2058	7p	0.000109387	0.113607248	Lower viability in loss lines
NSC-319726	17p	0.000109544	0.113607248	Greater viability in loss lines
CROLIBULIN	18q	0.000109857	0.113607248	Greater viability in loss lines
NEMORUBICIN	17p	0.000110252	0.113607248	Greater viability in loss lines
CHIR-124	17p	0.000111086	0.113656547	Greater viability in loss lines
LY2140023	11q	0.00011125	0.113656547	Lower viability in loss lines
METYRAPONE	15q	0.000111849	0.113782009	Lower viability in loss lines
AZD8055	17p	0.000112886	0.11434998	Greater viability in loss lines
ICOTINIB	3p	0.000113784	0.114773245	Lower viability in loss lines
NPS-2407	8p	0.000115649	0.116164563	Greater viability in loss lines
TACALCITOL	19p	0.000117174	0.116568271	Lower viability in loss lines
AST-1306	14q	0.000118452	0.116568271	Greater viability in loss lines
LOVASTATIN	3p	0.000118651	0.116568271	Greater viability in loss lines
COMBRETASTATIN-A-4	17p	0.000119043	0.116568271	Greater viability in loss lines
ERIBULIN	17p	0.000119839	0.116568271	Greater viability in loss lines
ARAMCHOL	17q	0.000119951	0.116568271	Lower viability in loss lines
VOLASERTIB	6q	0.000120417	0.116568271	Greater viability in loss lines
VINBLASTINE	17p	0.00012055	0.116568271	Greater viability in loss lines
R-1485	18q	0.000120612	0.116568271	Greater viability in loss lines
IDASANUTLIN	17p	0.000120927	0.116568271	Greater viability in loss lines
AMG-232	13q	0.000121738	0.116571426	Greater viability in loss lines
APREMILAST	18p	0.000121906	0.116571426	Lower viability in loss lines
VANDETANIB	3p	0.000122413	0.116590238	Lower viability in loss lines
BIS(MALTOLATO)OXOVANADIUM(IV)	18q	0.000123894	0.117033928	Greater viability in loss lines
AZD5991	18p	0.000124101	0.117033928	Greater viability in loss lines
SPERMINE	17p	0.0001245	0.117033928	Greater viability in loss lines
MNS-(3,4-METHYLENEDIOXY-NITROSTYRENE)	1p	0.000125334	0.117033928	Greater viability in loss lines
LDN193189	22q	0.000125486	0.117033928	Greater viability in loss lines
ERIBULIN	8p	0.000125816	0.117033928	Greater viability in loss lines
LX7101	21q	0.000127394	0.11804285	Greater viability in loss lines
AT13148	19p	0.000128788	0.11882221	Greater viability in loss lines
HALOPEMIDE	17p	0.000129448	0.11882221	Greater viability in loss lines
ONO-4059	21q	0.000129727	0.11882221	Lower viability in loss lines
SULTAMICILLIN	7p	0.000132973	0.121330717	Lower viability in loss lines
PD-407824	11q	0.000134199	0.121984256	Lower viability in loss lines
CLOXYQUIN	19q	0.000135267	0.12248889	Greater viability in loss lines
RKI-1447	21q	0.000136111	0.122678936	Greater viability in loss lines
GDC-0927	3p	0.000136503	0.122678936	Greater viability in loss lines
VINBLASTINE	6q	0.000139441	0.124849665	Greater viability in loss lines
MERTANSINE	3p	0.000142198	0.126843058	Greater viability in loss lines
GW-583340	14q	0.000142842	0.126926244	Greater viability in loss lines
ASTX660	16p	0.000144003	0.126926244	Lower viability in loss lines
A922500	16q	0.00014436	0.126926244	Greater viability in loss lines
ESTRADIOL-CYPIONATE	16q	0.000144415	0.126926244	Greater viability in loss lines
DIM-C-PPHCO2ME	22q	0.00014644	0.127488133	Greater viability in loss lines
R112	22q	0.00014724	0.127488133	Greater viability in loss lines
PELITINIB	21q	0.000147601	0.127488133	Lower viability in loss lines
MK-2206	13q	0.000147921	0.127488133	Greater viability in loss lines
CARMUSTINE	18q	0.000148639	0.127488133	Greater viability in loss lines
GW-583340	18q	0.000148785	0.127488133	Lower viability in loss lines
PARBENDAZOLE	17p	0.000148851	0.127488133	Greater viability in loss lines
K-858	17p	0.000149759	0.127488133	Greater viability in loss lines
PROADIFEN	11q	0.000150413	0.127488133	Lower viability in loss lines
IBRUTINIB	18q	0.000151912	0.127488133	Lower viability in loss lines
CID-5458317	18q	0.000152234	0.127488133	Greater viability in loss lines
GIVINOSTAT	17p	0.000152542	0.127488133	Greater viability in loss lines
S-TRITYL-L-CYSTEINE	22q	0.000152646	0.127488133	Greater viability in loss lines
IBRUTINIB	8p	0.000152751	0.127488133	Lower viability in loss lines
DM4	8p	0.000153053	0.127488133	Greater viability in loss lines
XYLAZINE	16q	0.0001549	0.128094265	Greater viability in loss lines
PD-153035	18q	0.000155273	0.128094265	Lower viability in loss lines
PF-06651600	8q	0.000156096	0.128094265	Lower viability in loss lines
THONZONIUM	14q	0.000156146	0.128094265	Greater viability in loss lines
SECLIDEMSTAT	4p	0.00015646	0.128094265	Greater viability in loss lines
SP-420	14q	0.00015736	0.128095899	Greater viability in loss lines
TIPIRACIL	20p	0.000157534	0.128095899	Lower viability in loss lines
NERATINIB	13q	0.000161402	0.130796299	Greater viability in loss lines
FUROSEMIDE	13q	0.000162091	0.130910817	Lower viability in loss lines
DOVITINIB	17p	0.000164602	0.131922597	Greater viability in loss lines
OMBRABULIN	3p	0.000165768	0.131922597	Greater viability in loss lines
FIRSOCOSTAT	18q	0.000165847	0.131922597	Greater viability in loss lines
BOSUTINIB	3p	0.000166004	0.131922597	Lower viability in loss lines
YO-01027	11p	0.000166179	0.131922597	Lower viability in loss lines
TOPOTECAN	6p	0.00016697	0.131922597	Greater viability in loss lines
TASELISIB	21q	0.000167899	0.131922597	Lower viability in loss lines
BW-A4C	19p	0.000168485	0.131922597	Greater viability in loss lines
UBROGEPANT	6q	0.000169677	0.131922597	Greater viability in loss lines
DESONIDE	20p	0.000169804	0.131922597	Lower viability in loss lines
STA-5326	10q	0.00017023	0.131922597	Greater viability in loss lines
BUTACAINE	15q	0.000170499	0.131922597	Greater viability in loss lines
SU11274	16q	0.000170909	0.131922597	Greater viability in loss lines
DANUSERTIB	17p	0.000171181	0.131922597	Greater viability in loss lines
AP-18	14q	0.000171844	0.131922597	Lower viability in loss lines
DM4	3p	0.000172326	0.131922597	Greater viability in loss lines
ONC201	19p	0.000172725	0.131922597	Greater viability in loss lines
ONO-4059	3p	0.000173675	0.132225879	Lower viability in loss lines
TEMSIROLIMUS	22q	0.000175363	0.132924286	Greater viability in loss lines
LTA	12q	0.000176158	0.132924286	Greater viability in loss lines
PF-06873600	9p	0.00017626	0.132924286	Greater viability in loss lines
FERROSTATIN-1	1p	0.000177761	0.133337222	Lower viability in loss lines
AMENAMEVIR	5q	0.000177924	0.133337222	Lower viability in loss lines
TACALCITOL	18q	0.000178772	0.133554254	Lower viability in loss lines
UNBS-5162	21q	0.000179887	0.133968469	Greater viability in loss lines
DIPHENYLENEIODONIUM	17p	0.000181151	0.134491458	Greater viability in loss lines
SOBLIDOTIN	9p	0.000182368	0.134975808	Greater viability in loss lines
SU3327	18q	0.000183153	0.135137912	Greater viability in loss lines
FRAX486	20p	0.000183968	0.135321705	Greater viability in loss lines
SP-141	18p	0.000185273	0.135863682	Greater viability in loss lines
FILANESIB	17p	0.000186523	0.136361984	Greater viability in loss lines
AT7867	18q	0.000190645	0.138787894	Greater viability in loss lines
PD-98059	5q	0.000191002	0.138787894	Greater viability in loss lines
L-778123	17p	0.000194	0.139416916	Greater viability in loss lines
MRS-1334	9q	0.000194382	0.139416916	Lower viability in loss lines
SB-743921	18p	0.000194461	0.139416916	Greater viability in loss lines
TILDIPIROSIN	3q	0.000194725	0.139416916	Lower viability in loss lines
AZD8931	3p	0.000194784	0.139416916	Lower viability in loss lines
APY-29	19p	0.000195512	0.139520625	Greater viability in loss lines
CHLORMIDAZOLE	14q	0.000197956	0.140585286	Greater viability in loss lines
S-TRITYL-L-CYSTEINE	20p	0.00019833	0.140585286	Greater viability in loss lines
ZOTAROLIMUS	22q	0.000198769	0.140585286	Greater viability in loss lines
BATIMASTAT	14q	0.000199701	0.140638188	Greater viability in loss lines
RAF265	18q	0.000200792	0.140638188	Greater viability in loss lines
WISKOSTATIN	17q	0.000201188	0.140638188	Lower viability in loss lines
PF-03758309	14q	0.000201197	0.140638188	Greater viability in loss lines
CD-1530	2p	0.000205126	0.142966917	Lower viability in loss lines
MERTANSINE	6q	0.000206333	0.143389992	Greater viability in loss lines
MEVASTATIN	21q	0.000207877	0.14404438	Greater viability in loss lines
ON-01500	17p	0.000209198	0.144406333	Greater viability in loss lines
DPC	6q	0.000209608	0.144406333	Greater viability in loss lines
CADAZOLID	18p	0.000210578	0.144657933	Greater viability in loss lines
LDN193189	8p	0.000212702	0.14566327	Greater viability in loss lines
PARICALCITOL	18q	0.00021326	0.14566327	Lower viability in loss lines
U-75799E	9p	0.000214315	0.145967025	Lower viability in loss lines
BELOTECAN	14q	0.000215758	0.146205551	Greater viability in loss lines
ANDROGRAPHOLIDE	17p	0.000216465	0.146205551	Greater viability in loss lines
CCT137690	20p	0.0002165	0.146205551	Greater viability in loss lines
THIOMERSAL	1p	0.000218253	0.146905092	Greater viability in loss lines
SCABERTOPIN	2q	0.000219196	0.146905092	Lower viability in loss lines
FLESINOXAN	17p	0.000219889	0.146905092	Lower viability in loss lines
SB-772077B	19p	0.000220362	0.146905092	Greater viability in loss lines
CINFLUMIDE	11q	0.000220609	0.146905092	Lower viability in loss lines
ETHAVERINE	11q	0.000221684	0.147211131	Greater viability in loss lines
MARIMASTAT	8p	0.000225741	0.148837588	Lower viability in loss lines
RITA	19p	0.000226559	0.148837588	Lower viability in loss lines
PARICALCITOL	19p	0.000226904	0.148837588	Lower viability in loss lines
BERBERINE	4p	0.000227878	0.148837588	Lower viability in loss lines
AZD8931	8p	0.000228269	0.148837588	Lower viability in loss lines
DIHYDROARTEMISININ	3p	0.000228696	0.148837588	Greater viability in loss lines
CH-5183284	18q	0.000229073	0.148837588	Greater viability in loss lines
MIVOBULIN	6q	0.000229114	0.148837588	Greater viability in loss lines
MOZAVAPTAN	18p	0.00022975	0.148846261	Greater viability in loss lines
TOLMETIN	14q	0.000232102	0.14996345	Lower viability in loss lines
GENZ-644282	17p	0.000233416	0.150405846	Greater viability in loss lines
PUROMYCIN	4p	0.000236297	0.151853119	Lower viability in loss lines
GSK2110183	13q	0.00023714	0.151986501	Greater viability in loss lines
CPI-444	10q	0.000239157	0.152350845	Lower viability in loss lines
PF-03882845	6p	0.000239296	0.152350845	Greater viability in loss lines
AT-406	16p	0.000239763	0.152350845	Lower viability in loss lines
TOYOCAMYCIN	22q	0.000240884	0.152350845	Greater viability in loss lines
SUNITINIB	18q	0.000240895	0.152350845	Greater viability in loss lines
REVERSINE	22q	0.000241647	0.152422889	Greater viability in loss lines
OMBRABULIN	18p	0.000242937	0.152511482	Greater viability in loss lines
R-1485	21q	0.000243885	0.152511482	Greater viability in loss lines
HT-2157	5q	0.000244148	0.152511482	Greater viability in loss lines
VISMODEGIB	6p	0.000244339	0.152511482	Greater viability in loss lines
NOCODAZOLE	17p	0.000248038	0.152950089	Greater viability in loss lines
SECLIDEMSTAT	8p	0.000248049	0.152950089	Greater viability in loss lines
PT2399	5q	0.000248658	0.152950089	Lower viability in loss lines
ER-27319	6p	0.000248868	0.152950089	Greater viability in loss lines
VINBLASTINE	18q	0.000249863	0.152950089	Greater viability in loss lines
ETEBENECID	10p	0.00025023	0.152950089	Lower viability in loss lines
TC-A-2317	22q	0.000250334	0.152950089	Greater viability in loss lines
L-778123	1p	0.000251006	0.152950089	Greater viability in loss lines
BIIB021	17p	0.000251083	0.152950089	Greater viability in loss lines
NSC-697923	17p	0.00025144	0.152950089	Greater viability in loss lines
BAY-11-7082	17p	0.000254118	0.153986965	Greater viability in loss lines
CEP-37440	18p	0.000254432	0.153986965	Lower viability in loss lines
CYT-997	17p	0.000255679	0.154350533	Greater viability in loss lines
ESTRADIOL-CYPIONATE	22q	0.000256916	0.154474369	Greater viability in loss lines
MERCAPTOPURINE	14q	0.000257176	0.154474369	Greater viability in loss lines
BIRINAPANT	6p	0.000258771	0.155043005	Greater viability in loss lines
RUCAPARIB	17q	0.000260208	0.155514066	Lower viability in loss lines
MPS1-IN-5	22q	0.000261389	0.155830019	Greater viability in loss lines
SR-1664	6p	0.000262532	0.156122016	Lower viability in loss lines
THIRAM	17p	0.000264253	0.156755889	Greater viability in loss lines
VERUBULIN	6q	0.000265985	0.157090544	Greater viability in loss lines
VERUBULIN	8p	0.000266132	0.157090544	Greater viability in loss lines
LX7101	18q	0.000267079	0.157261254	Greater viability in loss lines
NEXTURASTAT-A	14q	0.000270776	0.157798316	Greater viability in loss lines
CYCLOSPORIN-A	3p	0.000271088	0.157798316	Lower viability in loss lines
LY2334737	11p	0.000271558	0.157798316	Lower viability in loss lines
ORG-9768	19p	0.000271756	0.157798316	Greater viability in loss lines
OXONIC-ACID	20p	0.000272457	0.157798316	Lower viability in loss lines
CGP-74514	14q	0.000272848	0.157798316	Greater viability in loss lines
IXAZOMIB	17p	0.000272873	0.157798316	Greater viability in loss lines
3-DEAZANEPLANOCIN-A	14q	0.000274954	0.157798316	Greater viability in loss lines
ERLOTINIB	22q	0.000275646	0.157798316	Greater viability in loss lines
ML298	7p	0.000275822	0.157798316	Greater viability in loss lines
ERAVACYCLINE	1p	0.000276256	0.157798316	Greater viability in loss lines
PF-03882845	17p	0.000276403	0.157798316	Greater viability in loss lines
THIAMPHENICOL	14q	0.000276572	0.157798316	Greater viability in loss lines
MINOXIDIL	16q	0.000277514	0.157958733	Greater viability in loss lines
3-CARBOXY-4-HYDROXYPHENYLGLYCINE-(S)	17q	0.000278504	0.158145967	Greater viability in loss lines
LDN193189	20p	0.000279343	0.158246564	Greater viability in loss lines
BAFETINIB	3p	0.000280126	0.158314755	Greater viability in loss lines
ZOLANTIDINE	21q	0.000282152	0.159083984	Greater viability in loss lines
GENISTEIN	19p	0.000284257	0.159893721	Greater viability in loss lines
DONITRIPTAN	15q	0.000285483	0.160206272	Lower viability in loss lines
DACINOSTAT	17p	0.000287355	0.160572107	Greater viability in loss lines
PF-573228	14q	0.000287538	0.160572107	Greater viability in loss lines
SULFINPYRAZONE	19q	0.000288179	0.160572107	Greater viability in loss lines
GEFITINIB	21q	0.000288822	0.160572107	Lower viability in loss lines
NINTEDANIB	18q	0.000290379	0.16063555	Greater viability in loss lines
CXD101	6p	0.000290632	0.16063555	Greater viability in loss lines
HOMOHARRINGTONINE	17p	0.000291084	0.16063555	Greater viability in loss lines
PRI-724	17p	0.000291624	0.16063555	Greater viability in loss lines
THELIATINIB	18q	0.000298299	0.163934643	Lower viability in loss lines
AMELTOLIDE	1q	0.000300255	0.164400329	Lower viability in loss lines
OXIPEROMIDE	19p	0.000300521	0.164400329	Greater viability in loss lines
JNJ-7706621	17p	0.000301993	0.164828033	Greater viability in loss lines
APY0201	10p	0.000303413	0.165226225	Greater viability in loss lines
NSC-632839	17p	0.000304485	0.165432936	Greater viability in loss lines
ALECTINIB	19p	0.000305883	0.165815657	Lower viability in loss lines
ON-01500	3p	0.000307849	0.165941852	Greater viability in loss lines
PF-04885614	6p	0.000308103	0.165941852	Greater viability in loss lines
ELTROMBOPAG	18q	0.000309	0.165941852	Greater viability in loss lines
SBE-13	20p	0.000309089	0.165941852	Greater viability in loss lines
LAZERTINIB	3p	0.000309587	0.165941852	Lower viability in loss lines
PIROXICAM	17q	0.000310946	0.166297887	Greater viability in loss lines
NGD-98-2	19q	0.000314409	0.167774425	Greater viability in loss lines
EDONERPIC-MALEATE	22q	0.000316061	0.168082964	Greater viability in loss lines
PD-168393	14q	0.000316393	0.168082964	Greater viability in loss lines
JK-184	18p	0.000317466	0.168186599	Greater viability in loss lines
DM4	18q	0.000318697	0.168186599	Greater viability in loss lines
BICUCULLINE-METHOCHLORIDE-(-)	8q	0.000318699	0.168186599	Greater viability in loss lines
GENIPIN	17p	0.00031992	0.168458771	Greater viability in loss lines
MK-1775	6q	0.000322038	0.168691751	Greater viability in loss lines
ATUVECICLIB	12p	0.000322706	0.168691751	Greater viability in loss lines
SAR405838	21q	0.000323048	0.168691751	Greater viability in loss lines
PHENYLPIRACETAM	7p	0.000323638	0.168691751	Greater viability in loss lines
MIVOBULIN	8p	0.000324511	0.168691751	Greater viability in loss lines
MRX-2843	18q	0.000325189	0.168691751	Greater viability in loss lines
BW-348U87	9p	0.000325458	0.168691751	Greater viability in loss lines
G-749	22q	0.000326007	0.168691751	Greater viability in loss lines
IDASANUTLIN	13q	0.000328657	0.16936256	Greater viability in loss lines
AMI-1	11p	0.00032872	0.16936256	Lower viability in loss lines
PRN1371	1p	0.00033117	0.169413154	Greater viability in loss lines
SR-1664	21q	0.000331179	0.169413154	Lower viability in loss lines
TALAMPANEL	17p	0.000331693	0.169413154	Greater viability in loss lines
DERAZANTINIB	9q	0.000332593	0.169413154	Lower viability in loss lines
BMS-986142	6p	0.000332783	0.169413154	Lower viability in loss lines
ASP-9521	3q	0.000333644	0.169413154	Lower viability in loss lines
BIPERIDEN	16q	0.000333779	0.169413154	Lower viability in loss lines
LDN-212854	17p	0.000336501	0.170319988	Greater viability in loss lines
EPZ011989	14q	0.000336994	0.170319988	Greater viability in loss lines
ALENDRONATE	18p	0.000337703	0.170319988	Lower viability in loss lines
DACOMITINIB	3p	0.000339738	0.170985415	Lower viability in loss lines
FLOXURIDINE	17p	0.000341265	0.171097921	Greater viability in loss lines
DMPS	19p	0.000341393	0.171097921	Lower viability in loss lines
ELTROMBOPAG	8p	0.000343614	0.171850609	Greater viability in loss lines
BRICICLIB	18q	0.000344862	0.172115134	Greater viability in loss lines
BROMHEXINE	16p	0.000346383	0.172513711	Greater viability in loss lines
VS-4718	14q	0.000351669	0.174782288	Greater viability in loss lines
VINFLUNINE	17p	0.000354946	0.176044961	Greater viability in loss lines
RITA	18p	0.000357314	0.176465014	Lower viability in loss lines
BIRINAPANT	16p	0.000358675	0.176465014	Lower viability in loss lines
A-485	16q	0.000359064	0.176465014	Greater viability in loss lines
L-693403	4p	0.000359484	0.176465014	Lower viability in loss lines
ERIBULIN	3p	0.000359752	0.176465014	Greater viability in loss lines
AZAGUANINE-8	1p	0.000360222	0.176465014	Greater viability in loss lines
LAPATINIB	21q	0.000364476	0.178184286	Lower viability in loss lines
CC-115	11q	0.000367391	0.178644388	Lower viability in loss lines
BETA-LAPACHONE	10p	0.000367396	0.178644388	Lower viability in loss lines
PF-06459988	14q	0.000367659	0.178644388	Greater viability in loss lines
3PO	5q	0.000368654	0.178764074	Lower viability in loss lines
CXD101	6q	0.000371022	0.179548145	Greater viability in loss lines
GW7604	19p	0.000373398	0.180333313	Greater viability in loss lines
SDZ-SER-082	4p	0.000375948	0.180503211	Lower viability in loss lines
AT13148	3p	0.00037597	0.180503211	Greater viability in loss lines
SUFENTANIL	8p	0.000376015	0.180503211	Greater viability in loss lines
ORIDONIN	3p	0.000378292	0.181232412	Greater viability in loss lines
BUTACAINE	16p	0.000381123	0.181624633	Greater viability in loss lines
DAIDZIN	18p	0.000381205	0.181624633	Lower viability in loss lines
SINCALIDE	18p	0.000381868	0.181624633	Greater viability in loss lines
ATORVASTATIN	21q	0.000383339	0.181624633	Greater viability in loss lines
SIMVASTATIN	21q	0.000384475	0.181624633	Greater viability in loss lines
METOPRINE	8p	0.000384643	0.181624633	Greater viability in loss lines
ELTANEXOR	17p	0.000384879	0.181624633	Greater viability in loss lines
AMETANTRONE	18q	0.000385401	0.181624633	Greater viability in loss lines
POLYDATIN	14q	0.000385949	0.181624633	Greater viability in loss lines
IMIDAZOACRIDINONE	3p	0.000390022	0.182826257	Greater viability in loss lines
TRIPTOLIDE	17p	0.000390277	0.182826257	Greater viability in loss lines
SB-271046	18p	0.000390797	0.182826257	Lower viability in loss lines
TAURINE	1q	0.000392772	0.183237881	Lower viability in loss lines
CYM-5541	7p	0.000393364	0.183237881	Greater viability in loss lines
GLYCITEIN	19p	0.000394536	0.183237881	Greater viability in loss lines
ARV-825	18q	0.000394742	0.183237881	Greater viability in loss lines
NHI-2	19q	0.000396906	0.183885061	Lower viability in loss lines
MIGLITOL	12p	0.000398017	0.184043156	Lower viability in loss lines
AMXT-1501 TETRAHYDROCHLORIDE	11p	0.000399891	0.184552696	Lower viability in loss lines
CETYLPYRIDINIUM	4q	0.000400887	0.184656027	Lower viability in loss lines
TRIACETIN	14q	0.000405922	0.185819147	Lower viability in loss lines
BAY-2402234	17p	0.000406157	0.185819147	Greater viability in loss lines
ELACESTRANT	7p	0.000406631	0.185819147	Greater viability in loss lines
ZK-93423	20p	0.000406737	0.185819147	Greater viability in loss lines
AMINOGUANIDINE	18p	0.000407299	0.185819147	Lower viability in loss lines
GLPG1837	10p	0.000409781	0.186595668	Greater viability in loss lines
NS-018	3p	0.000413682	0.187242406	Lower viability in loss lines
UNC2025	18q	0.000414587	0.187242406	Greater viability in loss lines
MEDETOMIDINE	1p	0.000414835	0.187242406	Lower viability in loss lines
BCX-1470	5q	0.000415111	0.187242406	Greater viability in loss lines
SB-225002	1p	0.000415397	0.187242406	Greater viability in loss lines
ETHIONAMIDE	6q	0.000416123	0.187242406	Lower viability in loss lines
HESPERIDIN	11q	0.000416684	0.187242406	Lower viability in loss lines
FMOC-L-LEUCINE	6p	0.000418265	0.187557332	Greater viability in loss lines
AZD1480	16q	0.000418954	0.187557332	Greater viability in loss lines
SECLIDEMSTAT	6q	0.000421702	0.188118766	Greater viability in loss lines
ETOPOSIDE	1p	0.000421782	0.188118766	Greater viability in loss lines
GEFITINIB	18q	0.000424798	0.188770973	Lower viability in loss lines
ALRESTATIN	13q	0.000425568	0.188770973	Lower viability in loss lines
UNC2250	9p	0.000425613	0.188770973	Greater viability in loss lines
VINDESINE	8p	0.000427475	0.189245576	Greater viability in loss lines
SU3327	6q	0.000429705	0.189819658	Greater viability in loss lines
ELTROMBOPAG	6q	0.000431006	0.189819658	Greater viability in loss lines
LDN193189	3p	0.000431154	0.189819658	Greater viability in loss lines
CANERTINIB	14q	0.000432361	0.189957565	Greater viability in loss lines
LRRK2-IN-1	14q	0.000433056	0.189957565	Greater viability in loss lines
PHENYL-SALICYLATE	16p	0.000435073	0.190191039	Lower viability in loss lines
ACETAZOLAMIDE	19q	0.00043518	0.190191039	Greater viability in loss lines
BAY 2416964	9q	0.000437051	0.190315929	Greater viability in loss lines
ADRENOSTERONE	7p	0.000437058	0.190315929	Lower viability in loss lines
NSC-632839	1p	0.000438932	0.190784445	Greater viability in loss lines
BIFEMELANE	18q	0.000441311	0.191470367	Greater viability in loss lines
TRADIPITANT	6q	0.00044391	0.192249017	Greater viability in loss lines
BRL-15572	17q	0.000448508	0.193671092	Lower viability in loss lines
DOFETILIDE	11q	0.000449558	0.193671092	Greater viability in loss lines
JQ1-(+)	6p	0.00045065	0.193671092	Greater viability in loss lines
SB-747651A	21q	0.000452039	0.193671092	Greater viability in loss lines
SB-747651A	19p	0.00045359	0.193671092	Greater viability in loss lines
BMS-690514	14q	0.00045394	0.193671092	Greater viability in loss lines
SR-3677	22q	0.00045476	0.193671092	Greater viability in loss lines
APY-29	22q	0.000454883	0.193671092	Greater viability in loss lines
JDTIC	10q	0.000454971	0.193671092	Greater viability in loss lines
7-METHOXYTACRINE	8q	0.000455294	0.193671092	Greater viability in loss lines
RS-102221	3p	0.000456218	0.193719038	Lower viability in loss lines
LY2874455	15q	0.000457827	0.193732222	Lower viability in loss lines
FLOCTAFENINE	18p	0.000457869	0.193732222	Lower viability in loss lines
TEPOXALIN	14q	0.000464241	0.195666554	Lower viability in loss lines
OUABAIN	17p	0.000464273	0.195666554	Greater viability in loss lines
AKBA	2p	0.000464896	0.195666554	Lower viability in loss lines
POLYDATIN	1p	0.000467271	0.196320232	Greater viability in loss lines
PRLX-93936	11p	0.000469234	0.196786548	Greater viability in loss lines
GSK269962	17p	0.000470027	0.196786548	Greater viability in loss lines
2'-C-METHYLGUANOSINE	18q	0.00047278	0.19742304	Greater viability in loss lines
ERDAFITINIB	18q	0.000473199	0.19742304	Greater viability in loss lines
CP-91149	17p	0.000477578	0.198748613	Lower viability in loss lines
AZD6482	21q	0.000478039	0.198748613	Greater viability in loss lines
SB-505124	18q	0.000479297	0.19881714	Greater viability in loss lines
AS-252424	19p	0.000479867	0.19881714	Greater viability in loss lines
BATABULIN	8p	0.00048189	0.199216406	Greater viability in loss lines
DEHYDROCHOLATE	13q	0.000482797	0.199216406	Lower viability in loss lines
LY2090314	11q	0.000483504	0.199216406	Greater viability in loss lines
TRIAZAVIRIN	17p	0.000484354	0.199216406	Greater viability in loss lines
LCQ908	14q	0.000485069	0.199216406	Greater viability in loss lines
FENOFIBRATE	14q	0.00048732	0.199216406	Greater viability in loss lines
KPT-276	5q	0.000487376	0.199216406	Greater viability in loss lines
TROPICAMIDE	19q	0.000487497	0.199216406	Greater viability in loss lines
PFK-158	1p	0.000488669	0.199354508	Greater viability in loss lines
BATABULIN	3p	0.000490311	0.1995248	Greater viability in loss lines
CAMPTOTHECIN	17p	0.000491046	0.1995248	Greater viability in loss lines
QUERCETIN	3p	0.00049159	0.1995248	Lower viability in loss lines
DY131	11p	0.000493454	0.199657149	Lower viability in loss lines
THIAMINE	17p	0.000495797	0.199657149	Greater viability in loss lines
IDASANUTLIN	4q	0.000496644	0.199657149	Greater viability in loss lines
AP-18	10p	0.000498311	0.199657149	Lower viability in loss lines
AZD5582	11p	0.00049838	0.199657149	Lower viability in loss lines
PINCAINIDE	20p	0.000498409	0.199657149	Greater viability in loss lines
TANGERITIN	10q	0.000498533	0.199657149	Greater viability in loss lines
PINAVERIUM	11q	0.000498598	0.199657149	Lower viability in loss lines
ISOPRENALINE	13q	0.00050081	0.199736409	Lower viability in loss lines
AMG-232	17p	0.000501623	0.199736409	Greater viability in loss lines
VERUBULIN	18q	0.000502171	0.199736409	Greater viability in loss lines
SPIZOFURONE	19p	0.000502495	0.199736409	Greater viability in loss lines
ALPELISIB	14q	0.000502973	0.199736409	Greater viability in loss lines
TG-101209	20p	0.000504777	0.199906125	Greater viability in loss lines
XMD8-92	7p	0.000505453	0.199906125	Greater viability in loss lines
SRT1720	15q	0.000506018	0.199906125	Lower viability in loss lines
UBP-310	9p	0.000506746	0.199906125	Lower viability in loss lines
GINKGOLIDE-B	12q	0.000508346	0.200207211	Greater viability in loss lines
KB-0742 (DIHYDROCHLORIDE)	14q	0.000509583	0.200364249	Greater viability in loss lines
NOVOBIOCIN	2q	0.000510925	0.200495927	Lower viability in loss lines
PRE-084	12q	0.00051183	0.200495927	Greater viability in loss lines
PHA-680632	14q	0.000512805	0.200495927	Greater viability in loss lines
SB-216641	19q	0.000516335	0.200495927	Lower viability in loss lines
THIOMERSAL	17p	0.000517956	0.200495927	Greater viability in loss lines
BLEBBISTATIN-(-)	19p	0.000518228	0.200495927	Greater viability in loss lines
DMH4	18q	0.000518597	0.200495927	Greater viability in loss lines
DIETHYLCARBAMAZINE	19p	0.000518652	0.200495927	Greater viability in loss lines
RYUVIDINE	17p	0.000518913	0.200495927	Greater viability in loss lines
DESLORELIN	16p	0.000519749	0.200495927	Lower viability in loss lines
AT7867	22q	0.000520703	0.200495927	Greater viability in loss lines
PFK-015	17p	0.00052113	0.200495927	Greater viability in loss lines
ERAVACYCLINE	17p	0.000521481	0.200495927	Greater viability in loss lines
RITANSERIN	14q	0.000522271	0.200495927	Greater viability in loss lines
DAPT	7p	0.000522498	0.200495927	Greater viability in loss lines
OMBRABULIN	17p	0.000524736	0.200873905	Greater viability in loss lines
2,3-DCPE	12p	0.000525164	0.200873905	Greater viability in loss lines
CARBOXYPYRIDINE-DISULFIDE	17p	0.000526553	0.200950142	Greater viability in loss lines
TREMORINE	19p	0.000527856	0.200950142	Greater viability in loss lines
METHICILLIN	1p	0.000527885	0.200950142	Greater viability in loss lines
AGN-192403	14q	0.000529973	0.201424228	Lower viability in loss lines
PYRINTEGRIN	8p	0.000531459	0.201668297	Greater viability in loss lines
UDENAFIL	5q	0.000533711	0.201938033	Lower viability in loss lines
PYRAZOLANTHRONE	3p	0.000533859	0.201938033	Lower viability in loss lines
COSTUNOLIDE	1p	0.000536974	0.202080888	Greater viability in loss lines
EC-23	2p	0.000537454	0.202080888	Lower viability in loss lines
OMTRIPTOLIDE	3q	0.000538577	0.202080888	Lower viability in loss lines
AZD1940	11p	0.000538876	0.202080888	Lower viability in loss lines
TENOVIN-6	11q	0.000539756	0.202080888	Greater viability in loss lines
IOVERSOL	7q	0.000541184	0.202080888	Lower viability in loss lines
CCT137690	12p	0.000541273	0.202080888	Greater viability in loss lines
BMS-599626	8p	0.000542955	0.202080888	Lower viability in loss lines
CHIR-98014	6p	0.000543006	0.202080888	Greater viability in loss lines
PREGNENOLONE	17q	0.000543892	0.202080888	Lower viability in loss lines
PRI-724	1p	0.00054449	0.202080888	Greater viability in loss lines
VU29	7p	0.000544874	0.202080888	Lower viability in loss lines
FLURBIPROFEN-(S)-(+)	11q	0.000546286	0.202080888	Greater viability in loss lines
GABOXADOL	13q	0.00054673	0.202080888	Lower viability in loss lines
DIMINAZENE-ACETURATE	14q	0.000546916	0.202080888	Lower viability in loss lines
CANERTINIB	21q	0.000548517	0.202359748	Lower viability in loss lines
TASELISIB	14q	0.000551419	0.20311694	Greater viability in loss lines
AS-1269574	16p	0.000554217	0.20360137	Greater viability in loss lines
PICONOL	11q	0.000554788	0.20360137	Lower viability in loss lines
IMIDAZOACRIDINONE	9p	0.000555441	0.20360137	Greater viability in loss lines
BERGENIN	16p	0.000556141	0.20360137	Greater viability in loss lines
NS-309	12q	0.000557513	0.203791543	Lower viability in loss lines
PF-03084014	21q	0.000558984	0.203827861	Lower viability in loss lines
GR-144053	17p	0.000559318	0.203827861	Greater viability in loss lines
COMBRETASTATIN-A-4	16q	0.000562869	0.204809704	Greater viability in loss lines
SRC-KINASE-INHIBITOR-I	8p	0.000565748	0.205544405	Lower viability in loss lines
CUDC-101	14q	0.000567393	0.205824755	Greater viability in loss lines
TYRPHOSTIN-AG-18	10q	0.000568777	0.205824755	Greater viability in loss lines
PYRITHIONE-ZINC	20p	0.000569102	0.205824755	Lower viability in loss lines
SECOISOLARICIRESINOL-DIGLUCOSIDE	19p	0.000572284	0.206569032	Greater viability in loss lines
OXYQUINOLINE	3p	0.000572888	0.206569032	Greater viability in loss lines
GEMCITABINE	11q	0.000574852	0.206591166	Greater viability in loss lines
CYT387	18q	0.000575495	0.206591166	Greater viability in loss lines
BI-847325	12p	0.000575542	0.206591166	Greater viability in loss lines
DACOMITINIB	21q	0.000577862	0.206847466	Lower viability in loss lines
GSK461364	4q	0.000578831	0.206847466	Lower viability in loss lines
CEDIRANIB	16q	0.000579702	0.206847466	Greater viability in loss lines
ATUVECICLIB	22q	0.000579717	0.206847466	Greater viability in loss lines
HOMATROPINE-METHYLBROMIDE	13q	0.000581753	0.207116361	Lower viability in loss lines
AR-12	14q	0.000582742	0.207116361	Greater viability in loss lines
UNC2025	8p	0.000583676	0.207116361	Greater viability in loss lines
THIAMINE	16q	0.000585045	0.207116361	Greater viability in loss lines
PTC-028	22q	0.000586108	0.207116361	Greater viability in loss lines
TYRPHOSTIN-AG-1478	21q	0.00058773	0.207116361	Lower viability in loss lines
BITOPERTIN	14q	0.000587837	0.207116361	Greater viability in loss lines
CAROVERIN	5q	0.000588129	0.207116361	Lower viability in loss lines
AZ-7371	19p	0.000588268	0.207116361	Lower viability in loss lines
TRIMETHOQUINOL	10p	0.000592024	0.207576129	Greater viability in loss lines
BROMOSPORINE	14q	0.000592526	0.207576129	Greater viability in loss lines
GEMCITABINE	17p	0.000593065	0.207576129	Greater viability in loss lines
O-304	5q	0.000593391	0.207576129	Greater viability in loss lines
CAPSAZEPINE	13q	0.00059409	0.207576129	Greater viability in loss lines
ADRAFINIL	16q	0.000596009	0.207576129	Greater viability in loss lines
ABT-751	8p	0.000596576	0.207576129	Greater viability in loss lines
LEFAMULIN	16p	0.000596826	0.207576129	Lower viability in loss lines
SPERMINE	18p	0.000597389	0.207576129	Greater viability in loss lines
NEFIRACETAM	4p	0.000601273	0.208155519	Lower viability in loss lines
BRICICLIB	8p	0.000601506	0.208155519	Greater viability in loss lines
SARDOMOZIDE	17p	0.000602796	0.208155519	Greater viability in loss lines
ATUVECICLIB	9p	0.000603682	0.208155519	Greater viability in loss lines
DEBIO-0932	17p	0.00060374	0.208155519	Greater viability in loss lines
AZD3514	18q	0.000604281	0.208155519	Greater viability in loss lines
VALBENAZINE	17p	0.000609423	0.209292253	Greater viability in loss lines
BATABULIN	12p	0.000609587	0.209292253	Greater viability in loss lines
BVT-2733	2q	0.000610207	0.209292253	Lower viability in loss lines
GOLGICIDE-A	11p	0.000613108	0.209985868	Greater viability in loss lines
BAFILOMYCIN-A1	18q	0.000616159	0.210729067	Lower viability in loss lines
TC-S-7003	13q	0.000617109	0.210752363	Lower viability in loss lines
BX-795	18q	0.000618841	0.211042289	Greater viability in loss lines
PURVALANOL-A	15q	0.000620961	0.211463653	Lower viability in loss lines
ARRY-334543	14q	0.000622998	0.211846771	Greater viability in loss lines
BENZOYLPAS	2q	0.000623878	0.211846771	Lower viability in loss lines
PINOCEMBRIN	1q	0.000625398	0.211846771	Lower viability in loss lines
BENZETHONIUM	14q	0.00062563	0.211846771	Greater viability in loss lines
CGM097	19q	0.000626855	0.211961111	Greater viability in loss lines
ETHYNYLCYTIDINE	14q	0.000634935	0.214287484	Greater viability in loss lines
BIBU-1361	21q	0.000636508	0.214287484	Lower viability in loss lines
G-749	18q	0.000637397	0.214287484	Greater viability in loss lines
UBROGEPANT	18p	0.00063759	0.214287484	Greater viability in loss lines
NELFINAVIR	7p	0.000638217	0.214287484	Lower viability in loss lines
MIVOBULIN	3p	0.000641538	0.214693658	Greater viability in loss lines
LORAZEPAM	17p	0.000642247	0.214693658	Greater viability in loss lines
MM-11253	17q	0.000642797	0.214693658	Greater viability in loss lines
UNBS-5162	3p	0.000643901	0.214693658	Greater viability in loss lines
FLIBANSERIN	14q	0.00064401	0.214693658	Lower viability in loss lines
CID-5458317	6p	0.000644815	0.214693658	Greater viability in loss lines
MESALAZINE	16q	0.000646112	0.214738171	Greater viability in loss lines
SKF-96365	14q	0.000646745	0.214738171	Greater viability in loss lines
SAREDUTANT	9p	0.000647705	0.214758667	Lower viability in loss lines
PARGYLINE	19q	0.000648877	0.214849202	Lower viability in loss lines
BRUCEANTIN	17p	0.000652023	0.215592336	Greater viability in loss lines
AZD6482	1p	0.000654186	0.215799149	Greater viability in loss lines
SAR407899	14q	0.000655348	0.215799149	Lower viability in loss lines
BNC105	3p	0.000655357	0.215799149	Greater viability in loss lines
VU10010	3q	0.000657693	0.216231646	Lower viability in loss lines
RG7112	13q	0.000658479	0.216231646	Greater viability in loss lines
SULFAQUINOXALINE	16q	0.000659802	0.216369013	Lower viability in loss lines
PRT062070	14q	0.000665209	0.217545343	Greater viability in loss lines
TOCERANIB	8p	0.000665209	0.217545343	Greater viability in loss lines
ETHAVERINE	9p	0.000669755	0.218520331	Greater viability in loss lines
GW-438014A	1p	0.000670019	0.218520331	Greater viability in loss lines
SULTOPRIDE	1p	0.000670948	0.21852507	Lower viability in loss lines
LY2874455	16p	0.000673407	0.218730229	Lower viability in loss lines
BOS-172722	9p	0.000673407	0.218730229	Greater viability in loss lines
PH-797804	4q	0.000675568	0.219117831	Lower viability in loss lines
ATORVASTATIN	3p	0.000676434	0.219117831	Greater viability in loss lines
CHIR-98014	3p	0.000679315	0.219752057	Greater viability in loss lines
PF-429242	12p	0.000680828	0.219752057	Greater viability in loss lines
AZD5582	16p	0.000681541	0.219752057	Lower viability in loss lines
TORASEMIDE	18p	0.000682069	0.219752057	Lower viability in loss lines
ZOLANTIDINE	9p	0.000685736	0.220636229	Greater viability in loss lines
PHIKAN-083	14q	0.00068926	0.221072429	Lower viability in loss lines
SOTALOL	6q	0.00069043	0.221072429	Lower viability in loss lines
AS-1892802	18q	0.000691072	0.221072429	Greater viability in loss lines
CROLIBULIN	17p	0.000691583	0.221072429	Greater viability in loss lines
FR-180204	7p	0.000691715	0.221072429	Lower viability in loss lines
GW-583340	21q	0.000694953	0.22165063	Lower viability in loss lines
LETRAZURIL	9q	0.000695379	0.22165063	Lower viability in loss lines
EVP4593	14q	0.000696714	0.221780328	Greater viability in loss lines
MOCETINOSTAT	17p	0.000699769	0.222338929	Greater viability in loss lines
ATPA	19p	0.000700328	0.222338929	Greater viability in loss lines
ALISERTIB	9p	0.000702736	0.222603701	Greater viability in loss lines
PRN1371	17p	0.000703025	0.222603701	Greater viability in loss lines
NETARSUDIL MESYLATE	18q	0.000705791	0.222895776	Greater viability in loss lines
TEDIZOLID	14q	0.000706615	0.222895776	Greater viability in loss lines
ARQ-092	14q	0.000706744	0.222895776	Greater viability in loss lines
HYDROQUINIDINE	1q	0.000711477	0.224092786	Greater viability in loss lines
IACS-10759	12q	0.000715508	0.225009201	Greater viability in loss lines
NDD-094	16q	0.000716285	0.225009201	Greater viability in loss lines
INDOXIMOD	11q	0.00071721	0.225009201	Lower viability in loss lines
HESPERADIN	11q	0.000721153	0.225727356	Greater viability in loss lines
POZIOTINIB	18q	0.000721388	0.225727356	Lower viability in loss lines
BREQUINAR	14q	0.000725138	0.226061393	Greater viability in loss lines
ONC201	11p	0.000725466	0.226061393	Greater viability in loss lines
UPROSERTIB	17p	0.000726348	0.226061393	Greater viability in loss lines
NUTLIN-3	8p	0.000727888	0.226061393	Greater viability in loss lines
DIM-C-PPHCO2ME	18q	0.00072794	0.226061393	Greater viability in loss lines
LGK-974	20p	0.000728129	0.226061393	Greater viability in loss lines
CRENOLANIB	17p	0.000731108	0.226691932	Greater viability in loss lines
SRC-KINASE-INHIBITOR-I	21q	0.000734155	0.226706564	Lower viability in loss lines
CEDIRANIB	16p	0.000734453	0.226706564	Greater viability in loss lines
D-157495	16q	0.000734784	0.226706564	Greater viability in loss lines
BENDAZAC	1q	0.000735588	0.226706564	Greater viability in loss lines
SB-747651A	3p	0.000736614	0.226706564	Greater viability in loss lines
20-HETE	17q	0.000736845	0.226706564	Lower viability in loss lines
2-ETHYL-1,3-HEXANEDIOL	11q	0.000737907	0.226741411	Lower viability in loss lines
ORMELOXIFENE	19q	0.000739546	0.22695325	Lower viability in loss lines
IBRUTINIB	14q	0.000740927	0.227085723	Greater viability in loss lines
BMS-707035	14q	0.000742681	0.227331608	Greater viability in loss lines
TYRPHOSTIN-AG-1478	18q	0.000744429	0.22753957	Lower viability in loss lines
AMETANTRONE	9p	0.000745264	0.22753957	Greater viability in loss lines
GR-79236	1q	0.000749169	0.228440144	Lower viability in loss lines
TAK-901	14q	0.000750455	0.228540694	Greater viability in loss lines
QUINAGOLIDE	18q	0.000754236	0.228997148	Greater viability in loss lines
ACETYLCYSTEINE	1p	0.000754598	0.228997148	Greater viability in loss lines
MOXONIDINE	14q	0.000756149	0.228997148	Lower viability in loss lines
TIRAPAZAMINE	3p	0.000756935	0.228997148	Greater viability in loss lines
PF-05212384	14q	0.000757917	0.228997148	Greater viability in loss lines
REVEFENACIN	16q	0.000758255	0.228997148	Greater viability in loss lines
GDC-0152	16p	0.00075898	0.228997148	Lower viability in loss lines
SR-57227A	1q	0.000760511	0.228997148	Lower viability in loss lines
TH588	8p	0.000760575	0.228997148	Greater viability in loss lines
TECASTEMIZOLE	10p	0.000761699	0.22904718	Greater viability in loss lines
MK-0557	10q	0.000763611	0.229333821	Lower viability in loss lines
BADGE	1p	0.000766893	0.229613863	Lower viability in loss lines
CGP-25454A	13q	0.000767903	0.229613863	Lower viability in loss lines
ARV-825	19p	0.000767995	0.229613863	Greater viability in loss lines
RUXOLITINIB	4p	0.000768386	0.229613863	Lower viability in loss lines
FUMAGILLIN	17p	0.000770717	0.229744273	Greater viability in loss lines
CHLOROPYRAMINE	17p	0.000770744	0.229744273	Greater viability in loss lines
TRODUSQUEMINE	22q	0.000772287	0.229917324	Greater viability in loss lines
ABT-751	18q	0.000778144	0.230602638	Greater viability in loss lines
AT-9283	11q	0.00077826	0.230602638	Greater viability in loss lines
SJG-136	18q	0.000778269	0.230602638	Greater viability in loss lines
LDN-212854	3p	0.00078012	0.230602638	Greater viability in loss lines
OXYPHENCYCLIMINE	14q	0.000780269	0.230602638	Greater viability in loss lines
BAY-41-2272	1p	0.000780376	0.230602638	Greater viability in loss lines
PD-161570	1p	0.000783838	0.230941345	Greater viability in loss lines
DIM-C-PPHCO2ME	3p	0.000784072	0.230941345	Greater viability in loss lines
CKI-7	3p	0.000785723	0.230941345	Lower viability in loss lines
CERITINIB	17p	0.000785727	0.230941345	Greater viability in loss lines
MERTANSINE	9p	0.000786897	0.230941345	Greater viability in loss lines
DUTASTERIDE	19p	0.000787319	0.230941345	Greater viability in loss lines
YM-155	17p	0.000788405	0.23097648	Greater viability in loss lines
PERILLYL-ALCOHOL	6q	0.000789704	0.231073924	Lower viability in loss lines
NSC-3852	6q	0.000792214	0.231525039	Greater viability in loss lines
TAS-103	17p	0.00079408	0.231643364	Greater viability in loss lines
CINFLUMIDE	13q	0.000794557	0.231643364	Lower viability in loss lines
IDASANUTLIN	4p	0.000796187	0.231756006	Greater viability in loss lines
FRENTIZOLE	7p	0.000798114	0.231756006	Greater viability in loss lines
OMBRABULIN	9p	0.000798162	0.231756006	Greater viability in loss lines
ERAVACYCLINE	22q	0.000798821	0.231756006	Greater viability in loss lines
HYDROXYAMPHETAMINE	6q	0.000800595	0.231989144	Greater viability in loss lines
HYDROCHLOROTHIAZIDE	16q	0.000802433	0.232240117	Greater viability in loss lines
AMG-337	2p	0.000810025	0.234153947	Lower viability in loss lines
JTE-013	11q	0.000815602	0.234857528	Lower viability in loss lines
AURORA-A-INHIBITOR-I	17p	0.000815618	0.234857528	Greater viability in loss lines
OXPRENOLOL	10p	0.00081593	0.234857528	Lower viability in loss lines
CETIRIZINE	9q	0.000817111	0.234857528	Lower viability in loss lines
M-344	17p	0.000817941	0.234857528	Greater viability in loss lines
DAIDZIN	4q	0.000819517	0.234857528	Lower viability in loss lines
EGLUMETAD	6p	0.000822265	0.234857528	Lower viability in loss lines
PHT-427	13q	0.000822548	0.234857528	Lower viability in loss lines
L-CYSTEINESULFINIC-ACID	18p	0.000822756	0.234857528	Lower viability in loss lines
CAFFEIC-ACID-PHENETHYL-ESTER	18q	0.000822761	0.234857528	Greater viability in loss lines
DOCONEXENT-ETHYL-ESTER	1p	0.000823265	0.234857528	Greater viability in loss lines
QUETIAPINE	7p	0.000825427	0.235193627	Greater viability in loss lines
LB42708	17p	0.000827986	0.235554623	Greater viability in loss lines
FLUVASTATIN	21q	0.000828665	0.235554623	Greater viability in loss lines
TAK-659	18q	0.000829989	0.235583465	Greater viability in loss lines
MOSAPRIDE	9p	0.000831025	0.235583465	Greater viability in loss lines
VOLASERTIB	18q	0.000833405	0.235583465	Greater viability in loss lines
CP-724714	14q	0.000833498	0.235583465	Greater viability in loss lines
ELEXACAFTOR	5q	0.000833694	0.235583465	Greater viability in loss lines
BTS-71321	3q	0.00083496	0.235662869	Greater viability in loss lines
PHENYLPIRACETAM	22q	0.000838241	0.236023046	Lower viability in loss lines
NORETHISTERONE-ENANTHATE	15q	0.000838951	0.236023046	Lower viability in loss lines
A-939572	1p	0.000839924	0.236023046	Lower viability in loss lines
STEPRONIN	13q	0.000840186	0.236023046	Lower viability in loss lines
BIX-01294	1p	0.000843467	0.236666655	Greater viability in loss lines
BAY-8002	18q	0.000845986	0.237095255	Greater viability in loss lines
MITOXANTRONE	17p	0.000849385	0.237769143	Greater viability in loss lines
CYCLOVIROBUXIN-D	14q	0.000851638	0.238121081	Greater viability in loss lines
OXF-BD-02	6p	0.000854078	0.238524254	Greater viability in loss lines
BATABULIN	18q	0.000861264	0.240230968	Greater viability in loss lines
VATALANIB	20p	0.000862199	0.240230968	Lower viability in loss lines
NVP-AUY922	17p	0.000868701	0.240784311	Greater viability in loss lines
L-655,708	19p	0.000868859	0.240784311	Greater viability in loss lines
AST-1306	18q	0.000872227	0.240784311	Lower viability in loss lines
NEBIVOLOL	9p	0.000872502	0.240784311	Greater viability in loss lines
THIORIDAZINE	19q	0.0008728	0.240784311	Lower viability in loss lines
L-838417	17q	0.000873704	0.240784311	Lower viability in loss lines
BUTEIN	18q	0.000873751	0.240784311	Greater viability in loss lines
AZD2461	17p	0.000875659	0.240784311	Greater viability in loss lines
BI-224436	7p	0.000876247	0.240784311	Lower viability in loss lines
FURAGIN	22q	0.000876258	0.240784311	Lower viability in loss lines
FIDAXOMICIN	13q	0.000876391	0.240784311	Lower viability in loss lines
CUDC-907	20p	0.000876793	0.240784311	Lower viability in loss lines
MK-8617	17q	0.000877279	0.240784311	Lower viability in loss lines
TANESPIMYCIN	8q	0.000880009	0.241098117	Greater viability in loss lines
VINFLUNINE	8p	0.000880439	0.241098117	Greater viability in loss lines
NS-1643	17p	0.000881514	0.241116315	Lower viability in loss lines
CYC116	11q	0.000885526	0.241702836	Greater viability in loss lines
BX-795	9p	0.000885681	0.241702836	Greater viability in loss lines
BENTAZEPAM	1p	0.000887535	0.241932761	Greater viability in loss lines
ALCAFTADINE	2p	0.000890068	0.242346924	Greater viability in loss lines
FLORFENICOL	4p	0.000894277	0.243215917	Lower viability in loss lines
PAC-1	1q	0.000895829	0.24336121	Greater viability in loss lines
MEK162	13q	0.000897469	0.243529899	Greater viability in loss lines
MILADEMETAN	12q	0.000899199	0.243722798	Greater viability in loss lines
NANCHANGMYCIN	1p	0.000901979	0.244199317	Greater viability in loss lines
BETAHISTINE	1q	0.000904061	0.244486217	Lower viability in loss lines
CV-1808	8q	0.00090681	0.244952536	Greater viability in loss lines
ARTEMISININ	4p	0.000908023	0.245003375	Lower viability in loss lines
9-AMINOCAMPTOTHECIN	14q	0.000909675	0.245014567	Greater viability in loss lines
ACENOCOUMAROL	11q	0.000910115	0.245014567	Lower viability in loss lines
NU-2058	17p	0.000911777	0.24518591	Lower viability in loss lines
METAXALONE	1q	0.000913068	0.245257184	Greater viability in loss lines
AMINOTHIAZOLE	13q	0.000916467	0.245894003	Lower viability in loss lines
LY3023414	6p	0.000918975	0.246023077	Greater viability in loss lines
ARRY-334543	21q	0.000919006	0.246023077	Lower viability in loss lines
NORELGESTROMIN	1p	0.000924397	0.246159369	Greater viability in loss lines
KETOROLAC	11q	0.000925361	0.246159369	Lower viability in loss lines
DOLASETRON	14q	0.000925627	0.246159369	Lower viability in loss lines
ANACETRAPIB	11q	0.000926136	0.246159369	Greater viability in loss lines
DICOUMAROL	22q	0.000926564	0.246159369	Lower viability in loss lines
ICOTINIB	18q	0.000927074	0.246159369	Lower viability in loss lines
EMETINE	4q	0.000927256	0.246159369	Lower viability in loss lines
SYNEPHRINE	12q	0.000928048	0.246159369	Greater viability in loss lines
AMG-397	18p	0.000928783	0.246159369	Greater viability in loss lines
OZAGREL	16p	0.000930555	0.246356066	Greater viability in loss lines
RESMINOSTAT	6p	0.000933295	0.246808108	Greater viability in loss lines
4E1RCAT	17q	0.000936451	0.24736889	Lower viability in loss lines
D-64131	6q	0.000940004	0.247883989	Greater viability in loss lines
ORBIFLOXACIN	13q	0.000941876	0.247883989	Lower viability in loss lines
OSEMOZOTAN	16q	0.000944033	0.247883989	Greater viability in loss lines
AT-7519	17p	0.000944088	0.247883989	Greater viability in loss lines
BERBERINE	14q	0.000944912	0.247883989	Greater viability in loss lines
GEMIGLIPTIN	17p	0.000945575	0.247883989	Greater viability in loss lines
PD-184352	13q	0.000946662	0.247883989	Greater viability in loss lines
FELYPRESSIN	12p	0.000947386	0.247883989	Lower viability in loss lines
NIACIN	18p	0.000947733	0.247883989	Lower viability in loss lines
AVL-292	22q	0.000952341	0.24881692	Greater viability in loss lines
GDC-0349	6p	0.000954602	0.248922119	Greater viability in loss lines
CEP-40783	1p	0.000956262	0.248922119	Greater viability in loss lines
RKI-1447	18q	0.000957077	0.248922119	Greater viability in loss lines
DC-260126	20p	0.000957336	0.248922119	Greater viability in loss lines
PHENYLMERCURIC-ACETATE	17p	0.000958555	0.248922119	Greater viability in loss lines
EMD534085	22q	0.000958991	0.248922119	Greater viability in loss lines
PD-173212	6p	0.000965967	0.25038084	Lower viability in loss lines
OXIPEROMIDE	3p	0.000966705	0.25038084	Greater viability in loss lines
SPP86	18q	0.000968142	0.250469586	Greater viability in loss lines
NSC-663284	7q	0.000969143	0.250469586	Greater viability in loss lines
PD-161570	8p	0.000972435	0.251048934	Greater viability in loss lines
TEN-010	18p	0.00097531	0.251295288	Greater viability in loss lines
DEFOROLIMUS	22q	0.000975492	0.251295288	Greater viability in loss lines
MILADEMETAN	21q	0.00097927	0.25196323	Greater viability in loss lines
ICG-001	16p	0.000980897	0.25196323	Lower viability in loss lines
AMMONIUM-GLYCYRRHIZINATE	15q	0.000981246	0.25196323	Greater viability in loss lines
EPITALON (TFA)	19p	0.000984843	0.25261548	Lower viability in loss lines
METACRESOL	4p	0.000988093	0.253109799	Greater viability in loss lines
SOBUZOXANE	17p	0.000988888	0.253109799	Greater viability in loss lines
IDASANUTLIN	21q	0.000991494	0.25350532	Greater viability in loss lines
DROFENINE	10q	0.000994246	0.253937388	Greater viability in loss lines
UB-165	12p	0.000997381	0.254466309	Lower viability in loss lines
TFC-007	6p	0.001002364	0.255464928	Greater viability in loss lines
APRACLONIDINE	1p	0.001013362	0.257992832	Lower viability in loss lines
SANGIVAMYCIN	20p	0.001015292	0.258062701	Lower viability in loss lines
IDASANUTLIN	3p	0.001015795	0.258062701	Greater viability in loss lines
LETOSTEINE	16q	0.001017965	0.258339367	Greater viability in loss lines
AST-1306	8p	0.001019153	0.258366665	Lower viability in loss lines
RIFAPENTINE	20p	0.001023398	0.258506448	Greater viability in loss lines
CEFMENOXIME	16p	0.001025015	0.258506448	Greater viability in loss lines
VEMURAFENIB	10q	0.00102593	0.258506448	Lower viability in loss lines
4E1RCAT	14q	0.001028154	0.258506448	Greater viability in loss lines
AVAGACESTAT	9q	0.001028349	0.258506448	Lower viability in loss lines
GSK2816126	9p	0.001028934	0.258506448	Greater viability in loss lines
ERCALCITRIOL	3p	0.001029241	0.258506448	Lower viability in loss lines
DESERPIDINE	16q	0.001030229	0.258506448	Greater viability in loss lines
TIABENDAZOLE	17q	0.001030446	0.258506448	Lower viability in loss lines
ETHYNYLCYTIDINE	22q	0.001030518	0.258506448	Greater viability in loss lines
PANOBINOSTAT	11q	0.001032073	0.258625106	Greater viability in loss lines
INTEGRIN-ANTAGONIST-1	11q	0.001034677	0.258742846	Lower viability in loss lines
AI-10-49	17p	0.001034783	0.258742846	Greater viability in loss lines
ON-01500	8p	0.00103579	0.258742846	Greater viability in loss lines
RESVERATROL	16p	0.001043999	0.260065177	Greater viability in loss lines
PRAMIRACETAM	17q	0.001044142	0.260065177	Lower viability in loss lines
MK-2461	18q	0.001044347	0.260065177	Greater viability in loss lines
TANSHINONE-IIA	18q	0.001046812	0.26038169	Greater viability in loss lines
PR-619	3p	0.001047796	0.26038169	Greater viability in loss lines
MERTANSINE	12p	0.001050437	0.260766803	Greater viability in loss lines
AZ7550	3q	0.001052159	0.260923508	Lower viability in loss lines
TAK-901	11q	0.001054952	0.261344979	Greater viability in loss lines
DAZOXIBEN	1q	0.001059735	0.261698798	Lower viability in loss lines
PRAZIQUANTEL	7p	0.001060636	0.261698798	Lower viability in loss lines
7-KETO-DHEA	14q	0.001062324	0.261698798	Lower viability in loss lines
FEXINIDAZOLE	5q	0.001062358	0.261698798	Greater viability in loss lines
BAFILOMYCIN-A1	21q	0.001062761	0.261698798	Lower viability in loss lines
XL647	21q	0.001063594	0.261698798	Lower viability in loss lines
AZ3146	17p	0.001064552	0.261698798	Greater viability in loss lines
DOLASTATIN-10	8p	0.001065138	0.261698798	Greater viability in loss lines
SULFAMETHAZINE	11q	0.001070442	0.26273201	Greater viability in loss lines
BRICICLIB	18p	0.001071567	0.262738224	Greater viability in loss lines
TC-G-1004	6q	0.001077075	0.263668552	Greater viability in loss lines
COH29	22q	0.001078222	0.263668552	Greater viability in loss lines
PRUVANSERIN	16q	0.00107867	0.263668552	Greater viability in loss lines
BAY-11-7085	11q	0.00107991	0.263702131	Greater viability in loss lines
QUIFLAPON	5q	0.001095078	0.266908859	Lower viability in loss lines
AT7867	3p	0.00109596	0.266908859	Greater viability in loss lines
ZK-93423	14q	0.001096392	0.266908859	Greater viability in loss lines
BUTABINDIDE	5p	0.001099697	0.267015704	Lower viability in loss lines
CEVIPABULIN	18p	0.001100616	0.267015704	Greater viability in loss lines
HA14-1	6q	0.001100851	0.267015704	Greater viability in loss lines
SNX-2112	17p	0.001101637	0.267015704	Greater viability in loss lines
TOLPERISONE	11q	0.001102881	0.267015704	Greater viability in loss lines
BAY1217389	22q	0.001104803	0.267015704	Greater viability in loss lines
TOCERANIB	18q	0.001105883	0.267015704	Greater viability in loss lines
LEVETIRACETAM	9p	0.001106828	0.267015704	Lower viability in loss lines
A-317491	9q	0.00110841	0.267015704	Lower viability in loss lines
GEMCADIOL	5q	0.001111047	0.267015704	Greater viability in loss lines
KPT-9274	10q	0.001112542	0.267015704	Greater viability in loss lines
MIVOBULIN	17p	0.001112793	0.267015704	Greater viability in loss lines
NAPABUCASIN	16q	0.001113033	0.267015704	Greater viability in loss lines
2-DEOXYGLUCOSE	9q	0.001113278	0.267015704	Lower viability in loss lines
ICOTINIB	21q	0.001113585	0.267015704	Lower viability in loss lines
ASP5878	9p	0.001115125	0.267117159	Greater viability in loss lines
IPIDACRINE	11q	0.001116592	0.267200809	Lower viability in loss lines
ABT-239	9p	0.001117905	0.267247516	Greater viability in loss lines
OXOTREMORINE-M	5q	0.001122747	0.26813695	Greater viability in loss lines
IMMETHRIDINE	21q	0.001125505	0.268527274	Greater viability in loss lines
KU-60019	11q	0.001128216	0.268805632	Greater viability in loss lines
ZATEBRADINE	17p	0.001129013	0.268805632	Greater viability in loss lines
TODRALAZINE	16p	0.001130045	0.268805632	Greater viability in loss lines
AMD-3465	22q	0.001131993	0.269001457	Greater viability in loss lines
AMINOHYDROXYBUTYRIC-ACID	3p	0.001136599	0.269827653	Greater viability in loss lines
SAR405838	4q	0.001138857	0.270000078	Greater viability in loss lines
EC-144	19p	0.001139584	0.270000078	Greater viability in loss lines
PD-173212	20p	0.001143077	0.270242716	Greater viability in loss lines
KX2-391	17p	0.001144452	0.270242716	Greater viability in loss lines
ACIVICIN	16q	0.001144947	0.270242716	Greater viability in loss lines
ICG-001	17p	0.001148545	0.270242716	Greater viability in loss lines
EVENAMIDE	17q	0.001148602	0.270242716	Lower viability in loss lines
N6-CYCLOPENTYLADENOSINE	9q	0.001149095	0.270242716	Lower viability in loss lines
MPS1-IN-5	9p	0.001150209	0.270242716	Greater viability in loss lines
THIAZOVIVIN	17p	0.001150683	0.270242716	Greater viability in loss lines
RAF265	8p	0.00115099	0.270242716	Greater viability in loss lines
PD-318088	6q	0.001152072	0.270242716	Lower viability in loss lines
JNJ-38877605	4q	0.001153043	0.270242716	Lower viability in loss lines
OMBRABULIN	19p	0.001157079	0.270922972	Greater viability in loss lines
PYRIMETHAMINE	8p	0.001159601	0.270958001	Greater viability in loss lines
HA-966-(S)-(-)	16q	0.001160052	0.270958001	Greater viability in loss lines
BNC105	9p	0.001161613	0.270958001	Greater viability in loss lines
RO-3	8p	0.001162784	0.270958001	Greater viability in loss lines
BOS-172722	22q	0.001163072	0.270958001	Greater viability in loss lines
DIM-C-PPHCO2ME	20p	0.00116462	0.270958001	Greater viability in loss lines
BAY-11-7082	18q	0.001165284	0.270958001	Greater viability in loss lines
MAPROTILINE	21q	0.001166296	0.270958001	Lower viability in loss lines
THIOTHIXENE	11q	0.001168813	0.27121039	Lower viability in loss lines
TENATOPRAZOLE	1p	0.001169651	0.27121039	Greater viability in loss lines
DPC	3p	0.001176646	0.271654168	Greater viability in loss lines
NAVITOCLAX	14q	0.001177651	0.271654168	Lower viability in loss lines
KI-8751	6p	0.001178152	0.271654168	Greater viability in loss lines
PARICALCITOL	4p	0.001178543	0.271654168	Lower viability in loss lines
SEMAGACESTAT	3p	0.001179746	0.271654168	Lower viability in loss lines
NSP-805	10q	0.00118028	0.271654168	Greater viability in loss lines
AZD9056	9q	0.001181863	0.271654168	Lower viability in loss lines
A-939572	19p	0.001183761	0.271654168	Lower viability in loss lines
ZM-306416	4q	0.001183927	0.271654168	Lower viability in loss lines
C188-9	17p	0.00118424	0.271654168	Greater viability in loss lines
DIXANTHOGEN	17q	0.00118428	0.271654168	Lower viability in loss lines
GSK1070916	9p	0.001185201	0.271654168	Greater viability in loss lines
SULFATHIAZOLE	14q	0.001188399	0.271917871	Lower viability in loss lines
BICUCULLINE-(+)	16p	0.001188922	0.271917871	Greater viability in loss lines
EFLORNITHINE	16p	0.001189764	0.271917871	Greater viability in loss lines
CYM-5442	18p	0.001192935	0.272382253	Lower viability in loss lines
PSB-11	2p	0.001195443	0.272467133	Greater viability in loss lines
OTS514	18q	0.001195586	0.272467133	Greater viability in loss lines
EC-23	17p	0.001197961	0.272748371	Lower viability in loss lines
OXIBENDAZOLE	6q	0.001203362	0.273343372	Greater viability in loss lines
ACYCLOVIR	20p	0.001204146	0.273343372	Greater viability in loss lines
TERAMEPROCOL	8q	0.001204371	0.273343372	Lower viability in loss lines
ZOLANTIDINE	5q	0.001205148	0.273343372	Greater viability in loss lines
NETARSUDIL MESYLATE	6p	0.001206426	0.273373798	Greater viability in loss lines
ITX5061	14q	0.001211305	0.274219588	Greater viability in loss lines
TRABECTEDIN	22q	0.001213541	0.274465723	Greater viability in loss lines
FLUPENTIXOL	21q	0.001216459	0.274665381	Lower viability in loss lines
EPOTHILONE-D	17p	0.001217357	0.274665381	Greater viability in loss lines
GSK-J1	8p	0.00121787	0.274665381	Greater viability in loss lines
1,12-BESM	17p	0.001219299	0.274716948	Greater viability in loss lines
TREPIBUTONE	17q	0.001220397	0.274716948	Lower viability in loss lines
NRC-2694	18q	0.001223389	0.275131407	Lower viability in loss lines
SJ-733	3p	0.001225141	0.275266489	Greater viability in loss lines
ROMIDEPSIN	17p	0.001226672	0.275351531	Greater viability in loss lines
MELOXICAM	1q	0.001228477	0.275391581	Lower viability in loss lines
DAIDZEIN	5q	0.001229154	0.275391581	Greater viability in loss lines
ALPELISIB	13q	0.001231012	0.275549563	Greater viability in loss lines
SELUMETINIB	13q	0.001235764	0.276025448	Greater viability in loss lines
KAF-156	3q	0.001237037	0.276025448	Lower viability in loss lines
PACLITAXEL	17p	0.001237352	0.276025448	Greater viability in loss lines
PREDNISOLONE-ACETATE	9p	0.001237756	0.276025448	Greater viability in loss lines
NSC-3852	1p	0.001239062	0.276059048	Greater viability in loss lines
NAS-181	5q	0.001241165	0.276216114	Lower viability in loss lines
DM4	6q	0.001242718	0.276216114	Greater viability in loss lines
S55746	18q	0.001243233	0.276216114	Greater viability in loss lines
NARINGIN-DIHYDROCHALCONE	1q	0.001245552	0.276474437	Lower viability in loss lines
SALICYL-ALCOHOL	1p	0.001248037	0.276518192	Greater viability in loss lines
TRILACICLIB	16q	0.001249444	0.276518192	Greater viability in loss lines
TG-101209	18q	0.001249797	0.276518192	Greater viability in loss lines
DIPRAGLURANT	9q	0.001250376	0.276518192	Lower viability in loss lines
CYPROTERONE-ACETATE	1p	0.001253966	0.277055717	Greater viability in loss lines
ARRY-334543	3p	0.001263852	0.278665123	Lower viability in loss lines
LY3200882	9p	0.001265273	0.278665123	Lower viability in loss lines
SECLIDEMSTAT	9p	0.001267715	0.278665123	Greater viability in loss lines
MK-0557	5q	0.00126788	0.278665123	Lower viability in loss lines
BAY1217389	9p	0.001269383	0.278665123	Greater viability in loss lines
PF-4800567	2q	0.001269703	0.278665123	Lower viability in loss lines
INOSINE	17p	0.001270287	0.278665123	Greater viability in loss lines
DOVITINIB	11q	0.001270575	0.278665123	Greater viability in loss lines
KPT-9274	6q	0.001272429	0.278815808	Greater viability in loss lines
IVOSIDENIB	17q	0.001273885	0.278879272	Lower viability in loss lines
DPCPX	11q	0.001276283	0.279050319	Lower viability in loss lines
MRS-1334	9p	0.001277175	0.279050319	Lower viability in loss lines
SPIRONOLACTONE	14q	0.001278205	0.279050319	Greater viability in loss lines
CP-471474	11p	0.001281444	0.279050319	Lower viability in loss lines
SECLIDEMSTAT	17p	0.001281505	0.279050319	Greater viability in loss lines
WYE-687	10p	0.00128167	0.279050319	Greater viability in loss lines
BISINDOLYLMALEIMIDE-IX	14q	0.001286085	0.279756943	Greater viability in loss lines
WZ-3146	11q	0.001293327	0.281052509	Greater viability in loss lines
PYRIMETHAMINE	16q	0.001295372	0.281052509	Greater viability in loss lines
LEVOBUNOLOL	16p	0.001295568	0.281052509	Greater viability in loss lines
ELN-441958	9q	0.001298616	0.281237651	Lower viability in loss lines
PBT-1033	17p	0.001299369	0.281237651	Greater viability in loss lines
LY344864	18p	0.001301001	0.281237651	Lower viability in loss lines
LENVATINIB	18q	0.001301712	0.281237651	Greater viability in loss lines
BALOVAPTAN	7p	0.001306668	0.281237651	Lower viability in loss lines
GSK2334470	3p	0.001307979	0.281237651	Greater viability in loss lines
ANLOTINIB	14q	0.001308569	0.281237651	Greater viability in loss lines
RAF265	17p	0.001308642	0.281237651	Greater viability in loss lines
SKF-96365	6p	0.001309391	0.281237651	Greater viability in loss lines
OZENOXACIN	19q	0.001309549	0.281237651	Lower viability in loss lines
AMYGDALIN	17p	0.001311861	0.281237651	Greater viability in loss lines
TENOFOVIR-ALAFENAMIDE	11q	0.001311989	0.281237651	Lower viability in loss lines
SERDEMETAN	17p	0.001314437	0.281237651	Greater viability in loss lines
ISOFLURANE	17q	0.001316619	0.281237651	Lower viability in loss lines
SB-525334	10q	0.001316781	0.281237651	Lower viability in loss lines
LEVALLORPHAN	2q	0.00131803	0.281237651	Lower viability in loss lines
ELACYTARABINE	12p	0.001320272	0.281237651	Greater viability in loss lines
SAFINAMIDE	14q	0.001320367	0.281237651	Lower viability in loss lines
RO-48-8071	6p	0.001321711	0.281237651	Greater viability in loss lines
AXITINIB	9p	0.001321764	0.281237651	Greater viability in loss lines
BENZONATATE	20p	0.001323008	0.281237651	Greater viability in loss lines
RIFAXIMIN	17p	0.001323355	0.281237651	Greater viability in loss lines
DM4	18p	0.00132348	0.281237651	Greater viability in loss lines
LANDIOLOL	19p	0.001324668	0.281240168	Greater viability in loss lines
BLU9931	12q	0.001325954	0.28126346	Lower viability in loss lines
BVT-948	22q	0.001328093	0.281467452	Greater viability in loss lines
BRICICLIB	3p	0.001331506	0.2819407	Greater viability in loss lines
OXACEPROL	11q	0.001337149	0.282244291	Lower viability in loss lines
CGP-60474	22q	0.001337485	0.282244291	Greater viability in loss lines
I-BRD9	18p	0.00133766	0.282244291	Greater viability in loss lines
HYDROXYUREA	20p	0.00133834	0.282244291	Lower viability in loss lines
RYUVIDINE	6q	0.001339431	0.282244291	Greater viability in loss lines
PD-168393	3p	0.001340023	0.282244291	Lower viability in loss lines
ONX-0914	17p	0.001341463	0.282298756	Greater viability in loss lines
AMETANTRONE	6q	0.00134291	0.282354875	Greater viability in loss lines
ON-01500	6q	0.001348073	0.283004733	Greater viability in loss lines
TOMIVOSERTIB	11p	0.001348519	0.283004733	Greater viability in loss lines
ASTX660	6p	0.001349553	0.283004733	Greater viability in loss lines
CALCIFEDIOL	3p	0.001352955	0.283227575	Lower viability in loss lines
ROGARATINIB	22q	0.001353579	0.283227575	Greater viability in loss lines
FGIN-1-27	16p	0.00135424	0.283227575	Greater viability in loss lines
MOBOCERTINIB	3p	0.001356236	0.283227575	Lower viability in loss lines
BRUCEANTIN	1p	0.001356539	0.283227575	Greater viability in loss lines
CGM097	3p	0.001366586	0.284944831	Greater viability in loss lines
ETELCALCETIDE (HYDROCHLORIDE)	2q	0.001367148	0.284944831	Greater viability in loss lines
TELCAGEPANT	13q	0.001370769	0.285139127	Lower viability in loss lines
VARDENAFIL	6p	0.001371372	0.285139127	Lower viability in loss lines
BUPIVACAINE	19p	0.001372204	0.285139127	Greater viability in loss lines
PD-153035	8p	0.001372882	0.285139127	Lower viability in loss lines
BIMATOPROST	17q	0.001374386	0.285139127	Lower viability in loss lines
SALINOMYCIN	6q	0.001375237	0.285139127	Greater viability in loss lines
PTEROSTILBENE	7q	0.00137727	0.285158003	Greater viability in loss lines
PT-2385	21q	0.001377713	0.285158003	Greater viability in loss lines
GP2A	18q	0.001381753	0.285746671	Greater viability in loss lines
CYCLOSPORINE	3p	0.001384318	0.28581391	Lower viability in loss lines
PYRAZOLANTHRONE	11p	0.001384469	0.28581391	Lower viability in loss lines
CCT137690	3p	0.001386223	0.285838068	Greater viability in loss lines
TP-3654	20p	0.001388197	0.285838068	Greater viability in loss lines
INDISULAM	9p	0.001389208	0.285838068	Greater viability in loss lines
L-755507	8p	0.001389935	0.285838068	Greater viability in loss lines
LDN-212854	18q	0.001391639	0.285838068	Greater viability in loss lines
VER-49009	17p	0.001393782	0.285838068	Greater viability in loss lines
SULTAMICILLIN	8q	0.00139405	0.285838068	Greater viability in loss lines
METOLAZONE	17p	0.00139453	0.285838068	Lower viability in loss lines
C646	1p	0.001396831	0.285838068	Greater viability in loss lines
FENOFIBRATE	3p	0.001397247	0.285838068	Lower viability in loss lines
SPERMINE	6q	0.001398843	0.285838068	Greater viability in loss lines
BROXYQUINOLINE	10p	0.001398934	0.285838068	Lower viability in loss lines
METHANESULFONYL-FLUORIDE	16p	0.001400745	0.285898564	Lower viability in loss lines
SKF-86002	16q	0.001402764	0.285898564	Greater viability in loss lines
1S,2R-PHENYLPROPANOLAMINE	14q	0.001403169	0.285898564	Lower viability in loss lines
NICLOSAMIDE	1p	0.001404014	0.285898564	Greater viability in loss lines
CEFOXITIN	5q	0.001406046	0.286068703	Greater viability in loss lines
TYRPHOSTIN-AG-1478	14q	0.00140811	0.286244983	Greater viability in loss lines
BMS-387032	17p	0.001413429	0.286985815	Greater viability in loss lines
ZOLIFLODACIN	8q	0.001414344	0.286985815	Lower viability in loss lines
CURCUMIN	1p	0.001415355	0.286985815	Greater viability in loss lines
ERIBULIN	18p	0.00141877	0.287394859	Greater viability in loss lines
RIPASUDIL	19p	0.001419777	0.287394859	Greater viability in loss lines
CEFETAMET	7p	0.00142103	0.287405063	Greater viability in loss lines
SOBLIDOTIN	19p	0.001423093	0.287579076	Greater viability in loss lines
A-33903	9p	0.001433785	0.2885929	Lower viability in loss lines
CT-7758	4p	0.001434806	0.2885929	Lower viability in loss lines
PHA-793887	14q	0.001434825	0.2885929	Greater viability in loss lines
METERGOLINE	16q	0.001436495	0.2885929	Greater viability in loss lines
DFB	16p	0.001436875	0.2885929	Greater viability in loss lines
MENBUTONE	4p	0.001437008	0.2885929	Greater viability in loss lines
SIREMADLIN	16q	0.001437735	0.2885929	Lower viability in loss lines
SOBLIDOTIN	1p	0.001439468	0.2885929	Greater viability in loss lines
BROMHEXINE	16q	0.001439499	0.2885929	Greater viability in loss lines
L-745870	5q	0.00144138	0.2885929	Greater viability in loss lines
VALRUBICIN	17p	0.001441389	0.2885929	Greater viability in loss lines
CGP-60474	13q	0.001446127	0.289126573	Lower viability in loss lines
OXA-06	17p	0.001446988	0.289126573	Greater viability in loss lines
LIDOFLAZINE	6q	0.001447683	0.289126573	Lower viability in loss lines
FLUCYTOSINE	7p	0.001452546	0.289855655	Lower viability in loss lines
INDINAVIR	11p	0.001455271	0.290064208	Greater viability in loss lines
TANESPIMYCIN	6q	0.001456329	0.290064208	Greater viability in loss lines
DEXFOSFOSERINE	16q	0.001459784	0.290064208	Greater viability in loss lines
PU-H71	17p	0.001460021	0.290064208	Greater viability in loss lines
ETHOTOIN	20p	0.001460702	0.290064208	Lower viability in loss lines
NMS-1286937	17p	0.001460954	0.290064208	Greater viability in loss lines
BAY1217389	17p	0.001462084	0.290064208	Greater viability in loss lines
TAFENOQUINE	22q	0.001464723	0.290346684	Greater viability in loss lines
AMG900	2q	0.001468732	0.290900205	Lower viability in loss lines
CUDC-101	6p	0.001470334	0.290976377	Greater viability in loss lines
MILADEMETAN	19q	0.001472414	0.291074153	Greater viability in loss lines
OLMESARTAN	8p	0.001474361	0.291074153	Lower viability in loss lines
IODOQUINOL	8p	0.001475629	0.291074153	Greater viability in loss lines
NMS-P715	17p	0.001476446	0.291074153	Greater viability in loss lines
TG-02	17p	0.0014775	0.291074153	Greater viability in loss lines
BCI-540	22q	0.001478133	0.291074153	Lower viability in loss lines
APREPITANT	12p	0.001482602	0.291336622	Greater viability in loss lines
AZD8931	14q	0.001483355	0.291336622	Greater viability in loss lines
ACTB-1003	8p	0.001483504	0.291336622	Greater viability in loss lines
BUMETANIDE	19p	0.001484341	0.291336622	Greater viability in loss lines
PENTOSTATIN	14q	0.001486071	0.291347668	Lower viability in loss lines
SKLB1002	19q	0.001486835	0.291347668	Greater viability in loss lines
SUVOREXANT	19p	0.001488303	0.291396622	Greater viability in loss lines
SILDENAFIL	21q	0.001493446	0.291828705	Lower viability in loss lines
TRIMETREXATE	8p	0.001493946	0.291828705	Greater viability in loss lines
MOFEZOLAC	17p	0.001495257	0.291828705	Greater viability in loss lines
TMN-355	4p	0.001496918	0.291828705	Greater viability in loss lines
ETOPOSIDE-PHOSPHATE	17p	0.001497137	0.291828705	Greater viability in loss lines
TAS-103	7p	0.001498026	0.291828705	Greater viability in loss lines
BENPROPERINE	1p	0.001499055	0.291828705	Greater viability in loss lines
ANTIMONYL	18p	0.001500816	0.291933797	Greater viability in loss lines
AS-1892802	7p	0.001505695	0.292236889	Lower viability in loss lines
BAY-2402234	20p	0.00150573	0.292236889	Greater viability in loss lines
TRIFAROTENE	17p	0.001506539	0.292236889	Lower viability in loss lines
TEMSIROLIMUS	18q	0.001507264	0.292236889	Greater viability in loss lines
TMC-353121	1q	0.001514775	0.293367843	Lower viability in loss lines
FUMONISIN-B1	9q	0.001516684	0.293367843	Greater viability in loss lines
ACETYL-L-LEUCINE	18p	0.001516779	0.293367843	Lower viability in loss lines
MOZAVAPTAN	6p	0.001519491	0.293654836	Greater viability in loss lines
CROLIBULIN	8p	0.001528097	0.295079502	Greater viability in loss lines
SALICYLANILIDE	8q	0.001530633	0.295193985	Greater viability in loss lines
ROSCOVITINE	17p	0.001531996	0.295193985	Lower viability in loss lines
DITOLYLGUANIDINE	22q	0.001534958	0.295193985	Lower viability in loss lines
FT011	4p	0.001534994	0.295193985	Greater viability in loss lines
MPS-BAY-2A	22q	0.00153646	0.295193985	Greater viability in loss lines
VASOPRESSIN	18p	0.001536509	0.295193985	Greater viability in loss lines
ADAROTENE	11q	0.001539196	0.295193985	Greater viability in loss lines
DHBP	17p	0.001540457	0.295193985	Greater viability in loss lines
BARBITAL	10q	0.001542126	0.295193985	Greater viability in loss lines
PKI-166	3p	0.001542232	0.295193985	Lower viability in loss lines
ACOLBIFENE	1p	0.001543382	0.295193985	Greater viability in loss lines
RG7112	4q	0.001543508	0.295193985	Greater viability in loss lines
PF-06873600	8p	0.001549714	0.29577267	Greater viability in loss lines
SD-0006	10q	0.001550992	0.29577267	Lower viability in loss lines
SAR-260301	5q	0.001551425	0.29577267	Greater viability in loss lines
A-1120	5q	0.001551907	0.29577267	Lower viability in loss lines
ALMITRINE	14q	0.00155272	0.29577267	Greater viability in loss lines
AMG-837	19q	0.001559367	0.296619398	Greater viability in loss lines
ROPIVACAINE	13q	0.001560244	0.296619398	Lower viability in loss lines
UNBS-5162	8p	0.00156163	0.296619398	Greater viability in loss lines
IBIGLUSTAT	21q	0.001562128	0.296619398	Lower viability in loss lines
SNDX-5613	17q	0.001567733	0.297447404	Greater viability in loss lines
AMPRENAVIR	12q	0.001571702	0.297914379	Greater viability in loss lines
BATABULIN	18p	0.001572686	0.297914379	Greater viability in loss lines
PRALIDOXIME-CHLORIDE	18p	0.001574405	0.298003853	Lower viability in loss lines
FIRSOCOSTAT	1p	0.001577595	0.298200273	Greater viability in loss lines
TORCETRAPIB	11q	0.00157817	0.298200273	Greater viability in loss lines
TINORIDINE	21q	0.001579185	0.298200273	Lower viability in loss lines
TRIPROLIDINE	19q	0.001582424	0.298576094	Greater viability in loss lines
ON-01500	18q	0.001589099	0.29896554	Greater viability in loss lines
BRL-37344	1q	0.001590256	0.29896554	Lower viability in loss lines
POZIOTINIB	8p	0.0015945	0.29896554	Lower viability in loss lines
SPERMINE	3p	0.001594706	0.29896554	Greater viability in loss lines
CPI-1205	8q	0.001596059	0.29896554	Lower viability in loss lines
LINTOPRIDE	17q	0.001596775	0.29896554	Greater viability in loss lines
EFONIDIPINE	13q	0.00159736	0.29896554	Greater viability in loss lines
PENTAMIDINE	20p	0.001597767	0.29896554	Greater viability in loss lines
GDC-0084	10q	0.001599009	0.29896554	Greater viability in loss lines
CINOBUFOTALIN	16p	0.00159957	0.29896554	Lower viability in loss lines
4E1RCAT	3p	0.001600492	0.29896554	Greater viability in loss lines
TETRINDOLE	8p	0.001604259	0.29896554	Lower viability in loss lines
FRESELESTAT	1p	0.001605218	0.29896554	Greater viability in loss lines
BATABULIN	6q	0.001605914	0.29896554	Greater viability in loss lines
ZANUBRUTINIB	14q	0.001606016	0.29896554	Greater viability in loss lines
TC-LPA5-4	6q	0.001608184	0.29896554	Greater viability in loss lines
MAXACALCITOL	3p	0.001608694	0.29896554	Lower viability in loss lines
SP-141	18q	0.001608921	0.29896554	Greater viability in loss lines
GSK2982772	5q	0.001611876	0.29896554	Greater viability in loss lines
WAY-600	22q	0.001615236	0.29896554	Greater viability in loss lines
DMH4	18p	0.001615509	0.29896554	Greater viability in loss lines
HEMIN	5q	0.001617206	0.29896554	Lower viability in loss lines
WHI-P154	21q	0.001617991	0.29896554	Lower viability in loss lines
TEMSIROLIMUS	19q	0.001618197	0.29896554	Greater viability in loss lines
REVERSINE	17q	0.001619316	0.29896554	Greater viability in loss lines
FALECALCITRIOL	1p	0.001621349	0.29896554	Lower viability in loss lines
IMMEPIP	10q	0.001621422	0.29896554	Greater viability in loss lines
A-674563	21q	0.001621609	0.29896554	Lower viability in loss lines
NS-018	15q	0.001621616	0.29896554	Lower viability in loss lines
TERODILINE	14q	0.001622006	0.29896554	Lower viability in loss lines
GW-842166	19q	0.001624298	0.299157414	Lower viability in loss lines
LY2228820	3p	0.001635018	0.300841365	Lower viability in loss lines
BML-284	1p	0.001635958	0.300841365	Greater viability in loss lines
NHI-2	6p	0.001638755	0.301124101	Lower viability in loss lines
TC-LPA5-4	6p	0.001642289	0.301313247	Greater viability in loss lines
RG7112	21q	0.001642305	0.301313247	Greater viability in loss lines
NSC-3852	3p	0.001644316	0.301450845	Greater viability in loss lines
VINBLASTINE	19p	0.00164708	0.301726195	Greater viability in loss lines
AZD5582	6p	0.00165194	0.302384712	Greater viability in loss lines
TRICIRIBINE-PHOSPHATE	19q	0.00166293	0.303247093	Lower viability in loss lines
EGLUMETAD	22q	0.001664464	0.303247093	Lower viability in loss lines
L-CITRULLINE	17p	0.001664862	0.303247093	Lower viability in loss lines
DCPIB	1q	0.001667293	0.303247093	Lower viability in loss lines
CROLIBULIN	9p	0.001667516	0.303247093	Greater viability in loss lines
IMISOPASEM-MANGANESE	3p	0.001668802	0.303247093	Greater viability in loss lines
NIFURSOL	2q	0.001669823	0.303247093	Lower viability in loss lines
OCTOCRYLENE	2q	0.001669879	0.303247093	Lower viability in loss lines
ETHACRIDINE-LACTATE-MONOHYDRATE	14q	0.001671772	0.303247093	Greater viability in loss lines
HPPH	17q	0.001672491	0.303247093	Lower viability in loss lines
CLINDAMYCIN-PHOSPHATE	12q	0.001673094	0.303247093	Greater viability in loss lines
DOXERCALCIFEROL	18p	0.001676327	0.303247093	Lower viability in loss lines
EC-144	20p	0.001677416	0.303247093	Greater viability in loss lines
TRIMETOZINE	11q	0.001677678	0.303247093	Lower viability in loss lines
GANETESPIB	8q	0.001677998	0.303247093	Greater viability in loss lines
TOFACITINIB	21q	0.001678202	0.303247093	Lower viability in loss lines
SB-525334	8q	0.001678216	0.303247093	Greater viability in loss lines
METHYLTHIOURACIL	17p	0.001680869	0.303487939	Lower viability in loss lines
METOPRINE	20p	0.001682176	0.303487939	Greater viability in loss lines
DISOPYRAMIDE	14q	0.001683357	0.303487939	Lower viability in loss lines
NITROFURAZONE	11p	0.001686608	0.303519967	Greater viability in loss lines
SECLAZONE	17p	0.001686986	0.303519967	Lower viability in loss lines
GAVESTINEL	1q	0.001687344	0.303519967	Greater viability in loss lines
TETRACYCLINE	1p	0.001689731	0.303677164	Greater viability in loss lines
BALOXAVIR	20p	0.001690758	0.303677164	Greater viability in loss lines
DR-2313	14q	0.001693148	0.303878192	Lower viability in loss lines
JNJ-64619178	17p	0.001694869	0.303958886	Greater viability in loss lines
METHYLBENZETHONIUM-CHLORIDE	20p	0.001699317	0.304430845	Greater viability in loss lines
VOXELOTOR	11q	0.001700135	0.304430845	Lower viability in loss lines
PILOCARPINE	9p	0.001701321	0.304430845	Lower viability in loss lines
SCH-900776	22q	0.001703593	0.304572025	Greater viability in loss lines
SX-011	16q	0.001705857	0.304572025	Greater viability in loss lines
TANSHINONE-IIA	21q	0.001705933	0.304572025	Greater viability in loss lines
ADAROTENE	4q	0.00170776	0.304670774	Lower viability in loss lines
TH588	18q	0.001709578	0.304767674	Greater viability in loss lines
RS-102221	15q	0.001711539	0.304852861	Greater viability in loss lines
PIRENZEPINE	8p	0.001712606	0.304852861	Lower viability in loss lines
BUTYL-PARABEN	4p	0.001714867	0.304868935	Lower viability in loss lines
SPERMINE	18q	0.001716743	0.304868935	Greater viability in loss lines
RG7834	9p	0.001717414	0.304868935	Lower viability in loss lines
ASTEMIZOLE	10q	0.001717798	0.304868935	Greater viability in loss lines
SCABERTOPIN	22q	0.001720696	0.305156708	Greater viability in loss lines
ETHACIZIN	16q	0.001722016	0.305164404	Greater viability in loss lines
LAPATINIB	8p	0.001724381	0.305357284	Lower viability in loss lines
BAN-ORL-24	16q	0.00172606	0.305428306	Greater viability in loss lines
4SC-202	18p	0.001730833	0.305837349	Greater viability in loss lines
ONC201	3p	0.001731141	0.305837349	Greater viability in loss lines
PRIMIDONE	5q	0.001732754	0.305837349	Lower viability in loss lines
BMS-599626	14q	0.001733489	0.305837349	Greater viability in loss lines
ESLICARBAZEPINE-ACETATE	8q	0.001738743	0.306301461	Greater viability in loss lines
SB-399885	7p	0.001739111	0.306301461	Lower viability in loss lines
APAFANT	8q	0.001740128	0.306301461	Greater viability in loss lines
DACTINOMYCIN	1p	0.001741245	0.306301461	Greater viability in loss lines
MK-4074	3p	0.001746994	0.30687645	Greater viability in loss lines
E-7386	8p	0.001747081	0.30687645	Greater viability in loss lines
PF-573228	16q	0.001749254	0.307032556	Greater viability in loss lines
3-METHYLADENINE	11q	0.001751412	0.307185891	Lower viability in loss lines
D-PHENYLALANINE	16p	0.00175357	0.307338842	Greater viability in loss lines
TRADIPITANT	3p	0.00175694	0.307703892	Greater viability in loss lines
ER-27319	17p	0.001758696	0.307786028	Greater viability in loss lines
QUINELORANE	11p	0.001759997	0.307788331	Greater viability in loss lines
CH5132799	14q	0.001768598	0.308937245	Greater viability in loss lines
SNDX-5613	17p	0.001769407	0.308937245	Greater viability in loss lines
CELGOSIVIR	13q	0.001770444	0.308937245	Greater viability in loss lines
PTC-209	14q	0.001775298	0.309270649	Greater viability in loss lines
ALRESTATIN	11q	0.001776263	0.309270649	Lower viability in loss lines
PARICALCITOL	17p	0.001780168	0.309270649	Lower viability in loss lines
AZD7594	16q	0.001781331	0.309270649	Greater viability in loss lines
BATABULIN	19p	0.001781731	0.309270649	Greater viability in loss lines
ALLICIN	16q	0.001782718	0.309270649	Lower viability in loss lines
GILTERITINIB	17q	0.00178331	0.309270649	Greater viability in loss lines
CAROVERINE	8p	0.001784826	0.309270649	Greater viability in loss lines
PHENACAINE	18q	0.001784944	0.309270649	Lower viability in loss lines
FGIN-1-27	16q	0.001785291	0.309270649	Greater viability in loss lines
IDASANUTLIN	12q	0.001786983	0.309339539	Greater viability in loss lines
LCL-161	6p	0.001788321	0.3093471	Greater viability in loss lines
CRIZOTINIB	14q	0.001791994	0.309758476	Greater viability in loss lines
THIOSTREPTON	17p	0.001797048	0.310260224	Greater viability in loss lines
RG7112	16p	0.001797493	0.310260224	Greater viability in loss lines
GK921	2q	0.001799589	0.310397894	Lower viability in loss lines
CCG-50014	18q	0.001802233	0.31043582	Greater viability in loss lines
MERTANSINE	1p	0.001803904	0.31043582	Greater viability in loss lines
TREMORINE	17q	0.001803933	0.31043582	Greater viability in loss lines
BVD-523	13q	0.001805322	0.31043582	Greater viability in loss lines
YM-244769	5q	0.001807052	0.31043582	Lower viability in loss lines
CH-5183284	21q	0.0018076	0.31043582	Greater viability in loss lines
MIRIDESAP	16q	0.001809244	0.310490369	Lower viability in loss lines
SUCROSE	1p	0.001810515	0.310490369	Lower viability in loss lines
GEMCADIOL	14q	0.001816592	0.311030535	Lower viability in loss lines
TERFENADINE	13q	0.001817336	0.311030535	Greater viability in loss lines
PURVALANOL-B	14q	0.001818293	0.311030535	Lower viability in loss lines
SAR407899	15q	0.001818869	0.311030535	Lower viability in loss lines
COH29	9p	0.001822759	0.311424159	Greater viability in loss lines
DIACEREIN	3p	0.001823776	0.311424159	Lower viability in loss lines
NEMOREXANT	10q	0.001838751	0.31318013	Greater viability in loss lines
BENZO[D]THIAZOLE-2(3H)-THIONE	8q	0.001839301	0.31318013	Greater viability in loss lines
RHEOCHRYSIDIN	10p	0.001840429	0.31318013	Greater viability in loss lines
BREFELDIN-A	17p	0.001840655	0.31318013	Greater viability in loss lines
CABOTEGRAVIR	18q	0.001840719	0.31318013	Greater viability in loss lines
GDC-0152	6p	0.001843645	0.31318013	Greater viability in loss lines
CARBETOCIN	17p	0.001845346	0.31318013	Greater viability in loss lines
HEPTAMINOL	13q	0.001845589	0.31318013	Lower viability in loss lines
MPS1-IN-5	5q	0.001846932	0.31318013	Greater viability in loss lines
LOFEMIZOLE	10p	0.00184716	0.31318013	Greater viability in loss lines
CARBENOXOLONE	18p	0.001851941	0.313768164	Lower viability in loss lines
MARBOFLOXACIN	10q	0.001855367	0.313982705	Greater viability in loss lines
FLIBANSERIN	21q	0.001856772	0.313982705	Greater viability in loss lines
FIRSOCOSTAT	3p	0.001862889	0.313982705	Greater viability in loss lines
SALINOMYCIN	1p	0.001864532	0.313982705	Greater viability in loss lines
FENCLONINE-(+/-)	8q	0.001864801	0.313982705	Lower viability in loss lines
OSI-930	17p	0.001867134	0.313982705	Greater viability in loss lines
7-METHYLXANTHINE	1q	0.001867724	0.313982705	Lower viability in loss lines
EFINACONAZOLE	20p	0.001871053	0.313982705	Greater viability in loss lines
SKLB1002	18p	0.001871255	0.313982705	Greater viability in loss lines
ATORVASTATIN	8p	0.00187371	0.313982705	Greater viability in loss lines
IOX1	8q	0.001873837	0.313982705	Lower viability in loss lines
CHLORMEZANONE	14q	0.001875795	0.313982705	Greater viability in loss lines
MEBHYDROLINE-1,5-NAPHTALENEDISULFONATE	9p	0.00187598	0.313982705	Greater viability in loss lines
TC-MPS1-12	14q	0.001876848	0.313982705	Greater viability in loss lines
FULVESTRANT	18q	0.001877137	0.313982705	Lower viability in loss lines
CH55	9p	0.001877756	0.313982705	Lower viability in loss lines
AMG319	10p	0.001878336	0.313982705	Greater viability in loss lines
GW-4064	13q	0.001879634	0.313982705	Lower viability in loss lines
VARESPLADIB	1q	0.001879977	0.313982705	Lower viability in loss lines
IOHEXOL	3p	0.00188168	0.313982705	Lower viability in loss lines
GSK2256294A	7p	0.001883852	0.313982705	Greater viability in loss lines
TW-37	6p	0.001885045	0.313982705	Greater viability in loss lines
PASIREOTIDE	7p	0.001885876	0.313982705	Lower viability in loss lines
CEVIPABULIN	5q	0.001886009	0.313982705	Greater viability in loss lines
LY2874455	13q	0.001886104	0.313982705	Lower viability in loss lines
VERBASCOSIDE	18q	0.001887356	0.313982705	Greater viability in loss lines
FRUQUINTINIB	21q	0.001889225	0.314075149	Greater viability in loss lines
RO-48-8071	6q	0.001892335	0.314373603	Greater viability in loss lines
AMEZINIUM	6q	0.001894081	0.314445	Greater viability in loss lines
PALMATINE-CHLORIDE	15q	0.001897796	0.314843114	Lower viability in loss lines
HEXAMINOLEVULINATE	13q	0.001900226	0.314861986	Lower viability in loss lines
GW-583340	8p	0.00190227	0.314861986	Lower viability in loss lines
BARDOXOLONE	17p	0.001903899	0.314861986	Greater viability in loss lines
ACOLBIFENE	15q	0.001903906	0.314861986	Lower viability in loss lines
PREDNISOLONE-TEBUTATE	12q	0.001904495	0.314861986	Greater viability in loss lines
GAVESTINEL	11q	0.001906442	0.314966074	Lower viability in loss lines
BIFENDATE	8q	0.001910293	0.315184057	Greater viability in loss lines
ARTELINIC ACID	3p	0.001910398	0.315184057	Greater viability in loss lines
REMDESIVIR	16p	0.001913307	0.315446257	Lower viability in loss lines
DIMETRIDAZOLE	16q	0.001917656	0.315754186	Greater viability in loss lines
RESMETIROM	14q	0.001917816	0.315754186	Lower viability in loss lines
MEVASTATIN	1p	0.001923046	0.315895026	Greater viability in loss lines
GSK269962	19p	0.001925002	0.315895026	Greater viability in loss lines
GDC-0068	13q	0.00192544	0.315895026	Greater viability in loss lines
TENIPOSIDE	6p	0.001926503	0.315895026	Greater viability in loss lines
IKK-2-INHIBITOR-V	1p	0.001926713	0.315895026	Greater viability in loss lines
HKI-357	1p	0.001929255	0.315895026	Greater viability in loss lines
PF-5274857	19q	0.001929668	0.315895026	Lower viability in loss lines
NKY-80	19p	0.001932306	0.315895026	Lower viability in loss lines
LMI070	12p	0.001933904	0.315895026	Greater viability in loss lines
PTC596	18p	0.001935219	0.315895026	Greater viability in loss lines
GR46611	11q	0.001936799	0.315895026	Greater viability in loss lines
TASISULAM	19p	0.001937418	0.315895026	Greater viability in loss lines
MAYTANSINOL-ISOBUTYRATE	18q	0.001938296	0.315895026	Greater viability in loss lines
SCH-900776	8p	0.001938402	0.315895026	Greater viability in loss lines
TRADIPITANT	10p	0.001938493	0.315895026	Greater viability in loss lines
A-804598	8p	0.001942009	0.316252529	Lower viability in loss lines
TCS-2314	16q	0.001949113	0.316885693	Greater viability in loss lines
GLESATINIB	12q	0.001949295	0.316885693	Greater viability in loss lines
SOBLIDOTIN	17p	0.001949874	0.316885693	Greater viability in loss lines
BMS-986142	10q	0.001954307	0.317187936	Greater viability in loss lines
LEMBOREXANT	1p	0.001954387	0.317187936	Greater viability in loss lines
GSK369796	3q	0.001958221	0.317594449	Greater viability in loss lines
AV-412	21q	0.001963924	0.31801746	Lower viability in loss lines
MERTANSINE	17p	0.001964649	0.31801746	Greater viability in loss lines
AZD5153	18p	0.001966353	0.31801746	Greater viability in loss lines
ALANOSINE	21q	0.001967401	0.31801746	Greater viability in loss lines
UNBS-5162	17p	0.001967934	0.31801746	Greater viability in loss lines
ARV-825	5q	0.001970332	0.31801746	Greater viability in loss lines
NHI-2	12q	0.001971092	0.31801746	Greater viability in loss lines
AMD-3465	18q	0.001972845	0.31801746	Greater viability in loss lines
RADAFAXINE	17q	0.001975259	0.31801746	Lower viability in loss lines
SPAUTIN-1	17p	0.001976056	0.31801746	Lower viability in loss lines
LIGUSTILIDE	17p	0.001977848	0.31801746	Lower viability in loss lines
EZETIMIBE	17p	0.001978744	0.31801746	Greater viability in loss lines
SACCHARIN	14q	0.001979455	0.31801746	Lower viability in loss lines
DIENESTROL	1p	0.001979975	0.31801746	Greater viability in loss lines
IDASANUTLIN	16p	0.001983008	0.31801746	Greater viability in loss lines
SB-747651A	22q	0.001983691	0.31801746	Greater viability in loss lines
HYGROMYCIN-B	4q	0.001984544	0.31801746	Lower viability in loss lines
PHENFORMIN	17q	0.001984774	0.31801746	Lower viability in loss lines
ERIBULIN	22q	0.001989426	0.318469883	Greater viability in loss lines
BUTYLATED-HYDROXYANISOLE	19q	0.001990262	0.318469883	Greater viability in loss lines
ZOPOLRESTAT	21q	0.001998759	0.319615607	Greater viability in loss lines
ATROPINE-OXIDE	18p	0.002000949	0.319751916	Greater viability in loss lines
HUPERZINE-A	19p	0.002002499	0.319785815	Greater viability in loss lines
PFK-015	1p	0.002007772	0.320413813	Greater viability in loss lines
GSK9027	16p	0.00201007	0.320447062	Greater viability in loss lines
API-1	14q	0.002010661	0.320447062	Greater viability in loss lines
GNF-7	15q	0.002015693	0.321034976	Lower viability in loss lines
FOSFOMYCIN	15q	0.002018834	0.321197711	Greater viability in loss lines
MK-7622	18p	0.002019402	0.321197711	Greater viability in loss lines
IPAG	13q	0.002024549	0.321566823	Greater viability in loss lines
APC-100	16p	0.002024984	0.321566823	Greater viability in loss lines
BAY-41-2272	19p	0.002026899	0.321566823	Greater viability in loss lines
NVP-ADW742	6p	0.002027103	0.321566823	Lower viability in loss lines
LEVOBUNOLOL	17p	0.002031458	0.322044072	Greater viability in loss lines
METHOXYPHENAMINE	8q	0.002035492	0.322411846	Greater viability in loss lines
REV-5901	13q	0.002036476	0.322411846	Lower viability in loss lines
CZC-54252	14q	0.002039843	0.322731254	Greater viability in loss lines
AM-1241	11p	0.00204152	0.322782932	Greater viability in loss lines
METHANESULFONYL-FLUORIDE	16q	0.002044399	0.322899383	Lower viability in loss lines
AMISULPRIDE	15q	0.002044958	0.322899383	Lower viability in loss lines
MACIMORELIN	3q	0.002047871	0.323145868	Lower viability in loss lines
PAROXYPROPIONE	17q	0.002056568	0.324304302	Lower viability in loss lines
MIK665	14q	0.002059916	0.32432606	Greater viability in loss lines
UNBS-5162	18q	0.002060076	0.32432606	Greater viability in loss lines
METRONIDAZOLE	16q	0.002061432	0.32432606	Greater viability in loss lines
LANABECESTAT	9q	0.002063431	0.32432606	Greater viability in loss lines
AS-1892802	17p	0.00206349	0.32432606	Greater viability in loss lines
CYPROTERONE-ACETATE	12p	0.002064954	0.324342921	Greater viability in loss lines
DESERPIDINE	17p	0.002067477	0.324526088	Greater viability in loss lines
NPS-2143	4q	0.002069862	0.324655731	Greater viability in loss lines
OXIRACETAM	17p	0.002073264	0.324655731	Greater viability in loss lines
AT7867	6p	0.002073882	0.324655731	Greater viability in loss lines
ACETRIAZOIC-ACID	6p	0.002074235	0.324655731	Greater viability in loss lines
NEURODAZINE	6p	0.002075094	0.324655731	Lower viability in loss lines
S-METHYLCYSTEINE	6q	0.002082266	0.325564879	Lower viability in loss lines
UBP-302	22q	0.002086629	0.326033695	Greater viability in loss lines
CCT196969	3p	0.002088831	0.326059792	Greater viability in loss lines
ENCORAFENIB	1p	0.002089524	0.326059792	Greater viability in loss lines
ENCORAFENIB	8p	0.002091604	0.326171521	Greater viability in loss lines
AR-C155858	18q	0.002093468	0.326249455	Greater viability in loss lines
NUTLIN-3	3p	0.002096876	0.326251389	Greater viability in loss lines
PHCCC	1p	0.002097102	0.326251389	Greater viability in loss lines
OBATOCLAX	17p	0.002098587	0.326251389	Greater viability in loss lines
ML786	3p	0.00209894	0.326251389	Greater viability in loss lines
AXITINIB	18q	0.00210416	0.326639581	Greater viability in loss lines
CFI-402257	12p	0.002106437	0.326639581	Greater viability in loss lines
PARECOXIB	16q	0.00210673	0.326639581	Greater viability in loss lines
NICODICOSAPENT	8q	0.002107153	0.326639581	Lower viability in loss lines
ANLOTINIB	18q	0.002111325	0.326639581	Greater viability in loss lines
ST-2825	14q	0.002112274	0.326639581	Greater viability in loss lines
TANGERITIN	10p	0.002115037	0.326639581	Greater viability in loss lines
MI-14	4p	0.002115221	0.326639581	Greater viability in loss lines
A-1070722	2q	0.002115538	0.326639581	Lower viability in loss lines
D-(+)-MALTOSE	11q	0.002115787	0.326639581	Greater viability in loss lines
FIRSOCOSTAT	8p	0.002116467	0.326639581	Greater viability in loss lines
EXHERIN	10q	0.002118735	0.326778725	Greater viability in loss lines
RADEZOLID	20p	0.002125831	0.32766167	Greater viability in loss lines
LDN-212854	19p	0.002134613	0.328803361	Greater viability in loss lines
PD-161570	18q	0.002137937	0.329103235	Greater viability in loss lines
PRLX-93936	5q	0.002141863	0.329341877	Greater viability in loss lines
CC-223	12q	0.002142242	0.329341877	Greater viability in loss lines
METATINIB	9p	0.002143955	0.329393267	Lower viability in loss lines
TRADIPITANT	18q	0.002146639	0.32942664	Greater viability in loss lines
TA-01	17p	0.002148438	0.32942664	Lower viability in loss lines
SANGIVAMYCIN	17p	0.002149828	0.32942664	Greater viability in loss lines
LEDIPASVIR	4p	0.002151742	0.32942664	Lower viability in loss lines
RESIBUFOGENIN	17p	0.002152727	0.32942664	Greater viability in loss lines
AR-C155858	13q	0.002154585	0.32942664	Lower viability in loss lines
LITHIUM-CITRATE	22q	0.002156579	0.32942664	Lower viability in loss lines
SGC-CBP30	5q	0.002159062	0.32942664	Lower viability in loss lines
OMBITASVIR	17p	0.002163535	0.32942664	Lower viability in loss lines
REBASTINIB	18p	0.002163597	0.32942664	Greater viability in loss lines
THIODIGLYCOL	18q	0.002164335	0.32942664	Greater viability in loss lines
AZD3839	7p	0.002165427	0.32942664	Greater viability in loss lines
ETHAMIVAN	8q	0.002165626	0.32942664	Lower viability in loss lines
KW-2478	17p	0.002166266	0.32942664	Greater viability in loss lines
HA14-1	7p	0.002167376	0.32942664	Greater viability in loss lines
CLINDAMYCIN-PHOSPHATE	10q	0.002169184	0.32942664	Greater viability in loss lines
ARQ-621	18p	0.00216966	0.32942664	Greater viability in loss lines
DIFLOXACIN	4q	0.002169986	0.32942664	Greater viability in loss lines
SB-239063	1q	0.002171685	0.32942664	Greater viability in loss lines
ON123300	18q	0.002173996	0.32942664	Greater viability in loss lines
PREGNANOLONE	6p	0.002175551	0.32942664	Greater viability in loss lines
BALOXAVIR-MARBOXIL	1q	0.002176076	0.32942664	Lower viability in loss lines
EVENAMIDE	17p	0.002179162	0.32942664	Lower viability in loss lines
BERBERINE	10p	0.002179566	0.32942664	Lower viability in loss lines
VISOMITIN	6q	0.002180626	0.32942664	Greater viability in loss lines
BROXURIDINE	2p	0.00218417	0.32942664	Greater viability in loss lines
CALCIFEDIOL	18p	0.00218467	0.32942664	Lower viability in loss lines
Y-39983	6p	0.002187814	0.32942664	Greater viability in loss lines
LUMIRACOXIB	6q	0.002188256	0.32942664	Greater viability in loss lines
EPIRUBICIN	17p	0.002189581	0.32942664	Greater viability in loss lines
TRIAMCINOLONE	3p	0.002189604	0.32942664	Lower viability in loss lines
DONEPEZIL	7p	0.002189845	0.32942664	Lower viability in loss lines
ROBLITINIB	6p	0.002191031	0.32942664	Greater viability in loss lines
NICARAVEN	6q	0.002192383	0.32942664	Lower viability in loss lines
CALCITRIOL	18q	0.002193942	0.32942664	Lower viability in loss lines
AP-18	22q	0.002195328	0.32942664	Greater viability in loss lines
LAROPIPRANT	12q	0.002195404	0.32942664	Lower viability in loss lines
DMPS	1p	0.002196536	0.32942664	Lower viability in loss lines
SAG	17p	0.002201129	0.329709446	Greater viability in loss lines
STF-118804	11q	0.00220118	0.329709446	Greater viability in loss lines
FUCOXANTHIN	8q	0.00220342	0.329772826	Lower viability in loss lines
PINDOLOL	19p	0.002205846	0.329772826	Greater viability in loss lines
MEPIVACAINE	4p	0.002205992	0.329772826	Lower viability in loss lines
IMIDAZOACRIDINONE	22q	0.002207121	0.329772826	Greater viability in loss lines
LUCITANIB	18q	0.002209248	0.329884421	Greater viability in loss lines
SC-12267	10q	0.00221141	0.330001133	Lower viability in loss lines
GW-9662	9p	0.002217198	0.330658473	Greater viability in loss lines
NNC-55-0396	18q	0.002229613	0.332052004	Greater viability in loss lines
TGX-221	15q	0.002229907	0.332052004	Lower viability in loss lines
ACOZIBOROLE	12p	0.002232967	0.332052004	Greater viability in loss lines
VERALIPRIDE	14q	0.002233104	0.332052004	Greater viability in loss lines
LINAPRAZAN	4p	0.002234038	0.332052004	Lower viability in loss lines
PF-06747775	18q	0.002234876	0.332052004	Lower viability in loss lines
TUFTSIN	7p	0.002237817	0.332202617	Lower viability in loss lines
BANOXANTRONE	17p	0.002238669	0.332202617	Greater viability in loss lines
HESPERIDIN	20p	0.002240339	0.332244161	Lower viability in loss lines
SORBITOL	5q	0.002242178	0.332310781	Greater viability in loss lines
AMG-232	4q	0.002243876	0.332356345	Greater viability in loss lines
CCT137690	19p	0.002249419	0.332565846	Greater viability in loss lines
REVERSAN	16p	0.002252027	0.332565846	Greater viability in loss lines
LY2857785	18q	0.002256471	0.332565846	Greater viability in loss lines
A-922500	17q	0.002256732	0.332565846	Lower viability in loss lines
BAY-61-3606	12p	0.002257172	0.332565846	Greater viability in loss lines
AFATINIB	14q	0.002257875	0.332565846	Greater viability in loss lines
R-59022	9p	0.002260215	0.332565846	Greater viability in loss lines
TERUTROBAN	14q	0.002260457	0.332565846	Lower viability in loss lines
DIOSGENIN	16q	0.002262444	0.332565846	Greater viability in loss lines
MELANOTAN-II	17q	0.002263423	0.332565846	Lower viability in loss lines
OSIMERTINIB	14q	0.002263972	0.332565846	Greater viability in loss lines
TANAPROGET	20p	0.002265603	0.332565846	Greater viability in loss lines
BACAMPICILLIN	3p	0.002267825	0.332565846	Greater viability in loss lines
AMG-319	1q	0.002267965	0.332565846	Lower viability in loss lines
AI-10-49	22q	0.002270178	0.332565846	Greater viability in loss lines
LETRAZURIL	16p	0.002272153	0.332565846	Lower viability in loss lines
CIS-ACPD	16q	0.002273826	0.332565846	Greater viability in loss lines
NSC-3852	6p	0.002275403	0.332565846	Greater viability in loss lines
BMS-690514	21q	0.002277193	0.332565846	Lower viability in loss lines
DPC	8p	0.002277196	0.332565846	Greater viability in loss lines
BIX-01294	20p	0.002277392	0.332565846	Greater viability in loss lines
CUDC-427	6p	0.002278478	0.332565846	Greater viability in loss lines
MONOCROTALINE	16q	0.002280194	0.332565846	Greater viability in loss lines
RO-25-6981	11q	0.002281241	0.332565846	Lower viability in loss lines
GUANIDINOETHYLDISULFIDE-BICARBONATE	11p	0.00228158	0.332565846	Lower viability in loss lines
PAZOPANIB	11q	0.002282067	0.332565846	Greater viability in loss lines
GLYCOPYRROLATE	15q	0.002282851	0.332565846	Greater viability in loss lines
DIOSMETIN	5q	0.002285123	0.33269417	Greater viability in loss lines
TROXIPIDE	6p	0.00228921	0.33308628	Greater viability in loss lines
NALMEFENE	8q	0.002291181	0.333163658	Lower viability in loss lines
ABBV-744	18p	0.002293407	0.333163658	Greater viability in loss lines
AC-55541	7p	0.002296106	0.333163658	Lower viability in loss lines
PROQUAZONE	16p	0.002296692	0.333163658	Greater viability in loss lines
GINSENOSIDE-RD	12p	0.002299246	0.333163658	Greater viability in loss lines
IDALOPIRDINE	10p	0.002299626	0.333163658	Lower viability in loss lines
ABT-751	1p	0.002300471	0.333163658	Greater viability in loss lines
ETOMIDATE	1p	0.002300891	0.333163658	Greater viability in loss lines
I-BET-762	6p	0.002302668	0.333219238	Greater viability in loss lines
PD-318088	13q	0.002306574	0.333582541	Greater viability in loss lines
SBI-115	22q	0.002310689	0.333975577	Greater viability in loss lines
CGP-39551	3q	0.00231291	0.33403825	Greater viability in loss lines
TIPIRACIL	21q	0.002315906	0.33403825	Lower viability in loss lines
DOLASETRON	13q	0.002315906	0.33403825	Lower viability in loss lines
IDASANUTLIN	19q	0.002317359	0.33403825	Greater viability in loss lines
DRF053-(R)	8p	0.002318109	0.33403825	Lower viability in loss lines
MANIDIPINE	4p	0.002320163	0.334129603	Lower viability in loss lines
BETHANECHOL	8q	0.002321807	0.334129603	Greater viability in loss lines
MEPACRINE	10q	0.002322936	0.334129603	Greater viability in loss lines
UK-356618	1q	0.002326298	0.334412034	Lower viability in loss lines
PF-06747775	21q	0.002330201	0.334495431	Lower viability in loss lines
ROXATIDINE-ACETATE	17p	0.00233056	0.334495431	Greater viability in loss lines
HYGROMYCIN-B	8p	0.002331076	0.334495431	Lower viability in loss lines
PBT-1033	10p	0.002335285	0.334898423	Lower viability in loss lines
ALTHIAZIDE	4p	0.002341115	0.335304004	Lower viability in loss lines
SURITOZOLE	16q	0.002341143	0.335304004	Greater viability in loss lines
C-021	6p	0.002342495	0.335304004	Greater viability in loss lines
ALFUZOSIN	16p	0.002343724	0.335304004	Greater viability in loss lines
FENOFIBRATE	21q	0.002350934	0.335964469	Lower viability in loss lines
SCLAREOL	8q	0.002351836	0.335964469	Lower viability in loss lines
AZD7762	6q	0.002352557	0.335964469	Greater viability in loss lines
VERDINEXOR	17p	0.002356025	0.336250777	Greater viability in loss lines
NORETHINDRONE-ACETATE	1q	0.002357612	0.336250777	Lower viability in loss lines
ONO-4059	14q	0.002358781	0.336250777	Greater viability in loss lines
AT-9283	17p	0.00236329	0.33669279	Greater viability in loss lines
VERUBULIN	17p	0.002368071	0.337172944	Greater viability in loss lines
CEFETAMET	6p	0.002373348	0.337623867	Greater viability in loss lines
MELPHALAN	18q	0.002375165	0.337623867	Greater viability in loss lines
PASIREOTIDE	2p	0.00237622	0.337623867	Lower viability in loss lines
ELDECALCITOL	9p	0.002376887	0.337623867	Greater viability in loss lines
EFINACONAZOLE	6p	0.002382228	0.338082593	Greater viability in loss lines
AMYLOID P-IN-1	12q	0.002386548	0.338082593	Greater viability in loss lines
AS-252424	11p	0.002386777	0.338082593	Greater viability in loss lines
O-MERCAPTO-BENZOIC-ACID	19q	0.002388316	0.338082593	Greater viability in loss lines
ON-01500	18p	0.002388864	0.338082593	Greater viability in loss lines
TIRAPAZAMINE	18q	0.002390657	0.338082593	Greater viability in loss lines
GNF-2	5q	0.00239268	0.338082593	Greater viability in loss lines
5-HMF	16q	0.002393914	0.338082593	Greater viability in loss lines
PFK-158	10p	0.002394933	0.338082593	Lower viability in loss lines
RIFAMYCIN-SV	17p	0.002395461	0.338082593	Greater viability in loss lines
VE-822	6q	0.002396606	0.338082593	Greater viability in loss lines
AZD7986	16q	0.002397499	0.338082593	Greater viability in loss lines
PIM-447	17p	0.002398501	0.338082593	Greater viability in loss lines
AVASIMIBE	6p	0.002407572	0.339161241	Greater viability in loss lines
6-THIO-2'-DEOXYGUANOSINE	10p	0.002410067	0.339266709	Greater viability in loss lines
PX-478	9q	0.002411159	0.339266709	Lower viability in loss lines
RIMEXOLONE	20p	0.002414332	0.339365666	Lower viability in loss lines
GW-0742	4p	0.002418169	0.339365666	Greater viability in loss lines
FINGOLIMOD	4q	0.002418342	0.339365666	Lower viability in loss lines
CCT128930	22q	0.002418744	0.339365666	Greater viability in loss lines
L-168049	8q	0.002419143	0.339365666	Greater viability in loss lines
SANGIVAMYCIN	8p	0.00242038	0.339365666	Lower viability in loss lines
ACTINOMYCIN-D	20p	0.002424174	0.339686259	Greater viability in loss lines
MEPTAZINOL	1q	0.002425508	0.339686259	Greater viability in loss lines
BALOXAVIR	3p	0.002428115	0.339852181	Greater viability in loss lines
FORETINIB	11q	0.002431994	0.340100865	Greater viability in loss lines
AMINOPENTAMIDE	13q	0.002432814	0.340100865	Lower viability in loss lines
CABAZITAXEL	1p	0.002435281	0.340100865	Greater viability in loss lines
CINOBUFOTALIN	18q	0.002435668	0.340100865	Greater viability in loss lines
LAPATINIB	3p	0.002438247	0.340100865	Lower viability in loss lines
CLONIXIN	17p	0.002438427	0.340100865	Greater viability in loss lines
RU-58841	22q	0.002441473	0.340327092	Greater viability in loss lines
API-1	10p	0.002448429	0.340889526	Greater viability in loss lines
BANOXANTRONE	9p	0.002448646	0.340889526	Greater viability in loss lines
EUK-134	17q	0.002449909	0.340889526	Lower viability in loss lines
SECURININE	22q	0.00245173	0.340889526	Greater viability in loss lines
IPRATROPIUM	12q	0.002455535	0.340889526	Lower viability in loss lines
BRICICLIB	17p	0.002455659	0.340889526	Greater viability in loss lines
GEMCABENE	4q	0.002457716	0.340889526	Lower viability in loss lines
PCI-29732	15q	0.002458352	0.340889526	Lower viability in loss lines
VELIPARIB	16p	0.002461196	0.340889526	Greater viability in loss lines
SMER-28	17q	0.002461937	0.340889526	Lower viability in loss lines
OXYBUTYNIN	16p	0.002463257	0.340889526	Greater viability in loss lines
JK-184	18q	0.002463352	0.340889526	Greater viability in loss lines
GW-9508	17p	0.002466266	0.340889526	Greater viability in loss lines
CARFILZOMIB	20p	0.002466778	0.340889526	Lower viability in loss lines
BANOXANTRONE	6q	0.002468227	0.340889526	Greater viability in loss lines
ESMOLOL	19p	0.002468626	0.340889526	Greater viability in loss lines
WISKOSTATIN	5q	0.002469749	0.340889526	Lower viability in loss lines
H-VAL-PRO-PRO-OH (TFA)	10q	0.002476469	0.341116871	Greater viability in loss lines
REPOTRECTINIB	9p	0.002477827	0.341116871	Greater viability in loss lines
RAF265	19p	0.002477918	0.341116871	Greater viability in loss lines
ICG-001	16q	0.002478234	0.341116871	Lower viability in loss lines
FLORFENICOL	14q	0.002479519	0.341116871	Greater viability in loss lines
LY3214996	3q	0.002480682	0.341116871	Greater viability in loss lines
NERATINIB	14q	0.002481842	0.341116871	Greater viability in loss lines
THIOSTREPTON	10p	0.002482811	0.341116871	Lower viability in loss lines
PEMIGATINIB	16p	0.002485762	0.341256262	Lower viability in loss lines
OF-1	19q	0.002487734	0.341256262	Greater viability in loss lines
CGP-52411	13q	0.002488108	0.341256262	Lower viability in loss lines
ZK-93426	8p	0.002492407	0.341649849	Greater viability in loss lines
FLUNIXIN-MEGLUMIN	18p	0.00249547	0.341711409	Greater viability in loss lines
NVP-TAE684	16q	0.002497109	0.341711409	Greater viability in loss lines
ZIDOVUDINE	18q	0.002498336	0.341711409	Greater viability in loss lines
THEAFLAVIN	12q	0.002498861	0.341711409	Greater viability in loss lines
ALVESPIMYCIN	1p	0.002501496	0.341711409	Greater viability in loss lines
INIMUR	12q	0.002502288	0.341711409	Greater viability in loss lines
DFB	16q	0.002503443	0.341711409	Greater viability in loss lines
TACALCITOL	3p	0.002504291	0.341711409	Lower viability in loss lines
DASATINIB	3p	0.002508958	0.342152892	Lower viability in loss lines
LAPPACONITE	9q	0.002512177	0.342396519	Greater viability in loss lines
VX-745	1q	0.002518016	0.342996775	Lower viability in loss lines
PHA-848125	11q	0.00252191	0.343161505	Greater viability in loss lines
CT7001	22q	0.002524575	0.343161505	Greater viability in loss lines
PF-06459988	17p	0.002525462	0.343161505	Greater viability in loss lines
INOSINE	1p	0.002526342	0.343161505	Greater viability in loss lines
LEVALLORPHAN	4p	0.002526402	0.343161505	Lower viability in loss lines
AZ191	12q	0.002529228	0.343263329	Greater viability in loss lines
LASOFOXIFENE	12q	0.002530326	0.343263329	Greater viability in loss lines
ROQUINIMEX	5q	0.00253146	0.343263329	Greater viability in loss lines
PARITAPREVIR	8q	0.002535015	0.343550587	Greater viability in loss lines
PF-431396	19p	0.002536618	0.343573067	Greater viability in loss lines
AZAGUANINE-8	13q	0.002540171	0.343852486	Lower viability in loss lines
FLECAINIDE	11q	0.00254199	0.343852486	Lower viability in loss lines
SB-297006	1p	0.002543016	0.343852486	Greater viability in loss lines
VU10010	7p	0.002544434	0.343852486	Lower viability in loss lines
BNTX	17p	0.002549517	0.344344613	Greater viability in loss lines
PREDNISOLONE	20p	0.002552533	0.344366218	Lower viability in loss lines
TRANYLCYPROMINE	9p	0.002552557	0.344366218	Greater viability in loss lines
SB-505124	10p	0.002555776	0.344472579	Lower viability in loss lines
ZM-323881	18q	0.002556228	0.344472579	Greater viability in loss lines
L-NAME	6p	0.002559201	0.344678926	Greater viability in loss lines
GSK2194069	17p	0.002563569	0.344872162	Greater viability in loss lines
SUNITINIB	8p	0.002563604	0.344872162	Greater viability in loss lines
PHENOTHRIN	17q	0.002564963	0.344872162	Greater viability in loss lines
OSIMERTINIB	21q	0.002566422	0.344874345	Lower viability in loss lines
FAROPENEM-MEDOXOMIL	9p	0.002569234	0.344977715	Greater viability in loss lines
DIHYDROERGOTAMINE	18p	0.002570078	0.344977715	Lower viability in loss lines
YC-1	9p	0.002574519	0.345379912	Lower viability in loss lines
AEE788	3p	0.002577772	0.345622407	Lower viability in loss lines
CCT128930	13q	0.002582385	0.346046799	Greater viability in loss lines
SM-108	17p	0.00258691	0.346268266	Lower viability in loss lines
MILRINONE	4q	0.002587762	0.346268266	Lower viability in loss lines
AZD8931	18q	0.002593172	0.346268266	Lower viability in loss lines
EMD534085	18p	0.002593477	0.346268266	Greater viability in loss lines
DU-728	16p	0.002594733	0.346268266	Greater viability in loss lines
ACETRIAZOIC-ACID	18q	0.002595958	0.346268266	Greater viability in loss lines
TRYPTOPHAN	14q	0.002597698	0.346268266	Lower viability in loss lines
SU3327	17p	0.002598604	0.346268266	Greater viability in loss lines
INARIGIVIR	1p	0.002598935	0.346268266	Greater viability in loss lines
HTHQ	21q	0.002599302	0.346268266	Greater viability in loss lines
4-PYRIMIDINECARBONITRILE	16q	0.00259997	0.346268266	Greater viability in loss lines
FLT3-IN-1	6p	0.002604197	0.346345266	Greater viability in loss lines
SBI-115	14q	0.002604586	0.346345266	Greater viability in loss lines
ISOSORBIDE-MONONITRATE	12q	0.002604895	0.346345266	Greater viability in loss lines
CROLIBULIN	18p	0.002607871	0.346548221	Greater viability in loss lines
SP-141	13q	0.002612908	0.347024705	Lower viability in loss lines
DIATRIZOIC-ACID	4p	0.002620162	0.347794898	Lower viability in loss lines
VT-464	4p	0.002623097	0.347823217	Greater viability in loss lines
CLIDINIUM	17q	0.002626321	0.347823217	Lower viability in loss lines
CYCLOPIAZONIC-ACID	2q	0.002626462	0.347823217	Lower viability in loss lines
LOMEFLOXACIN	8q	0.002627849	0.347823217	Greater viability in loss lines
ATN-161	11p	0.002629461	0.347823217	Greater viability in loss lines
CX-516	15q	0.002630399	0.347823217	Greater viability in loss lines
SB-216763	11q	0.00263056	0.347823217	Greater viability in loss lines
OXYFEDRINE	19q	0.002640017	0.34888071	Greater viability in loss lines
TAK-632	20p	0.002648015	0.349616247	Greater viability in loss lines
FEBANTEL	9q	0.002650839	0.349616247	Lower viability in loss lines
OMTRIPTOLIDE	12q	0.002651752	0.349616247	Lower viability in loss lines
BMS-470539	8q	0.002654531	0.349616247	Lower viability in loss lines
DOMIPHEN	15q	0.002654674	0.349616247	Lower viability in loss lines
ML3403	7q	0.002654768	0.349616247	Greater viability in loss lines
BMS-582949	11q	0.002657272	0.349616247	Lower viability in loss lines
A-582941	17p	0.002657283	0.349616247	Lower viability in loss lines
CX-5461	8p	0.002661985	0.34973307	Greater viability in loss lines
VU0361737	12q	0.002663191	0.34973307	Greater viability in loss lines
NH125	4q	0.002664764	0.34973307	Lower viability in loss lines
TENOVIN-6	14q	0.002664884	0.34973307	Greater viability in loss lines
PROPYLPARABEN	16p	0.002665486	0.34973307	Lower viability in loss lines
PFK-015	5q	0.002673843	0.350142694	Greater viability in loss lines
TAS-103	11q	0.002674279	0.350142694	Greater viability in loss lines
GEPEFRINE	9p	0.002674342	0.350142694	Lower viability in loss lines
MERCK60	6q	0.002674466	0.350142694	Greater viability in loss lines
GANGLIOSIDE-GM1	16q	0.002687542	0.351454584	Greater viability in loss lines
SETIPTILINE	17p	0.002688553	0.351454584	Greater viability in loss lines
LY2109761	21q	0.002688897	0.351454584	Lower viability in loss lines
PRIRALFINAMIDE	4q	0.002694345	0.351974228	Greater viability in loss lines
MERTANSINE	22q	0.002696601	0.352017059	Greater viability in loss lines
EDASALONEXENT	11p	0.002697618	0.352017059	Lower viability in loss lines
CM-4620	8q	0.002699909	0.352123831	Lower viability in loss lines
EXATECAN-MESYLATE	11q	0.002703029	0.352283793	Greater viability in loss lines
DIMETHINDENE-(S)-(+)	9q	0.002704222	0.352283793	Lower viability in loss lines
ARGATROBAN	17q	0.002706113	0.352283793	Lower viability in loss lines
MK-5046	5p	0.00270703	0.352283793	Lower viability in loss lines
BENZETHONIUM	1p	0.002711291	0.352646377	Greater viability in loss lines
DEBIO-0932	10p	0.002713297	0.352661222	Greater viability in loss lines
PF-4800567	15q	0.002714356	0.352661222	Lower viability in loss lines
TEMPOL	16q	0.002717023	0.352816012	Greater viability in loss lines
RACECADOTRIL	1p	0.002719279	0.352877132	Greater viability in loss lines
BRIVANIB	1p	0.00272228	0.352877132	Greater viability in loss lines
ALVOCIDIB	17p	0.002723308	0.352877132	Greater viability in loss lines
SU3327	22q	0.002723479	0.352877132	Greater viability in loss lines
TORCITABINE	19q	0.002725741	0.352877132	Greater viability in loss lines
BRIVANIB	21q	0.002726885	0.352877132	Greater viability in loss lines
AMIDOPYRINE	19p	0.002727827	0.352877132	Greater viability in loss lines
RILAPLADIB	7p	0.002729568	0.352911468	Greater viability in loss lines
PYRONARIDINE	11p	0.002731782	0.352962921	Greater viability in loss lines
NISOXETINE	8p	0.002734389	0.352962921	Greater viability in loss lines
ZOLANTIDINE	19p	0.002736879	0.352962921	Greater viability in loss lines
UNC2025	19p	0.00273879	0.352962921	Greater viability in loss lines
METHYLTHIOURACIL	18p	0.00274018	0.352962921	Lower viability in loss lines
AMRUBICIN	1p	0.002740795	0.352962921	Greater viability in loss lines
TOMELUKAST	14q	0.002740995	0.352962921	Lower viability in loss lines
BMS-690514	18q	0.002741778	0.352962921	Lower viability in loss lines
10-DEACETYLBACCATIN	1p	0.002744072	0.353068114	Greater viability in loss lines
PTEROSTILBENE	18q	0.002748521	0.353450366	Greater viability in loss lines
PLX4720	10p	0.002750217	0.353478313	Lower viability in loss lines
PINCAINIDE	13q	0.002752767	0.353615894	Lower viability in loss lines
ETC-159	17q	0.002757558	0.354041128	Lower viability in loss lines
BETAMETHASONE-VALERATE	2q	0.002759473	0.354056048	Greater viability in loss lines
ANASTROZOLE	14q	0.002760636	0.354056048	Lower viability in loss lines
KG-5	18p	0.002764267	0.354161318	Greater viability in loss lines
TCS-PIM-1-1	18q	0.002765552	0.354161318	Greater viability in loss lines
AZ-10417808	13q	0.002765902	0.354161318	Lower viability in loss lines
WP1066	11q	0.002770052	0.354502901	Greater viability in loss lines
KPT-276	17p	0.00277818	0.354891487	Greater viability in loss lines
MPS-BAY-2A	12p	0.002778235	0.354891487	Greater viability in loss lines
D-157495	2q	0.002779632	0.354891487	Lower viability in loss lines
JD-5037	16p	0.002780131	0.354891487	Lower viability in loss lines
PBT-1033	1p	0.002780511	0.354891487	Greater viability in loss lines
INDOCYANINE-GREEN	22q	0.002783731	0.354900421	Greater viability in loss lines
5-FLUOROURACIL	20p	0.002785979	0.354900421	Greater viability in loss lines
ACOLBIFENE	3p	0.002786509	0.354900421	Lower viability in loss lines
PCI-29732	18q	0.002786762	0.354900421	Lower viability in loss lines
RISEDRONATE	17p	0.002788004	0.354900421	Lower viability in loss lines
RV1729	9p	0.002792342	0.355263533	Greater viability in loss lines
ICI-215,001	13q	0.002795454	0.355422264	Lower viability in loss lines
CGP-60474	20p	0.002796564	0.355422264	Greater viability in loss lines
EDOXABAN	8q	0.002798303	0.355454328	Greater viability in loss lines
PARDOPRUNOX	9q	0.002801698	0.355696648	Greater viability in loss lines
MEXILETINE	2q	0.002813208	0.356723563	Lower viability in loss lines
BAY-87-2243	14q	0.002816852	0.356723563	Greater viability in loss lines
TP-0903	13q	0.00281811	0.356723563	Lower viability in loss lines
SD-0006	8q	0.002818339	0.356723563	Lower viability in loss lines
EDO-S101	9p	0.00281895	0.356723563	Greater viability in loss lines
PALIPERIDONE	15q	0.002822006	0.356723563	Greater viability in loss lines
5-HYDROXYMETHYL-TOLTERODINE	14q	0.002823247	0.356723563	Lower viability in loss lines
NORFLOXACIN	9p	0.002824216	0.356723563	Lower viability in loss lines
SPP301	2q	0.002825324	0.356723563	Greater viability in loss lines
VISMODEGIB	1q	0.002826169	0.356723563	Greater viability in loss lines
FELBAMATE	4p	0.002827178	0.356723563	Lower viability in loss lines
ALOFANIB	7p	0.002827693	0.356723563	Lower viability in loss lines
BTB06584	19p	0.002830056	0.356773092	Lower viability in loss lines
PF-04418948	18p	0.002831544	0.356773092	Greater viability in loss lines
FR-122047	21q	0.002832972	0.356773092	Greater viability in loss lines
VERINURAD	18q	0.002834055	0.356773092	Greater viability in loss lines
PANOBINOSTAT	17p	0.002839208	0.357233643	Greater viability in loss lines
NICERITROL	13q	0.002841549	0.357340134	Lower viability in loss lines
LORATADINE	16p	0.002843253	0.35736639	Greater viability in loss lines
BARDOXOLONE-METHYL	17p	0.002845402	0.357398287	Greater viability in loss lines
INCB-057643	14q	0.002846497	0.357398287	Greater viability in loss lines
BAY-1895344	1p	0.00284924	0.357554994	Greater viability in loss lines
ERYTHRITOL	17q	0.002851715	0.357576287	Lower viability in loss lines
SAR405838	13q	0.002853023	0.357576287	Greater viability in loss lines
MOLIDUSTAT	10p	0.002853897	0.357576287	Greater viability in loss lines
TC-NTR1-17	5q	0.00285588	0.35763726	Greater viability in loss lines
ARTESUNATE	14q	0.002859686	0.35783411	Greater viability in loss lines
GPBAR-A	6q	0.002867762	0.35783411	Greater viability in loss lines
DEOXYCHOLIC-ACID	16q	0.002871477	0.35783411	Lower viability in loss lines
OXIRACETAM	14q	0.002873337	0.35783411	Greater viability in loss lines
PR-619	10p	0.002873662	0.35783411	Lower viability in loss lines
METHYLPREDNISOLONE	20p	0.002875119	0.35783411	Lower viability in loss lines
SOBLIDOTIN	6p	0.002875212	0.35783411	Greater viability in loss lines
BARNIDIPINE	6q	0.00287615	0.35783411	Lower viability in loss lines
RS-56812	10q	0.002878277	0.35783411	Greater viability in loss lines
INC-280	8p	0.002878283	0.35783411	Lower viability in loss lines
PRT062607	14q	0.002878538	0.35783411	Greater viability in loss lines
UNC669	4p	0.002878658	0.35783411	Greater viability in loss lines
JNJ-54175446	1q	0.002878966	0.35783411	Greater viability in loss lines
TANESPIMYCIN	17p	0.002879548	0.35783411	Greater viability in loss lines
BRINZOLAMIDE	16q	0.002880111	0.35783411	Greater viability in loss lines
BMS-935177	15q	0.002881401	0.35783411	Lower viability in loss lines
BIRINAPANT	2q	0.002884457	0.358027651	Lower viability in loss lines
10058-F4	21q	0.002891343	0.358679924	Lower viability in loss lines
SAPACITABINE	18p	0.002892826	0.358679924	Greater viability in loss lines
TAK-220	8q	0.002895276	0.358679924	Greater viability in loss lines
AGN-195183	11q	0.002897796	0.358679924	Lower viability in loss lines
DEXAMETHASONE-ACETATE	20p	0.002898257	0.358679924	Lower viability in loss lines
L-ARGININE	17p	0.002898715	0.358679924	Lower viability in loss lines
TANAPROGET	10p	0.002900691	0.358720583	Lower viability in loss lines
SOBUZOXANE	10q	0.002902498	0.358720583	Greater viability in loss lines
CAPECITABINE	14q	0.002905958	0.358720583	Greater viability in loss lines
PEPOSERTIB	14q	0.00290834	0.358720583	Greater viability in loss lines
RUXOLITINIB	8p	0.002908607	0.358720583	Lower viability in loss lines
CP-91149	11q	0.002911848	0.358720583	Lower viability in loss lines
RO-4987655	13q	0.002913024	0.358720583	Greater viability in loss lines
DICLOFENAMIDE	12q	0.002914036	0.358720583	Greater viability in loss lines
MG-624	20p	0.002914679	0.358720583	Greater viability in loss lines
PHA-848125	17p	0.002915826	0.358720583	Greater viability in loss lines
DM4	12p	0.002915911	0.358720583	Greater viability in loss lines
IOPAMIDOL	10p	0.002917207	0.358720583	Greater viability in loss lines
MK-3207	22q	0.002919433	0.358720583	Greater viability in loss lines
BUTENAFINE	18p	0.002920051	0.358720583	Lower viability in loss lines
MELEVODOPA	13q	0.002922545	0.358746702	Lower viability in loss lines
LX7101	19p	0.002923265	0.358746702	Greater viability in loss lines
JTE-607	1p	0.00293249	0.359491313	Greater viability in loss lines
PD-407824	18q	0.002933051	0.359491313	Greater viability in loss lines
EMETINE	20p	0.002933843	0.359491313	Lower viability in loss lines
TENOVIN-1	14q	0.002939407	0.359509018	Greater viability in loss lines
NEMIRALISIB	15q	0.002941622	0.359509018	Lower viability in loss lines
TNP-470	17p	0.002941721	0.359509018	Greater viability in loss lines
EMD-53998	2q	0.002942784	0.359509018	Lower viability in loss lines
E-2001	17q	0.002942892	0.359509018	Lower viability in loss lines
TC-E-5002	8q	0.002944758	0.359509018	Lower viability in loss lines
TOSEDOSTAT	16p	0.002945102	0.359509018	Lower viability in loss lines
MIVOBULIN	18q	0.002946019	0.359509018	Greater viability in loss lines
ADAVIVINT	14q	0.002956768	0.360423479	Greater viability in loss lines
DCEBIO	10q	0.002957855	0.360423479	Lower viability in loss lines
SC-12267	19p	0.002958331	0.360423479	Greater viability in loss lines
HYPERIN	9p	0.002961732	0.360423479	Greater viability in loss lines
CCT128930	19p	0.002961797	0.360423479	Greater viability in loss lines
BRILLIANT-GREEN	11q	0.002963997	0.360423479	Greater viability in loss lines
POZANICLINE	16q	0.002964066	0.360423479	Greater viability in loss lines
ON-01500	10p	0.002968257	0.360618473	Greater viability in loss lines
SOBLIDOTIN	18p	0.002968686	0.360618473	Greater viability in loss lines
PHENYL-AMINOSALICYLATE	19p	0.002973737	0.360718276	Greater viability in loss lines
PSB-1115	1q	0.002974078	0.360718276	Lower viability in loss lines
GLIMEPIRIDE	15q	0.002974868	0.360718276	Greater viability in loss lines
CEP-40783	16p	0.002975544	0.360718276	Lower viability in loss lines
U-18666A	13q	0.002979996	0.360826552	Greater viability in loss lines
FERROQUINE	7p	0.002980206	0.360826552	Greater viability in loss lines
METHOXAMINE	14q	0.002985141	0.360826552	Greater viability in loss lines
AL-8697	16q	0.002986464	0.360826552	Greater viability in loss lines
DIZOCILPINE-(-)	19p	0.002987284	0.360826552	Greater viability in loss lines
CHLOROQUINE	21q	0.002987865	0.360826552	Lower viability in loss lines
MIVOBULIN	19p	0.002988469	0.360826552	Greater viability in loss lines
DEFOROLIMUS	11p	0.002988512	0.360826552	Lower viability in loss lines
A-674563	17p	0.002993691	0.361203018	Greater viability in loss lines
HKI-357	22q	0.002994651	0.361203018	Greater viability in loss lines
DEXAMETHASONE-ACETATE	3p	0.002998021	0.361356267	Lower viability in loss lines
LORAZEPAM	8p	0.003001913	0.361356267	Lower viability in loss lines
ERAVACYCLINE	8p	0.003004376	0.361356267	Greater viability in loss lines
GEMCABENE	6p	0.003004534	0.361356267	Lower viability in loss lines
JNJ-38877605	1q	0.003005096	0.361356267	Lower viability in loss lines
MERTANSINE	4p	0.003005252	0.361356267	Greater viability in loss lines
BENZOTRIPT	16q	0.003007671	0.361356267	Greater viability in loss lines
CETYLPYRIDINIUM	11p	0.003008015	0.361356267	Greater viability in loss lines
CABALETTA	6p	0.003011566	0.361601167	Greater viability in loss lines
MACITENTAN	15q	0.003013812	0.361689188	Lower viability in loss lines
GANAXOLONE	20p	0.003015916	0.361760086	Lower viability in loss lines
GUANADREL	6q	0.003019626	0.361934494	Lower viability in loss lines
MELPHALAN	12q	0.003022606	0.361934494	Lower viability in loss lines
SB-772077B	17p	0.003023108	0.361934494	Greater viability in loss lines
LICOCHALCONE-A	8q	0.003023426	0.361934494	Lower viability in loss lines
RIBOSTAMYCIN	17q	0.003027992	0.362168952	Lower viability in loss lines
RELEBACTAM	14q	0.003028644	0.362168952	Lower viability in loss lines
[truncated: 15,314 more rows]
