# Supplementary material for: Half the Chromosome It Used to Be: Identifying Cancer Treatments Targeting Aneuploid Losses
Source: Genes (Basel). 2025 Jun 14;16(6):708. doi: 10.3390/genes16060708 (PMC12192454; doi:10.3390/genes16060708)
Supplement: Supplementary file 1 [file genes-16-00708-s001.zip › Supplemental Table S6 TCGA MOA Survival Prognosis Associations.csv]

MOA	cancer	chr_arm	log_rank_p_value	log_rank_p_adj	TCGA_median_loss_survival_months	TCGA_median_other_survival_months	survival_difference_months
Anticancer Agent	Non-Seminomatous Germ Cell Tumor	22q	0.0404	0.331964153	132.0971825	14.82723477	117.2699477
Antineoplastic Agent	Non-Seminomatous Germ Cell Tumor	22q	0.0404	0.331964153	132.0971825	14.82723477	117.2699477
Cell Death Inhibitor	Non-Seminomatous Germ Cell Tumor	22q	0.0404	0.331964153	132.0971825	14.82723477	117.2699477
Cell Proliferation Inhibitor	Non-Seminomatous Germ Cell Tumor	22q	0.0404	0.331964153	132.0971825	14.82723477	117.2699477
Immune Response Modulator	Non-Seminomatous Germ Cell Tumor	22q	0.0404	0.331964153	132.0971825	14.82723477	117.2699477
Immune Response Stimulator	Non-Seminomatous Germ Cell Tumor	22q	0.0404	0.331964153	132.0971825	14.82723477	117.2699477
Immunostimulant	Non-Seminomatous Germ Cell Tumor	22q	0.0404	0.331964153	132.0971825	14.82723477	117.2699477
Membrane Integrity Inhibitor	Non-Seminomatous Germ Cell Tumor	22q	0.0404	0.331964153	132.0971825	14.82723477	117.2699477
Nfkb Pathway Inhibitor	Non-Seminomatous Germ Cell Tumor	22q	0.0404	0.331964153	132.0971825	14.82723477	117.2699477
Oxidative Stress Inducer	Non-Seminomatous Germ Cell Tumor	22q	0.0404	0.331964153	132.0971825	14.82723477	117.2699477
Actin Related Protein Inhibitor	Non-Seminomatous Germ Cell Tumor	22q	0.0404	0.331964153	132.0971825	14.82723477	117.2699477
Antitumor Agent	Non-Seminomatous Germ Cell Tumor	22q	0.0404	0.331964153	132.0971825	14.82723477	117.2699477
Apoptosis Stimulant	Non-Seminomatous Germ Cell Tumor	22q	0.0404	0.331964153	132.0971825	14.82723477	117.2699477
Breast Cancer Resistance Protein Inhibitor	Non-Seminomatous Germ Cell Tumor	22q	0.0404	0.331964153	132.0971825	14.82723477	117.2699477
Caspase Activator	Non-Seminomatous Germ Cell Tumor	22q	0.0404	0.331964153	132.0971825	14.82723477	117.2699477
Cell Cycle Inhibitor	Non-Seminomatous Germ Cell Tumor	22q	0.0404	0.331964153	132.0971825	14.82723477	117.2699477
Dna Binding Agent	Non-Seminomatous Germ Cell Tumor	22q	0.0404	0.331964153	132.0971825	14.82723477	117.2699477
Dna Damage Inducer	Non-Seminomatous Germ Cell Tumor	22q	0.0404	0.331964153	132.0971825	14.82723477	117.2699477
Dna Replication Inhibitor	Non-Seminomatous Germ Cell Tumor	22q	0.0404	0.331964153	132.0971825	14.82723477	117.2699477
Endonuclease Inhibitor	Non-Seminomatous Germ Cell Tumor	22q	0.0404	0.331964153	132.0971825	14.82723477	117.2699477
Gene Expression Stimulant	Non-Seminomatous Germ Cell Tumor	22q	0.0404	0.331964153	132.0971825	14.82723477	117.2699477
Metallic Radical Formation Stimulant	Non-Seminomatous Germ Cell Tumor	22q	0.0404	0.331964153	132.0971825	14.82723477	117.2699477
P53 Activator	Non-Seminomatous Germ Cell Tumor	22q	0.0404	0.331964153	132.0971825	14.82723477	117.2699477
P53 Stabilizing Agent	Non-Seminomatous Germ Cell Tumor	22q	0.0404	0.331964153	132.0971825	14.82723477	117.2699477
Protein Synthesis Inhibitor	Non-Seminomatous Germ Cell Tumor	22q	0.0404	0.331964153	132.0971825	14.82723477	117.2699477
Rad51 Inhibitor	Non-Seminomatous Germ Cell Tumor	22q	0.0404	0.331964153	132.0971825	14.82723477	117.2699477
Radical Formation Stimulant	Non-Seminomatous Germ Cell Tumor	22q	0.0404	0.331964153	132.0971825	14.82723477	117.2699477
Tp53 Activator	Non-Seminomatous Germ Cell Tumor	22q	0.0404	0.331964153	132.0971825	14.82723477	117.2699477
Anticancer Agent	Non-Seminomatous Germ Cell Tumor	10p	0.0005	0.030704388	75.25396982	9.073873163	66.18009666
Antineoplastic Agent	Non-Seminomatous Germ Cell Tumor	10p	0.0005	0.030704388	75.25396982	9.073873163	66.18009666
Cell Death Inhibitor	Non-Seminomatous Germ Cell Tumor	10p	0.0005	0.030704388	75.25396982	9.073873163	66.18009666
Cell Proliferation Inhibitor	Non-Seminomatous Germ Cell Tumor	10p	0.0005	0.030704388	75.25396982	9.073873163	66.18009666
Oxidative Stress Inducer	Non-Seminomatous Germ Cell Tumor	10p	0.0005	0.030704388	75.25396982	9.073873163	66.18009666
Actin Related Protein Inhibitor	Non-Seminomatous Germ Cell Tumor	10p	0.0005	0.030704388	75.25396982	9.073873163	66.18009666
Antitumor Agent	Non-Seminomatous Germ Cell Tumor	10p	0.0005	0.030704388	75.25396982	9.073873163	66.18009666
Apoptosis Stimulant	Non-Seminomatous Germ Cell Tumor	10p	0.0005	0.030704388	75.25396982	9.073873163	66.18009666
Cell Cycle Inhibitor	Non-Seminomatous Germ Cell Tumor	10p	0.0005	0.030704388	75.25396982	9.073873163	66.18009666
Dna Binding Agent	Non-Seminomatous Germ Cell Tumor	10p	0.0005	0.030704388	75.25396982	9.073873163	66.18009666
Dna Damage Inducer	Non-Seminomatous Germ Cell Tumor	10p	0.0005	0.030704388	75.25396982	9.073873163	66.18009666
Protein Synthesis Inhibitor	Non-Seminomatous Germ Cell Tumor	10p	0.0005	0.030704388	75.25396982	9.073873163	66.18009666
Rad51 Inhibitor	Non-Seminomatous Germ Cell Tumor	10p	0.0005	0.030704388	75.25396982	9.073873163	66.18009666
Growth Factor Receptor Inhibitor	Non-Seminomatous Germ Cell Tumor	10p	0.0067	0.140721169	75.25396982	9.073873163	66.18009666
Dna Synthesis Inhibitor	Non-Seminomatous Germ Cell Tumor	10p	0.0067	0.140721169	75.25396982	9.073873163	66.18009666
Parp Inhibitor	Non-Seminomatous Germ Cell Tumor	10p	0.0067	0.140721169	75.25396982	9.073873163	66.18009666
Thymidylate Synthase Inhibitor	Non-Seminomatous Germ Cell Tumor	10p	0.0067	0.140721169	75.25396982	9.073873163	66.18009666
Tubulin Polymerization Inhibitor	Non-Seminomatous Germ Cell Tumor	10p	0.0067	0.140721169	75.25396982	9.073873163	66.18009666
Atr Kinase Inhibitor	Non-Seminomatous Germ Cell Tumor	10p	0.009	0.165041379	75.25396982	9.073873163	66.18009666
Dna Alkylating Agent	Non-Seminomatous Germ Cell Tumor	10p	0.009	0.165041379	75.25396982	9.073873163	66.18009666
Dna Cross-Linking	Non-Seminomatous Germ Cell Tumor	10p	0.009	0.165041379	75.25396982	9.073873163	66.18009666
Microtubule Inhibitor	Non-Seminomatous Germ Cell Tumor	10p	0.009	0.165041379	75.25396982	9.073873163	66.18009666
O6-Alkylguanine-Dna Alkyltransferase Inhibitor	Non-Seminomatous Germ Cell Tumor	10p	0.009	0.165041379	75.25396982	9.073873163	66.18009666
Oxidizing Agent	Non-Seminomatous Germ Cell Tumor	10p	0.009	0.165041379	75.25396982	9.073873163	66.18009666
P Glycoprotein Inhibitor	Non-Seminomatous Germ Cell Tumor	10p	0.009	0.165041379	75.25396982	9.073873163	66.18009666
Ribonucleotide Reductase Inhibitor	Non-Seminomatous Germ Cell Tumor	10p	0.009	0.165041379	75.25396982	9.073873163	66.18009666
Chk Inhibitor	Non-Seminomatous Germ Cell Tumor	10p	0.0129	0.193245634	75.25396982	9.073873163	66.18009666
Topoisomerase Inhibitor	Non-Seminomatous Germ Cell Tumor	10p	0.0129	0.193245634	75.25396982	9.073873163	66.18009666
Dna Replication Inhibitor	Non-Seminomatous Germ Cell Tumor	10p	0.0006	0.033658228	75.25396982	10.29029819	64.96367163
Metallic Radical Formation Stimulant	Non-Seminomatous Germ Cell Tumor	10p	0.0006	0.033658228	75.25396982	10.29029819	64.96367163
Radical Formation Stimulant	Non-Seminomatous Germ Cell Tumor	10p	0.0006	0.033658228	75.25396982	10.29029819	64.96367163
Nfkb Pathway Inhibitor	Non-Seminomatous Germ Cell Tumor	10p	0.0009	0.043041367	75.25396982	10.29029819	64.96367163
Breast Cancer Resistance Protein Inhibitor	Non-Seminomatous Germ Cell Tumor	10p	0.0009	0.043041367	75.25396982	10.29029819	64.96367163
Caspase Activator	Non-Seminomatous Germ Cell Tumor	10p	0.0009	0.043041367	75.25396982	10.29029819	64.96367163
Endonuclease Inhibitor	Non-Seminomatous Germ Cell Tumor	10p	0.0009	0.043041367	75.25396982	10.29029819	64.96367163
Immune Response Modulator	Non-Seminomatous Germ Cell Tumor	10p	0.0012	0.049164869	75.25396982	10.29029819	64.96367163
Immune Response Stimulator	Non-Seminomatous Germ Cell Tumor	10p	0.0012	0.049164869	75.25396982	10.29029819	64.96367163
Immunostimulant	Non-Seminomatous Germ Cell Tumor	10p	0.0012	0.049164869	75.25396982	10.29029819	64.96367163
Membrane Integrity Inhibitor	Non-Seminomatous Germ Cell Tumor	10p	0.0012	0.049164869	75.25396982	10.29029819	64.96367163
Gene Expression Stimulant	Non-Seminomatous Germ Cell Tumor	10p	0.0012	0.049164869	75.25396982	10.29029819	64.96367163
P53 Activator	Non-Seminomatous Germ Cell Tumor	10p	0.0012	0.049164869	75.25396982	10.29029819	64.96367163
P53 Stabilizing Agent	Non-Seminomatous Germ Cell Tumor	10p	0.0012	0.049164869	75.25396982	10.29029819	64.96367163
Tp53 Activator	Non-Seminomatous Germ Cell Tumor	10p	0.0012	0.049164869	75.25396982	10.29029819	64.96367163
Chelating Agent	Non-Seminomatous Germ Cell Tumor	10p	0.0121	0.187384391	75.25396982	10.29029819	64.96367163
Hypoxia Inducible Factor Inhibitor	Non-Seminomatous Germ Cell Tumor	10p	0.0121	0.187384391	75.25396982	10.29029819	64.96367163
Bcrp Inhibitor	Non-Seminomatous Germ Cell Tumor	10p	0.0121	0.187384391	75.25396982	10.29029819	64.96367163
Electron Acceptor	Non-Seminomatous Germ Cell Tumor	10p	0.0121	0.187384391	75.25396982	10.29029819	64.96367163
Dna Repair Enzyme Inhibitor	Non-Seminomatous Germ Cell Tumor	10p	0.0166	0.225546244	75.25396982	10.29029819	64.96367163
Polyamine Biosynthesis Inhibitor	Non-Seminomatous Germ Cell Tumor	10p	0.0166	0.225546244	75.25396982	10.29029819	64.96367163
Survivin Inhibitor	Non-Seminomatous Germ Cell Tumor	10p	0.0166	0.225546244	75.25396982	10.29029819	64.96367163
Kinesin-Like Spindle Protein Inhibitor	Non-Seminomatous Germ Cell Tumor	10p	0.0175	0.234420655	75.25396982	10.29029819	64.96367163
Plk Inhibitor	Non-Seminomatous Germ Cell Tumor	10p	0.0175	0.234420655	75.25396982	10.29029819	64.96367163
Dna Intercalating Agent	Non-Seminomatous Germ Cell Tumor	10p	0.0241	0.268687212	75.25396982	10.29029819	64.96367163
Kinase Inhibitor	Non-Seminomatous Germ Cell Tumor	10p	0.0241	0.268687212	75.25396982	10.29029819	64.96367163
Rna Polymerase Inhibitor	Non-Seminomatous Germ Cell Tumor	10p	0.0337	0.311959972	75.25396982	10.29029819	64.96367163
Anticancer Agent	Non-Seminomatous Germ Cell Tumor	11q	0.0009	0.043041367	67.6595325	5.621856199	62.0376763
Antineoplastic Agent	Non-Seminomatous Germ Cell Tumor	11q	0.0009	0.043041367	67.6595325	5.621856199	62.0376763
Cell Death Inhibitor	Non-Seminomatous Germ Cell Tumor	11q	0.0009	0.043041367	67.6595325	5.621856199	62.0376763
Cell Proliferation Inhibitor	Non-Seminomatous Germ Cell Tumor	11q	0.0009	0.043041367	67.6595325	5.621856199	62.0376763
Oxidative Stress Inducer	Non-Seminomatous Germ Cell Tumor	11q	0.0009	0.043041367	67.6595325	5.621856199	62.0376763
Actin Related Protein Inhibitor	Non-Seminomatous Germ Cell Tumor	11q	0.0009	0.043041367	67.6595325	5.621856199	62.0376763
Antitumor Agent	Non-Seminomatous Germ Cell Tumor	11q	0.0009	0.043041367	67.6595325	5.621856199	62.0376763
Apoptosis Stimulant	Non-Seminomatous Germ Cell Tumor	11q	0.0009	0.043041367	67.6595325	5.621856199	62.0376763
Cell Cycle Inhibitor	Non-Seminomatous Germ Cell Tumor	11q	0.0009	0.043041367	67.6595325	5.621856199	62.0376763
Dna Binding Agent	Non-Seminomatous Germ Cell Tumor	11q	0.0009	0.043041367	67.6595325	5.621856199	62.0376763
Dna Damage Inducer	Non-Seminomatous Germ Cell Tumor	11q	0.0009	0.043041367	67.6595325	5.621856199	62.0376763
Protein Synthesis Inhibitor	Non-Seminomatous Germ Cell Tumor	11q	0.0009	0.043041367	67.6595325	5.621856199	62.0376763
Rad51 Inhibitor	Non-Seminomatous Germ Cell Tumor	11q	0.0009	0.043041367	67.6595325	5.621856199	62.0376763
Hypoxia Inducible Factor Inhibitor	Sarcoma	14q	0.0073	0.146949963	72.55810895	13.41355163	59.14455732
Dna Synthesis Inhibitor	Sarcoma	14q	0.0094	0.170147039	72.55810895	13.41355163	59.14455732
Plk Inhibitor	Sarcoma	14q	0.0218	0.258316399	72.55810895	13.41355163	59.14455732
G Protein Signaling Inhibitor	Sarcoma	14q	0.0222	0.259928666	72.55810895	13.41355163	59.14455732
Angiogenesis Inhibitor	Sarcoma	14q	0.0223	0.260525923	72.55810895	13.41355163	59.14455732
Dna Replication Inhibitor	Non-Seminomatous Germ Cell Tumor	11q	0.002	0.070906667	67.6595325	8.745109643	58.91442286
Metallic Radical Formation Stimulant	Non-Seminomatous Germ Cell Tumor	11q	0.002	0.070906667	67.6595325	8.745109643	58.91442286
Radical Formation Stimulant	Non-Seminomatous Germ Cell Tumor	11q	0.002	0.070906667	67.6595325	8.745109643	58.91442286
Nfkb Pathway Inhibitor	Non-Seminomatous Germ Cell Tumor	11q	0.0047	0.114549038	67.6595325	8.745109643	58.91442286
Breast Cancer Resistance Protein Inhibitor	Non-Seminomatous Germ Cell Tumor	11q	0.0047	0.114549038	67.6595325	8.745109643	58.91442286
Caspase Activator	Non-Seminomatous Germ Cell Tumor	11q	0.0047	0.114549038	67.6595325	8.745109643	58.91442286
Endonuclease Inhibitor	Non-Seminomatous Germ Cell Tumor	11q	0.0047	0.114549038	67.6595325	8.745109643	58.91442286
Breast Cancer Resistance Protein Inhibitor	Sarcoma	14q	0.0089	0.164569541	72.55810895	16.40529967	56.15280928
Nfkb Pathway Inhibitor	Sarcoma	14q	0.009	0.165041379	72.55810895	16.40529967	56.15280928
P Glycoprotein Inhibitor	Sarcoma	14q	0.0098	0.173605596	72.55810895	16.40529967	56.15280928
Hypoxia Inducible Factor Prolyl Hydroxylase Inhibitor	Sarcoma	14q	0.0294	0.29377903	72.55810895	16.40529967	56.15280928
Nfkb Pathway Modulator	Sarcoma	14q	0.0294	0.29377903	72.55810895	16.40529967	56.15280928
Rad51 Inhibitor	Sarcoma	14q	0.008	0.155610827	72.55810895	16.53680508	56.02130387
Growth Factor Receptor Inhibitor	Renal Non-Clear Cell Carcinoma	17p	0.0108	0.178700685	76.17450768	20.94223625	55.23227143
Cell Proliferation Inhibitor	Renal Non-Clear Cell Carcinoma	17p	0.0108	0.178700685	76.17450768	20.94223625	55.23227143
Oxidative Stress Inducer	Renal Non-Clear Cell Carcinoma	17p	0.0108	0.178700685	76.17450768	20.94223625	55.23227143
Cell Cycle Inhibitor	Renal Non-Clear Cell Carcinoma	17p	0.0108	0.178700685	76.17450768	20.94223625	55.23227143
Hypoxia Inducible Factor Inhibitor	Renal Non-Clear Cell Carcinoma	17p	0.0116	0.184807669	76.17450768	20.94223625	55.23227143
Hypoxia Inducible Factor Inhibitor	Renal Non-Clear Cell Carcinoma	13q	0.0287	0.290954407	76.17450768	20.94223625	55.23227143
Chk Inhibitor	Sarcoma	1p	0.002	0.070906667	66.93625275	16.53680508	50.39944767
Map Kinase Inhibitor	Sarcoma	1p	0.0022	0.075872892	66.93625275	16.53680508	50.39944767
Anticancer Agent	Sarcoma	1p	0.0024	0.079274534	66.93625275	16.53680508	50.39944767
Antineoplastic Agent	Sarcoma	1p	0.0024	0.079274534	66.93625275	16.53680508	50.39944767
Cell Death Inhibitor	Sarcoma	1p	0.0024	0.079274534	66.93625275	16.53680508	50.39944767
Cell Proliferation Inhibitor	Sarcoma	1p	0.0024	0.079274534	66.93625275	16.53680508	50.39944767
Oxidative Stress Inducer	Sarcoma	1p	0.0024	0.079274534	66.93625275	16.53680508	50.39944767
Antitumor Agent	Sarcoma	1p	0.0024	0.079274534	66.93625275	16.53680508	50.39944767
Cell Cycle Inhibitor	Sarcoma	1p	0.0024	0.079274534	66.93625275	16.53680508	50.39944767
Actin Related Protein Inhibitor	Sarcoma	1p	0.0025	0.081067073	66.93625275	16.53680508	50.39944767
Growth Factor Receptor Inhibitor	Sarcoma	1p	0.0026	0.08309375	66.93625275	16.53680508	50.39944767
Cell Division Inducer	Sarcoma	1p	0.0026	0.08309375	66.93625275	16.53680508	50.39944767
Apoptosis Stimulant	Sarcoma	1p	0.0028	0.087078363	66.93625275	16.53680508	50.39944767
Thymidylate Synthase Inhibitor	Sarcoma	1p	0.0033	0.095689204	66.93625275	16.53680508	50.39944767
Tubulin Polymerization Inhibitor	Sarcoma	1p	0.0033	0.095689204	66.93625275	16.53680508	50.39944767
Hypoxia Inducible Factor Inhibitor	Sarcoma	1p	0.0038	0.103632821	66.93625275	16.53680508	50.39944767
Nfkb Pathway Inhibitor	Sarcoma	1p	0.004	0.105411298	66.93625275	16.53680508	50.39944767
Breast Cancer Resistance Protein Inhibitor	Sarcoma	1p	0.004	0.105411298	66.93625275	16.53680508	50.39944767
P Glycoprotein Inhibitor	Sarcoma	1p	0.0047	0.114549038	66.93625275	16.53680508	50.39944767
Dna Damage Inducer	Sarcoma	1p	0.003	0.090647727	66.93625275	18.64089161	48.29536114
Protein Synthesis Inhibitor	Sarcoma	1p	0.003	0.090647727	66.93625275	18.64089161	48.29536114
Differentiation Inducer	Bladder Cancer	17p	0.0004	0.027341902	62.8595851	15.94503074	46.91455436
Growth Factor Receptor Inhibitor	Bladder Cancer	12p	0.0478	0.3541382	70.32251701	25.93944176	44.38307525
Apoptosis Inhibitor	Esophagogastric Cancer	22q	0.0238	0.266684366	58.02676135	14.00532597	44.02143538
Anticancer Agent	Bladder Cancer	12p	0.041	0.33278083	70.32251701	27.3531249	42.96939211
Antineoplastic Agent	Bladder Cancer	12p	0.041	0.33278083	70.32251701	27.3531249	42.96939211
Cell Proliferation Inhibitor	Bladder Cancer	12p	0.041	0.33278083	70.32251701	27.3531249	42.96939211
Antitumor Agent	Bladder Cancer	12p	0.041	0.33278083	70.32251701	27.3531249	42.96939211
Nfkb Pathway Inhibitor	Renal Non-Clear Cell Carcinoma	17p	0.0098	0.173605596	76.17450768	33.59963179	42.57487589
Apoptosis Stimulant	Renal Non-Clear Cell Carcinoma	17p	0.0098	0.173605596	76.17450768	33.59963179	42.57487589
Anticancer Agent	Renal Non-Clear Cell Carcinoma	17p	0.01	0.174819198	76.17450768	33.59963179	42.57487589
Antineoplastic Agent	Renal Non-Clear Cell Carcinoma	17p	0.01	0.174819198	76.17450768	33.59963179	42.57487589
Cell Death Inhibitor	Renal Non-Clear Cell Carcinoma	17p	0.01	0.174819198	76.17450768	33.59963179	42.57487589
Antitumor Agent	Renal Non-Clear Cell Carcinoma	17p	0.01	0.174819198	76.17450768	33.59963179	42.57487589
Nfkb Pathway Inhibitor	Renal Non-Clear Cell Carcinoma	13q	0.0241	0.268687212	76.17450768	33.59963179	42.57487589
Apoptosis Stimulant	Renal Non-Clear Cell Carcinoma	13q	0.0241	0.268687212	76.17450768	33.59963179	42.57487589
Growth Factor Receptor Inhibitor	Renal Non-Clear Cell Carcinoma	6p	0.0255	0.275740138	76.17450768	33.59963179	42.57487589
Cell Proliferation Inhibitor	Renal Non-Clear Cell Carcinoma	6p	0.0255	0.275740138	76.17450768	33.59963179	42.57487589
Oxidative Stress Inducer	Renal Non-Clear Cell Carcinoma	6p	0.0255	0.275740138	76.17450768	33.59963179	42.57487589
Cell Cycle Inhibitor	Renal Non-Clear Cell Carcinoma	6p	0.0255	0.275740138	76.17450768	33.59963179	42.57487589
Growth Factor Receptor Inhibitor	Renal Non-Clear Cell Carcinoma	13q	0.0286	0.290923489	76.17450768	33.59963179	42.57487589
Cell Proliferation Inhibitor	Renal Non-Clear Cell Carcinoma	13q	0.0286	0.290923489	76.17450768	33.59963179	42.57487589
Oxidative Stress Inducer	Renal Non-Clear Cell Carcinoma	13q	0.0286	0.290923489	76.17450768	33.59963179	42.57487589
Cell Cycle Inhibitor	Renal Non-Clear Cell Carcinoma	13q	0.0286	0.290923489	76.17450768	33.59963179	42.57487589
Anticancer Agent	Renal Non-Clear Cell Carcinoma	13q	0.0287	0.290954407	76.17450768	33.59963179	42.57487589
Antineoplastic Agent	Renal Non-Clear Cell Carcinoma	13q	0.0287	0.290954407	76.17450768	33.59963179	42.57487589
Cell Death Inhibitor	Renal Non-Clear Cell Carcinoma	13q	0.0287	0.290954407	76.17450768	33.59963179	42.57487589
Antitumor Agent	Renal Non-Clear Cell Carcinoma	13q	0.0287	0.290954407	76.17450768	33.59963179	42.57487589
Hypoxia Inducible Factor Inhibitor	Renal Non-Clear Cell Carcinoma	6p	0.0303	0.296633138	76.17450768	33.59963179	42.57487589
G Protein Signaling Inhibitor	Bladder Cancer	17p	0.0008	0.040986513	54.90350791	18.83814972	36.06535819
Nfkb Pathway Modulator	Bladder Cancer	17p	0.0008	0.040986513	54.90350791	18.83814972	36.06535819
Radical Formation Stimulant	Sarcoma	11p	0.0026	0.08309375	50.89259296	16.53680508	34.35578788
Radical Formation Stimulant	Sarcoma	11q	0.0029	0.088837558	50.89259296	16.53680508	34.35578788
Dna Alkylating Agent	Sarcoma	11p	0.0031	0.092721035	50.89259296	16.53680508	34.35578788
Dna Cross-Linking	Sarcoma	11p	0.0031	0.092721035	50.89259296	16.53680508	34.35578788
Oxidizing Agent	Sarcoma	11p	0.0031	0.092721035	50.89259296	16.53680508	34.35578788
Dna Alkylating Agent	Sarcoma	11q	0.0036	0.101402542	50.89259296	16.53680508	34.35578788
Dna Cross-Linking	Sarcoma	11q	0.0036	0.101402542	50.89259296	16.53680508	34.35578788
Oxidizing Agent	Sarcoma	11q	0.0036	0.101402542	50.89259296	16.53680508	34.35578788
Dna Intercalating Agent	Sarcoma	11q	0.006	0.130985222	50.89259296	16.53680508	34.35578788
P53 Activator	Sarcoma	11p	0.0132	0.194345515	50.89259296	16.53680508	34.35578788
Tp53 Activator	Sarcoma	11p	0.0132	0.194345515	50.89259296	16.53680508	34.35578788
Electron Acceptor	Sarcoma	11p	0.0159	0.219512461	50.89259296	16.53680508	34.35578788
Parp Inhibitor	Sarcoma	11q	0.0167	0.226096232	50.89259296	16.53680508	34.35578788
Anticancer Agent	Sarcoma	11q	0.0186	0.240084466	50.89259296	16.53680508	34.35578788
Antineoplastic Agent	Sarcoma	11q	0.0186	0.240084466	50.89259296	16.53680508	34.35578788
Cell Death Inhibitor	Sarcoma	11q	0.0186	0.240084466	50.89259296	16.53680508	34.35578788
Cell Proliferation Inhibitor	Sarcoma	11q	0.0186	0.240084466	50.89259296	16.53680508	34.35578788
Oxidative Stress Inducer	Sarcoma	11q	0.0186	0.240084466	50.89259296	16.53680508	34.35578788
Antitumor Agent	Sarcoma	11q	0.0186	0.240084466	50.89259296	16.53680508	34.35578788
Cell Cycle Inhibitor	Sarcoma	11q	0.0186	0.240084466	50.89259296	16.53680508	34.35578788
Growth Factor Receptor Inhibitor	Sarcoma	11q	0.0205	0.251543609	50.89259296	16.53680508	34.35578788
Actin Related Protein Inhibitor	Sarcoma	11q	0.0209	0.254922477	50.89259296	16.53680508	34.35578788
Electron Acceptor	Sarcoma	11q	0.0262	0.27945239	50.89259296	16.53680508	34.35578788
Apoptosis Stimulant	Sarcoma	11q	0.0266	0.27945239	50.89259296	16.53680508	34.35578788
Survivin Inhibitor	Sarcoma	11q	0.0292	0.293434618	50.89259296	16.53680508	34.35578788
Topoisomerase Inhibitor	Sarcoma	11q	0.0304	0.296633138	50.89259296	16.53680508	34.35578788
Thymidylate Synthase Inhibitor	Sarcoma	11q	0.0307	0.297707148	50.89259296	16.53680508	34.35578788
Tubulin Polymerization Inhibitor	Sarcoma	11q	0.0318	0.302960229	50.89259296	16.53680508	34.35578788
Atr Kinase Inhibitor	Sarcoma	11q	0.0328	0.307963277	50.89259296	16.53680508	34.35578788
Dna Replication Inhibitor	Sarcoma	11q	0.0347	0.315761825	50.89259296	16.53680508	34.35578788
Microtubule Inhibitor	Sarcoma	11q	0.0412	0.333282853	50.89259296	16.53680508	34.35578788
Hypoxia Inducible Factor Inhibitor	Sarcoma	11q	0.0457	0.348284036	50.89259296	16.53680508	34.35578788
Dna Binding Agent	Sarcoma	11q	0.0145	0.204973418	50.89259296	18.64089161	32.25170135
P53 Activator	Sarcoma	11q	0.0215	0.25821364	50.89259296	18.64089161	32.25170135
Tp53 Activator	Sarcoma	11q	0.0215	0.25821364	50.89259296	18.64089161	32.25170135
Dna Damage Inducer	Sarcoma	11q	0.0277	0.284819412	50.89259296	18.64089161	32.25170135
Protein Synthesis Inhibitor	Sarcoma	11q	0.0277	0.284819412	50.89259296	18.64089161	32.25170135
Free Radical Scavenger	Bladder Cancer	17p	0.0044	0.11068685	50.69533485	18.83814972	31.85718513
Bacterial Dna Inhibitor	Bladder Cancer	17p	0.0053	0.122651871	50.69533485	18.83814972	31.85718513
Antimetabolite	Bladder Cancer	17p	0.0061	0.132407347	50.69533485	18.83814972	31.85718513
Adenosine Deaminase Inhibitor	Bladder Cancer	17p	0.0071	0.146008507	50.69533485	18.83814972	31.85718513
Adenosine Kinase Inhibitor	Bladder Cancer	17p	0.0071	0.146008507	50.69533485	18.83814972	31.85718513
Purine Antagonist	Bladder Cancer	17p	0.0071	0.146008507	50.69533485	18.83814972	31.85718513
Pi3K Inhibitor	Breast Cancer	5p	0.0423	0.335940405	63.28697768	31.82430878	31.4626689
Cell Death Inhibitor	Bladder Cancer	16q	0.0256	0.276484159	56.3500674	24.92027485	31.42979255
Breast Cancer Resistance Protein Inhibitor	Bladder Cancer	16q	0.0381	0.325644166	56.3500674	24.92027485	31.42979255
Chelating Agent	Non-Small Cell Lung Cancer	20q	0.0103	0.178305339	53.29256666	21.99427952	31.29828714
Polyamine Biosynthesis Inhibitor	Non-Small Cell Lung Cancer	20q	0.0106	0.178700685	53.29256666	21.99427952	31.29828714
Survivin Inhibitor	Non-Small Cell Lung Cancer	20q	0.0106	0.178700685	53.29256666	21.99427952	31.29828714
Electron Acceptor	Non-Small Cell Lung Cancer	20q	0.0111	0.180519266	53.29256666	21.99427952	31.29828714
O6-Alkylguanine-Dna Alkyltransferase Inhibitor	Non-Small Cell Lung Cancer	20q	0.0111	0.180519266	53.29256666	21.99427952	31.29828714
Caspase Activator	Non-Small Cell Lung Cancer	20q	0.0074	0.146949963	53.29256666	22.02715587	31.26541079
Metallic Radical Formation Stimulant	Non-Small Cell Lung Cancer	20q	0.0074	0.146949963	53.29256666	22.02715587	31.26541079
P53 Activator	Non-Small Cell Lung Cancer	20q	0.0074	0.146949963	53.29256666	22.02715587	31.26541079
Dna Repair Enzyme Inhibitor	Non-Small Cell Lung Cancer	20q	0.0109	0.17946192	53.29256666	22.02715587	31.26541079
Dna Alkylating Agent	Non-Small Cell Lung Cancer	20q	0.011	0.179551872	53.29256666	22.02715587	31.26541079
Dna Cross-Linking	Non-Small Cell Lung Cancer	20q	0.011	0.179551872	53.29256666	22.02715587	31.26541079
Oxidizing Agent	Non-Small Cell Lung Cancer	20q	0.011	0.179551872	53.29256666	22.02715587	31.26541079
Cytokine Production Inhibitor	Breast Cancer	5p	0.0397	0.331435793	63.28697768	32.02156689	31.26541079
Gene Expression Stimulant	Breast Cancer	5p	0.036	0.317808765	63.28697768	32.05444324	31.23253444
Gene Expression Stimulant	Non-Small Cell Lung Cancer	20q	0.0088	0.163745276	53.29256666	22.6189302	30.67363646
P53 Stabilizing Agent	Non-Small Cell Lung Cancer	20q	0.0088	0.163745276	53.29256666	22.6189302	30.67363646
Radical Formation Stimulant	Non-Small Cell Lung Cancer	20q	0.0089	0.164569541	53.29256666	22.6189302	30.67363646
Tp53 Activator	Non-Small Cell Lung Cancer	20q	0.0089	0.164569541	53.29256666	22.6189302	30.67363646
Dna Replication Inhibitor	Non-Small Cell Lung Cancer	20q	0.0102	0.177498691	53.29256666	22.6189302	30.67363646
Microtubule Inhibitor	Non-Small Cell Lung Cancer	20q	0.0117	0.185733134	53.29256666	22.6189302	30.67363646
Bcrp Inhibitor	Non-Small Cell Lung Cancer	20q	0.0229	0.262801467	53.29256666	22.6189302	30.67363646
Atr Kinase Inhibitor	Non-Small Cell Lung Cancer	20q	0.0231	0.263391509	53.29256666	22.6189302	30.67363646
Anticancer Agent	Bladder Cancer	16q	0.0298	0.294237653	56.3500674	25.74218365	30.60788375
Antineoplastic Agent	Bladder Cancer	16q	0.0298	0.294237653	56.3500674	25.74218365	30.60788375
Cell Proliferation Inhibitor	Bladder Cancer	16q	0.0298	0.294237653	56.3500674	25.74218365	30.60788375
Antitumor Agent	Bladder Cancer	16q	0.0298	0.294237653	56.3500674	25.74218365	30.60788375
Apoptosis Stimulant	Bladder Cancer	16q	0.0298	0.294237653	56.3500674	25.74218365	30.60788375
Oxidative Stress Inducer	Bladder Cancer	16q	0.0333	0.310901334	56.3500674	25.74218365	30.60788375
Cell Cycle Inhibitor	Bladder Cancer	16q	0.0333	0.310901334	56.3500674	25.74218365	30.60788375
Dna Damage Inducer	Bladder Cancer	16q	0.0333	0.310901334	56.3500674	25.74218365	30.60788375
Protein Synthesis Inhibitor	Bladder Cancer	16q	0.0333	0.310901334	56.3500674	25.74218365	30.60788375
Dna Binding Agent	Bladder Cancer	16q	0.0356	0.316378342	56.3500674	25.74218365	30.60788375
Growth Factor Receptor Inhibitor	Bladder Cancer	16q	0.036	0.317808765	56.3500674	25.74218365	30.60788375
Actin Related Protein Inhibitor	Bladder Cancer	16q	0.0376	0.323345408	56.3500674	25.74218365	30.60788375
Nfkb Pathway Inhibitor	Bladder Cancer	16q	0.0392	0.329017677	56.3500674	25.74218365	30.60788375
Tubulin Polymerization Inhibitor	Bladder Cancer	16q	0.0401	0.331964153	56.3500674	25.74218365	30.60788375
P Glycoprotein Inhibitor	Bladder Cancer	16q	0.0411	0.333084121	56.3500674	25.74218365	30.60788375
Parp Inhibitor	Bladder Cancer	16q	0.0467	0.350480666	56.3500674	25.74218365	30.60788375
Thymidylate Synthase Inhibitor	Bladder Cancer	16q	0.0491	0.357592167	56.3500674	25.74218365	30.60788375
Anticancer Agent	Renal Non-Clear Cell Carcinoma	6p	0.0215	0.25821364	76.17450768	46.28990367	29.88460401
Antineoplastic Agent	Renal Non-Clear Cell Carcinoma	6p	0.0215	0.25821364	76.17450768	46.28990367	29.88460401
Cell Death Inhibitor	Renal Non-Clear Cell Carcinoma	6p	0.0215	0.25821364	76.17450768	46.28990367	29.88460401
Antitumor Agent	Renal Non-Clear Cell Carcinoma	6p	0.0215	0.25821364	76.17450768	46.28990367	29.88460401
Nfkb Pathway Inhibitor	Renal Non-Clear Cell Carcinoma	6p	0.0278	0.285516416	76.17450768	46.28990367	29.88460401
Apoptosis Stimulant	Renal Non-Clear Cell Carcinoma	6p	0.0278	0.285516416	76.17450768	46.28990367	29.88460401
Hypoxia Inducible Factor Inhibitor	Bladder Cancer	17p	0.0003	0.023188953	50.69533485	20.81073084	29.88460401
Atr Kinase Inhibitor	Bladder Cancer	17p	0.0003	0.023188953	50.69533485	20.81073084	29.88460401
Topoisomerase Inhibitor	Bladder Cancer	17p	0.0015	0.057554113	50.69533485	20.81073084	29.88460401
Angiogenesis Inhibitor	Bladder Cancer	17p	0.0017	0.062956825	50.69533485	20.81073084	29.88460401
Electron Acceptor	Bladder Cancer	17p	0.0155	0.216235572	50.69533485	20.81073084	29.88460401
Cdk Inhibitor	Bladder Cancer	17p	0.0397	0.331435793	50.69533485	20.81073084	29.88460401
Ribonucleotide Reductase Inhibitor	Non-Small Cell Lung Cancer	20q	0.0236	0.265562421	53.29256666	23.57234441	29.72022225
Dna Synthesis Inhibitor	Non-Small Cell Lung Cancer	20q	0.0238	0.266684366	53.29256666	23.57234441	29.72022225
Parp Inhibitor	Non-Small Cell Lung Cancer	20q	0.0239	0.2672418	53.29256666	23.57234441	29.72022225
P Glycoprotein Inhibitor	Non-Small Cell Lung Cancer	20q	0.0217	0.258316399	53.29256666	23.60522077	29.68734589
Tubulin Polymerization Inhibitor	Non-Small Cell Lung Cancer	20q	0.0217	0.258316399	53.29256666	23.60522077	29.68734589
Nfkb Pathway Inhibitor	Non-Small Cell Lung Cancer	20q	0.011	0.179551872	53.29256666	24.52575862	28.76680804
Thymidylate Synthase Inhibitor	Non-Small Cell Lung Cancer	20q	0.0175	0.234420655	53.29256666	24.52575862	28.76680804
Cell Death Inhibitor	Non-Small Cell Lung Cancer	20q	0.0183	0.238996562	53.29256666	24.52575862	28.76680804
Oxidative Stress Inducer	Non-Small Cell Lung Cancer	20q	0.0183	0.238996562	53.29256666	24.52575862	28.76680804
Breast Cancer Resistance Protein Inhibitor	Non-Small Cell Lung Cancer	20q	0.0184	0.239128055	53.29256666	24.52575862	28.76680804
Actin Related Protein Inhibitor	Non-Small Cell Lung Cancer	20q	0.0185	0.239724659	53.29256666	24.52575862	28.76680804
Apoptosis Stimulant	Non-Small Cell Lung Cancer	20q	0.0189	0.241960039	53.29256666	24.52575862	28.76680804
Cell Cycle Inhibitor	Non-Small Cell Lung Cancer	20q	0.0189	0.241960039	53.29256666	24.52575862	28.76680804
Dna Damage Inducer	Non-Small Cell Lung Cancer	20q	0.0189	0.241960039	53.29256666	24.52575862	28.76680804
Protein Synthesis Inhibitor	Non-Small Cell Lung Cancer	20q	0.0189	0.241960039	53.29256666	24.52575862	28.76680804
Endonuclease Inhibitor	Non-Small Cell Lung Cancer	20q	0.019	0.242074748	53.29256666	24.52575862	28.76680804
Rad51 Inhibitor	Non-Small Cell Lung Cancer	20q	0.0191	0.242303912	53.29256666	24.52575862	28.76680804
Free Radical Scavenger	Non-Small Cell Lung Cancer	17p	0.0466	0.350323438	44.58033337	16.1094125	28.47092087
Anticancer Agent	Glioma	15q	0.039	0.328593236	53.48982477	27.61613571	25.87368906
Anticancer Agent	Non-Seminomatous Germ Cell Tumor	4q	0.0005	0.030704388	36.13111089	10.4218036	25.70930729
Antineoplastic Agent	Non-Seminomatous Germ Cell Tumor	4q	0.0005	0.030704388	36.13111089	10.4218036	25.70930729
Cell Death Inhibitor	Non-Seminomatous Germ Cell Tumor	4q	0.0005	0.030704388	36.13111089	10.4218036	25.70930729
Cell Proliferation Inhibitor	Non-Seminomatous Germ Cell Tumor	4q	0.0005	0.030704388	36.13111089	10.4218036	25.70930729
Oxidative Stress Inducer	Non-Seminomatous Germ Cell Tumor	4q	0.0005	0.030704388	36.13111089	10.4218036	25.70930729
Actin Related Protein Inhibitor	Non-Seminomatous Germ Cell Tumor	4q	0.0005	0.030704388	36.13111089	10.4218036	25.70930729
Antitumor Agent	Non-Seminomatous Germ Cell Tumor	4q	0.0005	0.030704388	36.13111089	10.4218036	25.70930729
Apoptosis Stimulant	Non-Seminomatous Germ Cell Tumor	4q	0.0005	0.030704388	36.13111089	10.4218036	25.70930729
Cell Cycle Inhibitor	Non-Seminomatous Germ Cell Tumor	4q	0.0005	0.030704388	36.13111089	10.4218036	25.70930729
Dna Binding Agent	Non-Seminomatous Germ Cell Tumor	4q	0.0005	0.030704388	36.13111089	10.4218036	25.70930729
Dna Damage Inducer	Non-Seminomatous Germ Cell Tumor	4q	0.0005	0.030704388	36.13111089	10.4218036	25.70930729
Protein Synthesis Inhibitor	Non-Seminomatous Germ Cell Tumor	4q	0.0005	0.030704388	36.13111089	10.4218036	25.70930729
Rad51 Inhibitor	Non-Seminomatous Germ Cell Tumor	4q	0.0005	0.030704388	36.13111089	10.4218036	25.70930729
Dna Replication Inhibitor	Non-Seminomatous Germ Cell Tumor	4q	0.001	0.045608919	36.13111089	10.4218036	25.70930729
Metallic Radical Formation Stimulant	Non-Seminomatous Germ Cell Tumor	4q	0.001	0.045608919	36.13111089	10.4218036	25.70930729
Radical Formation Stimulant	Non-Seminomatous Germ Cell Tumor	4q	0.001	0.045608919	36.13111089	10.4218036	25.70930729
Nfkb Pathway Inhibitor	Non-Seminomatous Germ Cell Tumor	4q	0.0023	0.077709022	36.13111089	10.4218036	25.70930729
Breast Cancer Resistance Protein Inhibitor	Non-Seminomatous Germ Cell Tumor	4q	0.0023	0.077709022	36.13111089	10.4218036	25.70930729
Caspase Activator	Non-Seminomatous Germ Cell Tumor	4q	0.0023	0.077709022	36.13111089	10.4218036	25.70930729
Endonuclease Inhibitor	Non-Seminomatous Germ Cell Tumor	4q	0.0023	0.077709022	36.13111089	10.4218036	25.70930729
Topoisomerase Inhibitor	Non-Small Cell Lung Cancer	14q	0.0047	0.114549038	47.04605977	23.04632278	23.99973699
Bcr-Abl Kinase Inhibitor	Non-Small Cell Lung Cancer	14q	0.0036	0.101402542	45.56662393	22.02715587	23.53946806
Voltage-Gated Sodium Channel Modulator	Non-Small Cell Lung Cancer	14q	0.0036	0.101402542	45.56662393	22.02715587	23.53946806
Bcl-Xl Downregulator	Non-Small Cell Lung Cancer	5q	0.0128	0.192397965	38.79409541	15.45188546	23.34220995
Plk Inhibitor	Non-Small Cell Lung Cancer	14q	0.0147	0.207249735	44.58033337	21.36962883	23.21070454
Cell Division Inducer	Non-Small Cell Lung Cancer	5q	0.0288	0.290954407	38.79409541	15.81352533	22.98057008
Map Kinase Inhibitor	Non-Small Cell Lung Cancer	5q	0.0288	0.290954407	38.79409541	15.81352533	22.98057008
G Protein Signaling Inhibitor	Non-Small Cell Lung Cancer	5q	0.0298	0.294237653	38.79409541	15.81352533	22.98057008
Hypoxia Inducible Factor Prolyl Hydroxylase Inhibitor	Non-Small Cell Lung Cancer	5q	0.0298	0.294237653	38.79409541	15.81352533	22.98057008
Nfkb Pathway Modulator	Non-Small Cell Lung Cancer	5q	0.0298	0.294237653	38.79409541	15.81352533	22.98057008
Cell Division Inducer	Non-Small Cell Lung Cancer	11p	0.0467	0.350480666	50.66245849	27.68188842	22.98057007
Map Kinase Inhibitor	Non-Small Cell Lung Cancer	11p	0.0467	0.350480666	50.66245849	27.68188842	22.98057007
G Protein Signaling Inhibitor	Non-Small Cell Lung Cancer	11p	0.0485	0.354972475	50.66245849	27.68188842	22.98057007
Hypoxia Inducible Factor Prolyl Hydroxylase Inhibitor	Non-Small Cell Lung Cancer	11p	0.0485	0.354972475	50.66245849	27.68188842	22.98057007
Nfkb Pathway Modulator	Non-Small Cell Lung Cancer	11p	0.0485	0.354972475	50.66245849	27.68188842	22.98057007
Dna Intercalating Agent	Non-Small Cell Lung Cancer	11p	0.0201	0.249590149	47.04605977	24.52575862	22.52030115
Chk Inhibitor	Non-Small Cell Lung Cancer	11p	0.022	0.259069973	47.04605977	24.52575862	22.52030115
Dna Alkylating Agent	Cervical Cancer	13q	0.017	0.229224138	46.91455436	24.82164579	22.09290857
Dna Cross-Linking	Cervical Cancer	13q	0.017	0.229224138	46.91455436	24.82164579	22.09290857
Oxidizing Agent	Cervical Cancer	13q	0.017	0.229224138	46.91455436	24.82164579	22.09290857
Dna Repair Enzyme Inhibitor	Cervical Cancer	13q	0.0186	0.240084466	46.91455436	24.82164579	22.09290857
Electron Acceptor	Cervical Cancer	13q	0.019	0.242074748	46.91455436	24.82164579	22.09290857
Survivin Inhibitor	Cervical Cancer	13q	0.019	0.242074748	46.91455436	24.82164579	22.09290857
Tp53 Activator	Cervical Cancer	13q	0.019	0.242074748	46.91455436	24.82164579	22.09290857
Chk Inhibitor	Non-Small Cell Lung Cancer	14q	0.0068	0.141591229	44.58033337	23.04632278	21.53401059
Immune Response Modulator	Non-Seminomatous Germ Cell Tumor	4q	0.0054	0.12335567	36.13111089	14.82723477	21.30387612
Immune Response Stimulator	Non-Seminomatous Germ Cell Tumor	4q	0.0054	0.12335567	36.13111089	14.82723477	21.30387612
Immunostimulant	Non-Seminomatous Germ Cell Tumor	4q	0.0054	0.12335567	36.13111089	14.82723477	21.30387612
Membrane Integrity Inhibitor	Non-Seminomatous Germ Cell Tumor	4q	0.0054	0.12335567	36.13111089	14.82723477	21.30387612
Gene Expression Stimulant	Non-Seminomatous Germ Cell Tumor	4q	0.0054	0.12335567	36.13111089	14.82723477	21.30387612
P53 Activator	Non-Seminomatous Germ Cell Tumor	4q	0.0054	0.12335567	36.13111089	14.82723477	21.30387612
P53 Stabilizing Agent	Non-Seminomatous Germ Cell Tumor	4q	0.0054	0.12335567	36.13111089	14.82723477	21.30387612
Tp53 Activator	Non-Seminomatous Germ Cell Tumor	4q	0.0054	0.12335567	36.13111089	14.82723477	21.30387612
Anticancer Agent	Non-Seminomatous Germ Cell Tumor	19q	0.0108	0.178700685	36.13111089	14.82723477	21.30387612
Antineoplastic Agent	Non-Seminomatous Germ Cell Tumor	19q	0.0108	0.178700685	36.13111089	14.82723477	21.30387612
Cell Death Inhibitor	Non-Seminomatous Germ Cell Tumor	19q	0.0108	0.178700685	36.13111089	14.82723477	21.30387612
Cell Proliferation Inhibitor	Non-Seminomatous Germ Cell Tumor	19q	0.0108	0.178700685	36.13111089	14.82723477	21.30387612
Immune Response Modulator	Non-Seminomatous Germ Cell Tumor	19q	0.0108	0.178700685	36.13111089	14.82723477	21.30387612
Immune Response Stimulator	Non-Seminomatous Germ Cell Tumor	19q	0.0108	0.178700685	36.13111089	14.82723477	21.30387612
Immunostimulant	Non-Seminomatous Germ Cell Tumor	19q	0.0108	0.178700685	36.13111089	14.82723477	21.30387612
Membrane Integrity Inhibitor	Non-Seminomatous Germ Cell Tumor	19q	0.0108	0.178700685	36.13111089	14.82723477	21.30387612
Nfkb Pathway Inhibitor	Non-Seminomatous Germ Cell Tumor	19q	0.0108	0.178700685	36.13111089	14.82723477	21.30387612
Oxidative Stress Inducer	Non-Seminomatous Germ Cell Tumor	19q	0.0108	0.178700685	36.13111089	14.82723477	21.30387612
Actin Related Protein Inhibitor	Non-Seminomatous Germ Cell Tumor	19q	0.0108	0.178700685	36.13111089	14.82723477	21.30387612
Antitumor Agent	Non-Seminomatous Germ Cell Tumor	19q	0.0108	0.178700685	36.13111089	14.82723477	21.30387612
Apoptosis Stimulant	Non-Seminomatous Germ Cell Tumor	19q	0.0108	0.178700685	36.13111089	14.82723477	21.30387612
Breast Cancer Resistance Protein Inhibitor	Non-Seminomatous Germ Cell Tumor	19q	0.0108	0.178700685	36.13111089	14.82723477	21.30387612
Caspase Activator	Non-Seminomatous Germ Cell Tumor	19q	0.0108	0.178700685	36.13111089	14.82723477	21.30387612
Cell Cycle Inhibitor	Non-Seminomatous Germ Cell Tumor	19q	0.0108	0.178700685	36.13111089	14.82723477	21.30387612
Dna Binding Agent	Non-Seminomatous Germ Cell Tumor	19q	0.0108	0.178700685	36.13111089	14.82723477	21.30387612
Dna Damage Inducer	Non-Seminomatous Germ Cell Tumor	19q	0.0108	0.178700685	36.13111089	14.82723477	21.30387612
Dna Replication Inhibitor	Non-Seminomatous Germ Cell Tumor	19q	0.0108	0.178700685	36.13111089	14.82723477	21.30387612
Endonuclease Inhibitor	Non-Seminomatous Germ Cell Tumor	19q	0.0108	0.178700685	36.13111089	14.82723477	21.30387612
Gene Expression Stimulant	Non-Seminomatous Germ Cell Tumor	19q	0.0108	0.178700685	36.13111089	14.82723477	21.30387612
Metallic Radical Formation Stimulant	Non-Seminomatous Germ Cell Tumor	19q	0.0108	0.178700685	36.13111089	14.82723477	21.30387612
P53 Activator	Non-Seminomatous Germ Cell Tumor	19q	0.0108	0.178700685	36.13111089	14.82723477	21.30387612
P53 Stabilizing Agent	Non-Seminomatous Germ Cell Tumor	19q	0.0108	0.178700685	36.13111089	14.82723477	21.30387612
Protein Synthesis Inhibitor	Non-Seminomatous Germ Cell Tumor	19q	0.0108	0.178700685	36.13111089	14.82723477	21.30387612
Rad51 Inhibitor	Non-Seminomatous Germ Cell Tumor	19q	0.0108	0.178700685	36.13111089	14.82723477	21.30387612
Radical Formation Stimulant	Non-Seminomatous Germ Cell Tumor	19q	0.0108	0.178700685	36.13111089	14.82723477	21.30387612
Tp53 Activator	Non-Seminomatous Germ Cell Tumor	19q	0.0108	0.178700685	36.13111089	14.82723477	21.30387612
Anticancer Agent	Non-Seminomatous Germ Cell Tumor	10q	0.0266	0.27945239	36.13111089	14.82723477	21.30387612
Antineoplastic Agent	Non-Seminomatous Germ Cell Tumor	10q	0.0266	0.27945239	36.13111089	14.82723477	21.30387612
Cell Death Inhibitor	Non-Seminomatous Germ Cell Tumor	10q	0.0266	0.27945239	36.13111089	14.82723477	21.30387612
Cell Proliferation Inhibitor	Non-Seminomatous Germ Cell Tumor	10q	0.0266	0.27945239	36.13111089	14.82723477	21.30387612
Immune Response Modulator	Non-Seminomatous Germ Cell Tumor	10q	0.0266	0.27945239	36.13111089	14.82723477	21.30387612
Immune Response Stimulator	Non-Seminomatous Germ Cell Tumor	10q	0.0266	0.27945239	36.13111089	14.82723477	21.30387612
Immunostimulant	Non-Seminomatous Germ Cell Tumor	10q	0.0266	0.27945239	36.13111089	14.82723477	21.30387612
Membrane Integrity Inhibitor	Non-Seminomatous Germ Cell Tumor	10q	0.0266	0.27945239	36.13111089	14.82723477	21.30387612
Nfkb Pathway Inhibitor	Non-Seminomatous Germ Cell Tumor	10q	0.0266	0.27945239	36.13111089	14.82723477	21.30387612
Oxidative Stress Inducer	Non-Seminomatous Germ Cell Tumor	10q	0.0266	0.27945239	36.13111089	14.82723477	21.30387612
Actin Related Protein Inhibitor	Non-Seminomatous Germ Cell Tumor	10q	0.0266	0.27945239	36.13111089	14.82723477	21.30387612
Antitumor Agent	Non-Seminomatous Germ Cell Tumor	10q	0.0266	0.27945239	36.13111089	14.82723477	21.30387612
Apoptosis Stimulant	Non-Seminomatous Germ Cell Tumor	10q	0.0266	0.27945239	36.13111089	14.82723477	21.30387612
Breast Cancer Resistance Protein Inhibitor	Non-Seminomatous Germ Cell Tumor	10q	0.0266	0.27945239	36.13111089	14.82723477	21.30387612
Caspase Activator	Non-Seminomatous Germ Cell Tumor	10q	0.0266	0.27945239	36.13111089	14.82723477	21.30387612
Cell Cycle Inhibitor	Non-Seminomatous Germ Cell Tumor	10q	0.0266	0.27945239	36.13111089	14.82723477	21.30387612
Dna Binding Agent	Non-Seminomatous Germ Cell Tumor	10q	0.0266	0.27945239	36.13111089	14.82723477	21.30387612
Dna Damage Inducer	Non-Seminomatous Germ Cell Tumor	10q	0.0266	0.27945239	36.13111089	14.82723477	21.30387612
Dna Replication Inhibitor	Non-Seminomatous Germ Cell Tumor	10q	0.0266	0.27945239	36.13111089	14.82723477	21.30387612
Endonuclease Inhibitor	Non-Seminomatous Germ Cell Tumor	10q	0.0266	0.27945239	36.13111089	14.82723477	21.30387612
Gene Expression Stimulant	Non-Seminomatous Germ Cell Tumor	10q	0.0266	0.27945239	36.13111089	14.82723477	21.30387612
Metallic Radical Formation Stimulant	Non-Seminomatous Germ Cell Tumor	10q	0.0266	0.27945239	36.13111089	14.82723477	21.30387612
P53 Activator	Non-Seminomatous Germ Cell Tumor	10q	0.0266	0.27945239	36.13111089	14.82723477	21.30387612
P53 Stabilizing Agent	Non-Seminomatous Germ Cell Tumor	10q	0.0266	0.27945239	36.13111089	14.82723477	21.30387612
Protein Synthesis Inhibitor	Non-Seminomatous Germ Cell Tumor	10q	0.0266	0.27945239	36.13111089	14.82723477	21.30387612
Rad51 Inhibitor	Non-Seminomatous Germ Cell Tumor	10q	0.0266	0.27945239	36.13111089	14.82723477	21.30387612
Radical Formation Stimulant	Non-Seminomatous Germ Cell Tumor	10q	0.0266	0.27945239	36.13111089	14.82723477	21.30387612
Tp53 Activator	Non-Seminomatous Germ Cell Tumor	10q	0.0266	0.27945239	36.13111089	14.82723477	21.30387612
Anticancer Agent	Non-Seminomatous Germ Cell Tumor	4p	0.0424	0.335940405	36.13111089	14.82723477	21.30387612
Antineoplastic Agent	Non-Seminomatous Germ Cell Tumor	4p	0.0424	0.335940405	36.13111089	14.82723477	21.30387612
Cell Death Inhibitor	Non-Seminomatous Germ Cell Tumor	4p	0.0424	0.335940405	36.13111089	14.82723477	21.30387612
Cell Proliferation Inhibitor	Non-Seminomatous Germ Cell Tumor	4p	0.0424	0.335940405	36.13111089	14.82723477	21.30387612
Oxidative Stress Inducer	Non-Seminomatous Germ Cell Tumor	4p	0.0424	0.335940405	36.13111089	14.82723477	21.30387612
Actin Related Protein Inhibitor	Non-Seminomatous Germ Cell Tumor	4p	0.0424	0.335940405	36.13111089	14.82723477	21.30387612
Antitumor Agent	Non-Seminomatous Germ Cell Tumor	4p	0.0424	0.335940405	36.13111089	14.82723477	21.30387612
Apoptosis Stimulant	Non-Seminomatous Germ Cell Tumor	4p	0.0424	0.335940405	36.13111089	14.82723477	21.30387612
Cell Cycle Inhibitor	Non-Seminomatous Germ Cell Tumor	4p	0.0424	0.335940405	36.13111089	14.82723477	21.30387612
Dna Binding Agent	Non-Seminomatous Germ Cell Tumor	4p	0.0424	0.335940405	36.13111089	14.82723477	21.30387612
Dna Damage Inducer	Non-Seminomatous Germ Cell Tumor	4p	0.0424	0.335940405	36.13111089	14.82723477	21.30387612
Protein Synthesis Inhibitor	Non-Seminomatous Germ Cell Tumor	4p	0.0424	0.335940405	36.13111089	14.82723477	21.30387612
Rad51 Inhibitor	Non-Seminomatous Germ Cell Tumor	4p	0.0424	0.335940405	36.13111089	14.82723477	21.30387612
Gene Expression Stimulant	Cervical Cancer	13q	0.0204	0.250547806	46.91455436	26.00519446	20.9093599
O6-Alkylguanine-Dna Alkyltransferase Inhibitor	Cervical Cancer	13q	0.0204	0.250547806	46.91455436	26.00519446	20.9093599
Chelating Agent	Cervical Cancer	13q	0.0209	0.254922477	46.91455436	26.00519446	20.9093599
P53 Stabilizing Agent	Cervical Cancer	13q	0.0209	0.254922477	46.91455436	26.00519446	20.9093599
Polyamine Biosynthesis Inhibitor	Cervical Cancer	13q	0.0209	0.254922477	46.91455436	26.00519446	20.9093599
Mrp Inhibitor	Bladder Cancer	17p	0.0388	0.327937699	38.5968373	18.83814972	19.75868758
Phosphate Antagonist	Bladder Cancer	17p	0.0396	0.330808671	38.5968373	18.83814972	19.75868758
Cytidine Deaminase Inhibitor	Bladder Cancer	17p	0.0396	0.330808671	38.5968373	18.83814972	19.75868758
Dna Directed Dna Polymerase Inhibitor	Bladder Cancer	17p	0.0396	0.330808671	38.5968373	18.83814972	19.75868758
Dna Inhibitor	Bladder Cancer	17p	0.0396	0.330808671	38.5968373	18.83814972	19.75868758
Dna Polymerase Inhibitor	Bladder Cancer	17p	0.0396	0.330808671	38.5968373	18.83814972	19.75868758
Nucleoside Reverse Transcriptase Inhibitor	Bladder Cancer	17p	0.0396	0.330808671	38.5968373	18.83814972	19.75868758
Thymidine Phosphorylase Inhibitor	Bladder Cancer	17p	0.0396	0.330808671	38.5968373	18.83814972	19.75868758
Plk Inhibitor	Non-Small Cell Lung Cancer	11p	0.0481	0.354533333	47.04605977	27.58325936	19.46280041
Radical Formation Stimulant	Non-Small Cell Lung Cancer	14q	0.0007	0.03760202	40.96393464	21.59976329	19.36417135
Dna Intercalating Agent	Non-Small Cell Lung Cancer	5q	0.0036	0.101402542	34.45441694	15.18887464	19.2655423
Chk Inhibitor	Non-Small Cell Lung Cancer	5q	0.0011	0.046723642	34.94756222	15.81352533	19.13403689
Plk Inhibitor	Non-Small Cell Lung Cancer	5q	0.0015	0.057554113	34.94756222	15.81352533	19.13403689
Kinesin-Like Spindle Protein Inhibitor	Non-Small Cell Lung Cancer	14q	0.001	0.045608919	40.96393464	21.99427952	18.96965512
Topoisomerase Inhibitor	Non-Small Cell Lung Cancer	5q	0.0096	0.171779273	34.94756222	16.1094125	18.83814972
Growth Factor Receptor Inhibitor	Bladder Cancer	17p	0.0003	0.023188953	38.99135352	20.81073084	18.18062268
Anticancer Agent	Bladder Cancer	17p	0.0004	0.027341902	38.99135352	20.81073084	18.18062268
Antineoplastic Agent	Bladder Cancer	17p	0.0004	0.027341902	38.99135352	20.81073084	18.18062268
Cell Proliferation Inhibitor	Bladder Cancer	17p	0.0004	0.027341902	38.99135352	20.81073084	18.18062268
Antitumor Agent	Bladder Cancer	17p	0.0004	0.027341902	38.99135352	20.81073084	18.18062268
Nfkb Pathway Inhibitor	Bladder Cancer	17p	0.0005	0.030704388	38.99135352	20.81073084	18.18062268
Thymidylate Synthase Inhibitor	Bladder Cancer	17p	0.0005	0.030704388	38.99135352	20.81073084	18.18062268
Apoptosis Stimulant	Bladder Cancer	17p	0.0006	0.033658228	38.99135352	20.81073084	18.18062268
Tubulin Polymerization Inhibitor	Bladder Cancer	17p	0.0006	0.033658228	38.99135352	20.81073084	18.18062268
Oxidative Stress Inducer	Bladder Cancer	17p	0.0008	0.040986513	38.99135352	20.81073084	18.18062268
Cell Cycle Inhibitor	Bladder Cancer	17p	0.0008	0.040986513	38.99135352	20.81073084	18.18062268
Dna Damage Inducer	Bladder Cancer	17p	0.0008	0.040986513	38.99135352	20.81073084	18.18062268
Protein Synthesis Inhibitor	Bladder Cancer	17p	0.0008	0.040986513	38.99135352	20.81073084	18.18062268
Actin Related Protein Inhibitor	Bladder Cancer	17p	0.0009	0.043041367	38.99135352	20.81073084	18.18062268
Parp Inhibitor	Bladder Cancer	17p	0.0016	0.060175389	38.99135352	20.81073084	18.18062268
Ribonucleotide Reductase Inhibitor	Bladder Cancer	17p	0.0016	0.060175389	38.99135352	20.81073084	18.18062268
Dna Synthesis Inhibitor	Bladder Cancer	17p	0.0021	0.073279528	38.99135352	20.81073084	18.18062268
P Glycoprotein Inhibitor	Bladder Cancer	17p	0.0023	0.077709022	38.99135352	20.81073084	18.18062268
Hypoxia Inducible Factor Prolyl Hydroxylase Inhibitor	Bladder Cancer	17p	0.0077	0.151661481	38.99135352	20.81073084	18.18062268
Dihydrofolate Reductase Inhibitor	Bladder Cancer	17p	0.0092	0.16812921	38.99135352	20.81073084	18.18062268
Cell Division Inducer	Bladder Cancer	17p	0.0097	0.172870643	38.99135352	20.81073084	18.18062268
Map Kinase Inhibitor	Bladder Cancer	17p	0.0097	0.172870643	38.99135352	20.81073084	18.18062268
Plk Inhibitor	Bladder Cancer	17p	0.0105	0.178700685	38.99135352	20.81073084	18.18062268
Immune Response Modulator	Bladder Cancer	17p	0.0176	0.235049724	38.99135352	20.81073084	18.18062268
Survivin Inhibitor	Bladder Cancer	17p	0.0183	0.238996562	38.99135352	20.81073084	18.18062268
Tp53 Activator	Bladder Cancer	17p	0.0214	0.257944696	38.99135352	20.81073084	18.18062268
P53 Activator	Bladder Cancer	17p	0.0288	0.290954407	38.99135352	20.81073084	18.18062268
Cell Death Inhibitor	Bladder Cancer	17p	0.0025	0.081067073	38.5968373	20.81073084	17.78610646
Dna Binding Agent	Bladder Cancer	17p	0.0028	0.087078363	38.5968373	20.81073084	17.78610646
Breast Cancer Resistance Protein Inhibitor	Bladder Cancer	17p	0.0032	0.094437292	38.5968373	20.81073084	17.78610646
Bcrp Inhibitor	Bladder Cancer	17p	0.008	0.155610827	38.5968373	20.81073084	17.78610646
Endonuclease Inhibitor	Bladder Cancer	17p	0.0093	0.169258727	38.5968373	20.81073084	17.78610646
Rad51 Inhibitor	Bladder Cancer	17p	0.0108	0.178700685	38.5968373	20.81073084	17.78610646
Chk Inhibitor	Bladder Cancer	17p	0.0134	0.195450357	38.5968373	20.81073084	17.78610646
Endonuclease Inhibitor	Bladder Cancer	18q	0.0393	0.329544939	38.5968373	20.81073084	17.78610646
Bcrp Inhibitor	Bladder Cancer	18q	0.0408	0.33278083	38.5968373	20.81073084	17.78610646
Angiogenesis Inhibitor	Non-Small Cell Lung Cancer	5q	0.0383	0.32630471	33.30374462	15.81352533	17.49021929
Differentiation Inducer	Esophagogastric Cancer	8p	0.0437	0.342363877	31.95581418	14.79435842	17.16145576
Dna Alkylating Agent	Bladder Cancer	17p	0.0198	0.248340566	38.99135352	21.82989776	17.16145576
Dna Cross-Linking	Bladder Cancer	17p	0.0198	0.248340566	38.99135352	21.82989776	17.16145576
Oxidizing Agent	Bladder Cancer	17p	0.0198	0.248340566	38.99135352	21.82989776	17.16145576
Polyamine Biosynthesis Inhibitor	Bladder Cancer	17p	0.0241	0.268687212	38.99135352	21.82989776	17.16145576
Radical Formation Stimulant	Bladder Cancer	17p	0.0265	0.27945239	38.5968373	21.82989776	16.76693954
Microtubule Inhibitor	Bladder Cancer	17p	0.034	0.311959972	38.5968373	21.82989776	16.76693954
Dna Replication Inhibitor	Bladder Cancer	17p	0.0398	0.331964153	38.5968373	21.82989776	16.76693954
Anticancer Agent	Non-Seminomatous Germ Cell Tumor	20p	0.0085	0.160408091	25.41342013	10.4218036	14.99161653
Antineoplastic Agent	Non-Seminomatous Germ Cell Tumor	20p	0.0085	0.160408091	25.41342013	10.4218036	14.99161653
Cell Death Inhibitor	Non-Seminomatous Germ Cell Tumor	20p	0.0085	0.160408091	25.41342013	10.4218036	14.99161653
Cell Proliferation Inhibitor	Non-Seminomatous Germ Cell Tumor	20p	0.0085	0.160408091	25.41342013	10.4218036	14.99161653
Oxidative Stress Inducer	Non-Seminomatous Germ Cell Tumor	20p	0.0085	0.160408091	25.41342013	10.4218036	14.99161653
Actin Related Protein Inhibitor	Non-Seminomatous Germ Cell Tumor	20p	0.0085	0.160408091	25.41342013	10.4218036	14.99161653
Antitumor Agent	Non-Seminomatous Germ Cell Tumor	20p	0.0085	0.160408091	25.41342013	10.4218036	14.99161653
Apoptosis Stimulant	Non-Seminomatous Germ Cell Tumor	20p	0.0085	0.160408091	25.41342013	10.4218036	14.99161653
Cell Cycle Inhibitor	Non-Seminomatous Germ Cell Tumor	20p	0.0085	0.160408091	25.41342013	10.4218036	14.99161653
Dna Binding Agent	Non-Seminomatous Germ Cell Tumor	20p	0.0085	0.160408091	25.41342013	10.4218036	14.99161653
Dna Damage Inducer	Non-Seminomatous Germ Cell Tumor	20p	0.0085	0.160408091	25.41342013	10.4218036	14.99161653
Protein Synthesis Inhibitor	Non-Seminomatous Germ Cell Tumor	20p	0.0085	0.160408091	25.41342013	10.4218036	14.99161653
Rad51 Inhibitor	Non-Seminomatous Germ Cell Tumor	20p	0.0085	0.160408091	25.41342013	10.4218036	14.99161653
Dna Replication Inhibitor	Non-Seminomatous Germ Cell Tumor	20p	0.0094	0.170147039	25.41342013	10.4218036	14.99161653
Metallic Radical Formation Stimulant	Non-Seminomatous Germ Cell Tumor	20p	0.0094	0.170147039	25.41342013	10.4218036	14.99161653
Radical Formation Stimulant	Non-Seminomatous Germ Cell Tumor	20p	0.0094	0.170147039	25.41342013	10.4218036	14.99161653
Anticancer Agent	Non-Small Cell Lung Cancer	14q	0	0	36.06535819	21.36962883	14.69572936
Antineoplastic Agent	Non-Small Cell Lung Cancer	14q	0	0	36.06535819	21.36962883	14.69572936
Cell Proliferation Inhibitor	Non-Small Cell Lung Cancer	14q	0	0	36.06535819	21.36962883	14.69572936
Immune Response Modulator	Non-Small Cell Lung Cancer	14q	0	0	36.06535819	21.36962883	14.69572936
Immune Response Stimulator	Non-Small Cell Lung Cancer	14q	0	0	36.06535819	21.36962883	14.69572936
Immunostimulant	Non-Small Cell Lung Cancer	14q	0	0	36.06535819	21.36962883	14.69572936
Membrane Integrity Inhibitor	Non-Small Cell Lung Cancer	14q	0	0	36.06535819	21.36962883	14.69572936
Antitumor Agent	Non-Small Cell Lung Cancer	14q	0	0	36.06535819	21.36962883	14.69572936
Dna Binding Agent	Non-Small Cell Lung Cancer	14q	0.0007	0.03760202	36.06535819	21.36962883	14.69572936
Tp53 Activator	Non-Small Cell Lung Cancer	14q	0.0012	0.049164869	36.06535819	21.36962883	14.69572936
Endonuclease Inhibitor	Non-Small Cell Lung Cancer	14q	0.0014	0.054583578	36.06535819	21.36962883	14.69572936
Rad51 Inhibitor	Non-Small Cell Lung Cancer	14q	0.0015	0.057554113	36.06535819	21.36962883	14.69572936
Gene Expression Stimulant	Non-Small Cell Lung Cancer	14q	0.0021	0.073279528	36.06535819	21.36962883	14.69572936
P53 Stabilizing Agent	Non-Small Cell Lung Cancer	14q	0.0021	0.073279528	36.06535819	21.36962883	14.69572936
Cell Death Inhibitor	Non-Small Cell Lung Cancer	14q	0	0	36.06535819	21.59976329	14.4655949
Nfkb Pathway Inhibitor	Non-Small Cell Lung Cancer	5q	0	0	30.5750074	16.1094125	14.4655949
Oxidative Stress Inducer	Non-Small Cell Lung Cancer	14q	0	0	36.06535819	21.59976329	14.4655949
Actin Related Protein Inhibitor	Non-Small Cell Lung Cancer	14q	0	0	36.06535819	21.59976329	14.4655949
Apoptosis Stimulant	Non-Small Cell Lung Cancer	14q	0	0	36.06535819	21.59976329	14.4655949
Breast Cancer Resistance Protein Inhibitor	Non-Small Cell Lung Cancer	14q	0	0	36.06535819	21.59976329	14.4655949
Cell Cycle Inhibitor	Non-Small Cell Lung Cancer	14q	0	0	36.06535819	21.59976329	14.4655949
Dna Damage Inducer	Non-Small Cell Lung Cancer	14q	0	0	36.06535819	21.59976329	14.4655949
Protein Synthesis Inhibitor	Non-Small Cell Lung Cancer	14q	0	0	36.06535819	21.59976329	14.4655949
Dna Replication Inhibitor	Non-Small Cell Lung Cancer	14q	0.0001	0.010266409	36.06535819	21.59976329	14.4655949
Thymidylate Synthase Inhibitor	Non-Small Cell Lung Cancer	11p	0.0075	0.148602832	36.06535819	21.63263964	14.43271855
Hypoxia Inducible Factor Inhibitor	Non-Small Cell Lung Cancer	5q	0	0	30.5750074	16.1751652	14.3998422
Endonuclease Inhibitor	Non-Small Cell Lung Cancer	5q	0	0	30.5750074	16.27379426	14.30121314
Rad51 Inhibitor	Non-Small Cell Lung Cancer	5q	0	0	30.5750074	16.27379426	14.30121314
Dna Binding Agent	Non-Small Cell Lung Cancer	20q	0.0148	0.207997886	37.67629944	23.57234441	14.10395503
Bcr-Abl Kinase Inhibitor	Non-Small Cell Lung Cancer	3p	0.0009	0.043041367	36.06535819	21.99427952	14.07107867
Voltage-Gated Sodium Channel Modulator	Non-Small Cell Lung Cancer	3p	0.0009	0.043041367	36.06535819	21.99427952	14.07107867
Kinesin Inhibitor	Non-Small Cell Lung Cancer	14q	0.0175	0.234420655	36.06535819	21.99427952	14.07107867
Mitotic Kinesin Inhibitor	Non-Small Cell Lung Cancer	14q	0.0204	0.250547806	36.06535819	21.99427952	14.07107867
Hypoxia Inducible Factor Inhibitor	Non-Small Cell Lung Cancer	11p	0.0049	0.116852915	35.21057304	21.36962883	13.84094421
Atr Kinase Inhibitor	Non-Small Cell Lung Cancer	11p	0.0242	0.26888764	35.21057304	21.36962883	13.84094421
Growth Factor Receptor Inhibitor	Non-Small Cell Lung Cancer	5q	0	0	29.95035671	16.1751652	13.77519151
Dna Binding Agent	Non-Small Cell Lung Cancer	5q	0	0	30.01610941	16.27379426	13.74231515
Thymidylate Synthase Inhibitor	Non-Small Cell Lung Cancer	5q	0	0	30.01610941	16.27379426	13.74231515
Anticancer Agent	Non-Small Cell Lung Cancer	5q	0	0	29.95035671	16.27379426	13.67656245
Antineoplastic Agent	Non-Small Cell Lung Cancer	5q	0	0	29.95035671	16.27379426	13.67656245
Cell Death Inhibitor	Non-Small Cell Lung Cancer	5q	0	0	29.95035671	16.27379426	13.67656245
Cell Proliferation Inhibitor	Non-Small Cell Lung Cancer	5q	0	0	29.95035671	16.27379426	13.67656245
Oxidative Stress Inducer	Non-Small Cell Lung Cancer	5q	0	0	29.95035671	16.27379426	13.67656245
Antitumor Agent	Non-Small Cell Lung Cancer	5q	0	0	29.95035671	16.27379426	13.67656245
Gene Expression Stimulant	Non-Small Cell Lung Cancer	5q	0	0	29.95035671	16.27379426	13.67656245
P53 Stabilizing Agent	Non-Small Cell Lung Cancer	5q	0	0	29.95035671	16.27379426	13.67656245
Radical Formation Stimulant	Non-Small Cell Lung Cancer	5q	0	0	29.95035671	16.27379426	13.67656245
Tp53 Activator	Non-Small Cell Lung Cancer	5q	0	0	29.95035671	16.27379426	13.67656245
Rad51 Inhibitor	Bladder Cancer	16q	0.046	0.348733713	38.5968373	24.92027485	13.67656245
Ribonucleotide Reductase Inhibitor	Non-Small Cell Lung Cancer	11p	0.0268	0.280335169	35.21057304	21.59976329	13.61080975
Parp Inhibitor	Non-Small Cell Lung Cancer	11p	0.0277	0.284819412	35.21057304	21.59976329	13.61080975
Atr Kinase Inhibitor	Non-Small Cell Lung Cancer	5q	0	0	30.01610941	16.40529967	13.61080974
Dna Synthesis Inhibitor	Non-Small Cell Lung Cancer	5q	0	0	30.01610941	16.40529967	13.61080974
Parp Inhibitor	Non-Small Cell Lung Cancer	5q	0	0	30.01610941	16.40529967	13.61080974
Rad51 Inhibitor	Non-Small Cell Lung Cancer	11p	0.0193	0.244374762	35.21057304	21.63263964	13.5779334
Endonuclease Inhibitor	Non-Small Cell Lung Cancer	11p	0.02	0.249590149	35.21057304	21.63263964	13.5779334
Actin Related Protein Inhibitor	Non-Small Cell Lung Cancer	5q	0	0	29.95035671	16.40529967	13.54505704
Apoptosis Stimulant	Non-Small Cell Lung Cancer	5q	0	0	29.95035671	16.40529967	13.54505704
Bcrp Inhibitor	Non-Small Cell Lung Cancer	5q	0	0	29.95035671	16.40529967	13.54505704
Breast Cancer Resistance Protein Inhibitor	Non-Small Cell Lung Cancer	5q	0	0	29.95035671	16.40529967	13.54505704
Cell Cycle Inhibitor	Non-Small Cell Lung Cancer	5q	0	0	29.95035671	16.40529967	13.54505704
Dna Damage Inducer	Non-Small Cell Lung Cancer	5q	0	0	29.95035671	16.40529967	13.54505704
Protein Synthesis Inhibitor	Non-Small Cell Lung Cancer	5q	0	0	29.95035671	16.40529967	13.54505704
Ribonucleotide Reductase Inhibitor	Non-Small Cell Lung Cancer	5q	0	0	29.95035671	16.40529967	13.54505704
Aurora Kinase Inhibitor	Non-Small Cell Lung Cancer	5q	0.0336	0.311959972	28.9969425	15.45188546	13.54505704
Mitotic Kinase Inhibitor	Non-Small Cell Lung Cancer	5q	0.0336	0.311959972	28.9969425	15.45188546	13.54505704
Monopolar Spindle 1 Kinase Inhibitor	Non-Small Cell Lung Cancer	5q	0.0336	0.311959972	28.9969425	15.45188546	13.54505704
Nfkb Pathway Inhibitor	Non-Small Cell Lung Cancer	14q	0.0006	0.033658228	34.84893316	21.36962883	13.47930433
Atr Kinase Inhibitor	Non-Small Cell Lung Cancer	14q	0.0084	0.160408091	34.84893316	21.36962883	13.47930433
Parp Inhibitor	Non-Small Cell Lung Cancer	14q	0.0084	0.160408091	34.84893316	21.36962883	13.47930433
Bcrp Inhibitor	Non-Small Cell Lung Cancer	14q	0.013	0.193978676	34.84893316	21.36962883	13.47930433
Dna Synthesis Inhibitor	Non-Small Cell Lung Cancer	14q	0.0133	0.194846832	34.84893316	21.36962883	13.47930433
P Glycoprotein Inhibitor	Non-Small Cell Lung Cancer	14q	0.0004	0.027341902	34.84893316	21.59976329	13.24916987
Tubulin Polymerization Inhibitor	Non-Small Cell Lung Cancer	14q	0.0004	0.027341902	34.84893316	21.59976329	13.24916987
Thymidylate Synthase Inhibitor	Non-Small Cell Lung Cancer	14q	0.0049	0.116852915	34.84893316	21.59976329	13.24916987
Ribonucleotide Reductase Inhibitor	Non-Small Cell Lung Cancer	14q	0.0081	0.156411765	34.84893316	21.59976329	13.24916987
Hypoxia Inducible Factor Inhibitor	Non-Small Cell Lung Cancer	14q	0.0012	0.049164869	34.12565342	21.04086531	13.08478811
Kinesin-Like Spindle Protein Inhibitor	Non-Small Cell Lung Cancer	5q	0.0157	0.21765537	28.9969425	15.97790709	13.01903541
Cdk Inhibitor	Sarcoma	11p	0.0225	0.261141423	29.39145872	16.40529967	12.98615905
Atr Kinase Inhibitor	Sarcoma	11p	0.0321	0.304400499	29.39145872	16.40529967	12.98615905
Dna Intercalating Agent	Sarcoma	11p	0.0072	0.146949963	29.39145872	16.53680508	12.85465364
Plk Inhibitor	Sarcoma	4p	0.0097	0.172870643	29.39145872	16.53680508	12.85465364
G Protein Signaling Inhibitor	Sarcoma	4p	0.0099	0.174216413	29.39145872	16.53680508	12.85465364
Angiogenesis Inhibitor	Sarcoma	4p	0.0099	0.174216413	29.39145872	16.53680508	12.85465364
Chk Inhibitor	Sarcoma	4p	0.0103	0.178305339	29.39145872	16.53680508	12.85465364
Map Kinase Inhibitor	Sarcoma	4p	0.0114	0.183712727	29.39145872	16.53680508	12.85465364
Cdk Inhibitor	Sarcoma	6q	0.0125	0.191239931	29.39145872	16.53680508	12.85465364
Growth Factor Receptor Inhibitor	Sarcoma	4p	0.0148	0.207997886	29.39145872	16.53680508	12.85465364
Hypoxia Inducible Factor Inhibitor	Sarcoma	4p	0.0158	0.218585848	29.39145872	16.53680508	12.85465364
Dna Replication Inhibitor	Sarcoma	11p	0.0159	0.219512461	29.39145872	16.53680508	12.85465364
Anticancer Agent	Sarcoma	11p	0.0178	0.236414585	29.39145872	16.53680508	12.85465364
Antineoplastic Agent	Sarcoma	11p	0.0178	0.236414585	29.39145872	16.53680508	12.85465364
Cell Death Inhibitor	Sarcoma	11p	0.0178	0.236414585	29.39145872	16.53680508	12.85465364
Cell Proliferation Inhibitor	Sarcoma	11p	0.0178	0.236414585	29.39145872	16.53680508	12.85465364
Oxidative Stress Inducer	Sarcoma	11p	0.0178	0.236414585	29.39145872	16.53680508	12.85465364
Antitumor Agent	Sarcoma	11p	0.0178	0.236414585	29.39145872	16.53680508	12.85465364
Cell Cycle Inhibitor	Sarcoma	11p	0.0178	0.236414585	29.39145872	16.53680508	12.85465364
Microtubule Inhibitor	Sarcoma	11p	0.0191	0.242303912	29.39145872	16.53680508	12.85465364
Hypoxia Inducible Factor Prolyl Hydroxylase Inhibitor	Sarcoma	4p	0.0198	0.248340566	29.39145872	16.53680508	12.85465364
Nfkb Pathway Modulator	Sarcoma	4p	0.0198	0.248340566	29.39145872	16.53680508	12.85465364
Growth Factor Receptor Inhibitor	Sarcoma	11p	0.0199	0.249359566	29.39145872	16.53680508	12.85465364
Actin Related Protein Inhibitor	Sarcoma	11p	0.0203	0.249896759	29.39145872	16.53680508	12.85465364
Dna Binding Agent	Sarcoma	11p	0.0208	0.254520018	29.39145872	16.53680508	12.85465364
Atr Kinase Inhibitor	Sarcoma	4p	0.0233	0.263749255	29.39145872	16.53680508	12.85465364
Parp Inhibitor	Sarcoma	11p	0.0239	0.2672418	29.39145872	16.53680508	12.85465364
Cdk Inhibitor	Sarcoma	4p	0.0288	0.290954407	29.39145872	16.53680508	12.85465364
Free Radical Scavenger	Sarcoma	4p	0.0289	0.290969708	29.39145872	16.53680508	12.85465364
Apoptosis Stimulant	Sarcoma	11p	0.029	0.291866011	29.39145872	16.53680508	12.85465364
Thymidylate Synthase Inhibitor	Sarcoma	11p	0.0356	0.316378342	29.39145872	16.53680508	12.85465364
Tubulin Polymerization Inhibitor	Sarcoma	11p	0.0365	0.320202903	29.39145872	16.53680508	12.85465364
Chk Inhibitor	Sarcoma	11p	0.0417	0.335188331	29.39145872	16.53680508	12.85465364
Topoisomerase Inhibitor	Sarcoma	11p	0.0446	0.346092063	29.39145872	16.53680508	12.85465364
Bcl-Xl Downregulator	Sarcoma	4p	0.0446	0.346092063	29.39145872	16.53680508	12.85465364
Hypoxia Inducible Factor Inhibitor	Sarcoma	11p	0.0456	0.348120586	29.39145872	16.53680508	12.85465364
Map Kinase Inhibitor	Sarcoma	11p	0.0461	0.348733713	29.39145872	16.53680508	12.85465364
P53 Activator	Non-Small Cell Lung Cancer	5q	0	0	28.9969425	16.1751652	12.8217773
Kinase Inhibitor	Non-Small Cell Lung Cancer	16q	0.0228	0.262801467	34.12565342	21.36962883	12.75602459
Chelating Agent	Non-Small Cell Lung Cancer	5q	0	0	28.9969425	16.27379426	12.72314824
Immune Response Modulator	Non-Small Cell Lung Cancer	5q	0	0	28.9969425	16.27379426	12.72314824
Immune Response Stimulator	Non-Small Cell Lung Cancer	5q	0	0	28.9969425	16.27379426	12.72314824
Immunostimulant	Non-Small Cell Lung Cancer	5q	0	0	28.9969425	16.27379426	12.72314824
Membrane Integrity Inhibitor	Non-Small Cell Lung Cancer	5q	0	0	28.9969425	16.27379426	12.72314824
Dna Replication Inhibitor	Non-Small Cell Lung Cancer	5q	0	0	28.9969425	16.27379426	12.72314824
Dna Alkylating Agent	Non-Small Cell Lung Cancer	5q	0	0	28.9969425	16.40529967	12.59164283
Dna Cross-Linking	Non-Small Cell Lung Cancer	5q	0	0	28.9969425	16.40529967	12.59164283
Electron Acceptor	Non-Small Cell Lung Cancer	5q	0	0	28.9969425	16.40529967	12.59164283
Oxidizing Agent	Non-Small Cell Lung Cancer	5q	0	0	28.9969425	16.40529967	12.59164283
P Glycoprotein Inhibitor	Non-Small Cell Lung Cancer	5q	0	0	28.9969425	16.40529967	12.59164283
Tubulin Polymerization Inhibitor	Non-Small Cell Lung Cancer	5q	0	0	28.9969425	16.40529967	12.59164283
Aromatase Inhibitor	Breast Cancer	19q	0.0374	0.322773775	44.67896242	32.35033041	12.32863201
Endocrine Disruptor	Breast Cancer	19q	0.04	0.331964153	44.67896242	32.35033041	12.32863201
Nuclear Receptor Antagonist	Breast Cancer	19q	0.04	0.331964153	44.67896242	32.35033041	12.32863201
Growth Factor Receptor Inhibitor	Non-Small Cell Lung Cancer	14q	0.0015	0.057554113	33.30374462	21.04086531	12.26287931
Endonuclease Inhibitor	Seminoma	18p	0.041	0.33278083	49.24877536	37.0187724	12.23000296
Gene Expression Stimulant	Seminoma	18p	0.041	0.33278083	49.24877536	37.0187724	12.23000296
P53 Stabilizing Agent	Seminoma	18p	0.041	0.33278083	49.24877536	37.0187724	12.23000296
Tp53 Activator	Seminoma	18p	0.041	0.33278083	49.24877536	37.0187724	12.23000296
Androgen Receptor Modulator	Breast Cancer	19q	0.0382	0.325974968	44.67896242	32.51471217	12.16425025
Ppar Receptor Agonist	Breast Cancer	19q	0.0416	0.334586812	44.67896242	32.51471217	12.16425025
Ppar Receptor Ligand	Breast Cancer	19q	0.0416	0.334586812	44.67896242	32.51471217	12.16425025
Synthetic Estrogen	Breast Cancer	19q	0.0416	0.334586812	44.67896242	32.51471217	12.16425025
Actin Related Protein Inhibitor	Sarcoma	14q	0.0061	0.132407347	25.41342013	13.41355163	11.9998685
Growth Factor Receptor Inhibitor	Sarcoma	14q	0.0063	0.134876812	25.41342013	13.41355163	11.9998685
Chk Inhibitor	Sarcoma	14q	0.0178	0.236414585	25.41342013	13.41355163	11.9998685
Map Kinase Inhibitor	Sarcoma	14q	0.019	0.242074748	25.41342013	13.41355163	11.9998685
Dihydrofolate Reductase Inhibitor	Sarcoma	14q	0.0277	0.284819412	25.41342013	13.41355163	11.9998685
P53 Activator	Non-Small Cell Lung Cancer	14q	0.0016	0.060175389	33.30374462	21.36962883	11.93411579
Caspase Activator	Non-Small Cell Lung Cancer	14q	0.0028	0.087078363	33.30374462	21.36962883	11.93411579
Metallic Radical Formation Stimulant	Non-Small Cell Lung Cancer	14q	0.0028	0.087078363	33.30374462	21.36962883	11.93411579
Survivin Inhibitor	Non-Small Cell Lung Cancer	14q	0.0124	0.190587283	33.30374462	21.36962883	11.93411579
Electron Acceptor	Non-Small Cell Lung Cancer	14q	0.0127	0.191544526	33.30374462	21.36962883	11.93411579
Caspase Activator	Non-Small Cell Lung Cancer	5q	0	0	27.97777559	16.1751652	11.80261039
Metallic Radical Formation Stimulant	Non-Small Cell Lung Cancer	5q	0	0	27.97777559	16.1751652	11.80261039
Microtubule Inhibitor	Non-Small Cell Lung Cancer	14q	0.0006	0.033658228	33.30374462	21.59976329	11.70398133
Dna Alkylating Agent	Non-Small Cell Lung Cancer	14q	0.0074	0.146949963	33.30374462	21.59976329	11.70398133
Dna Cross-Linking	Non-Small Cell Lung Cancer	14q	0.0074	0.146949963	33.30374462	21.59976329	11.70398133
Oxidizing Agent	Non-Small Cell Lung Cancer	14q	0.0074	0.146949963	33.30374462	21.59976329	11.70398133
Dna Repair Enzyme Inhibitor	Non-Small Cell Lung Cancer	14q	0.012	0.187033998	33.30374462	21.59976329	11.70398133
Dna Repair Enzyme Inhibitor	Non-Small Cell Lung Cancer	5q	0	0	27.97777559	16.40529967	11.57247592
Microtubule Inhibitor	Non-Small Cell Lung Cancer	5q	0	0	27.97777559	16.40529967	11.57247592
Survivin Inhibitor	Non-Small Cell Lung Cancer	5q	0	0	27.97777559	16.40529967	11.57247592
O6-Alkylguanine-Dna Alkyltransferase Inhibitor	Non-Small Cell Lung Cancer	5q	0.0001	0.010266409	27.97777559	16.40529967	11.57247592
Polyamine Biosynthesis Inhibitor	Non-Small Cell Lung Cancer	5q	0.0001	0.010266409	27.97777559	16.40529967	11.57247592
Immune Response Modulator	Non-Small Cell Lung Cancer	20q	0.0294	0.29377903	34.12565342	22.6189302	11.50672322
Immune Response Stimulator	Non-Small Cell Lung Cancer	20q	0.0294	0.29377903	34.12565342	22.6189302	11.50672322
Immunostimulant	Non-Small Cell Lung Cancer	20q	0.0294	0.29377903	34.12565342	22.6189302	11.50672322
Membrane Integrity Inhibitor	Non-Small Cell Lung Cancer	20q	0.0294	0.29377903	34.12565342	22.6189302	11.50672322
Growth Factor Receptor Inhibitor	Non-Small Cell Lung Cancer	20q	0.031	0.29908926	34.12565342	22.6189302	11.50672322
Immune Response Stimulator	Endometrial Cancer	7p	0.0083	0.159233045	38.69546635	27.3531249	11.34234145
Immunostimulant	Endometrial Cancer	7p	0.0083	0.159233045	38.69546635	27.3531249	11.34234145
Membrane Integrity Inhibitor	Endometrial Cancer	7p	0.0083	0.159233045	38.69546635	27.3531249	11.34234145
Caspase Activator	Endometrial Cancer	7p	0.0087	0.162795918	38.69546635	27.3531249	11.34234145
Metallic Radical Formation Stimulant	Endometrial Cancer	7p	0.0116	0.184807669	38.69546635	27.3531249	11.34234145
Chelating Agent	Endometrial Cancer	7p	0.049	0.357157346	38.69546635	27.3531249	11.34234145
Dna Repair Enzyme Inhibitor	Endometrial Cancer	7p	0.0494	0.358794318	38.69546635	27.3531249	11.34234145
Immune Response Modulator	Endometrial Cancer	7p	0.0131	0.194271612	38.69546635	27.38600125	11.3094651
P53 Activator	Endometrial Cancer	7p	0.0099	0.174216413	38.43245554	27.3531249	11.07933064
Nfkb Pathway Inhibitor	Endometrial Cancer	7p	0.0109	0.17946192	38.43245554	27.3531249	11.07933064
Dna Replication Inhibitor	Endometrial Cancer	7p	0.012	0.187033998	38.43245554	27.3531249	11.07933064
Breast Cancer Resistance Protein Inhibitor	Endometrial Cancer	7p	0.0141	0.201786329	38.43245554	27.3531249	11.07933064
Microtubule Inhibitor	Endometrial Cancer	7p	0.0149	0.209071768	38.43245554	27.3531249	11.07933064
Actin Related Protein Inhibitor	Endometrial Cancer	7p	0.0184	0.239128055	38.43245554	27.3531249	11.07933064
Apoptosis Stimulant	Endometrial Cancer	7p	0.0184	0.239128055	38.43245554	27.3531249	11.07933064
Dna Damage Inducer	Endometrial Cancer	7p	0.0184	0.239128055	38.43245554	27.3531249	11.07933064
Protein Synthesis Inhibitor	Endometrial Cancer	7p	0.0184	0.239128055	38.43245554	27.3531249	11.07933064
Tubulin Polymerization Inhibitor	Endometrial Cancer	7p	0.0191	0.242303912	38.43245554	27.3531249	11.07933064
Dna Binding Agent	Endometrial Cancer	7p	0.02	0.249590149	38.43245554	27.3531249	11.07933064
P Glycoprotein Inhibitor	Endometrial Cancer	7p	0.0147	0.207249735	38.43245554	27.38600125	11.04645429
Growth Factor Receptor Inhibitor	Endometrial Cancer	7p	0.0189	0.241960039	38.43245554	27.38600125	11.04645429
Cell Death Inhibitor	Endometrial Cancer	7p	0.0189	0.241960039	38.43245554	27.38600125	11.04645429
Oxidative Stress Inducer	Endometrial Cancer	7p	0.0189	0.241960039	38.43245554	27.38600125	11.04645429
Cell Cycle Inhibitor	Endometrial Cancer	7p	0.0198	0.248340566	38.43245554	27.38600125	11.04645429
Anticancer Agent	Sarcoma	4p	0.0135	0.195727917	29.39145872	18.64089161	10.75056711
Antineoplastic Agent	Sarcoma	4p	0.0135	0.195727917	29.39145872	18.64089161	10.75056711
Cell Death Inhibitor	Sarcoma	4p	0.0135	0.195727917	29.39145872	18.64089161	10.75056711
Cell Proliferation Inhibitor	Sarcoma	4p	0.0135	0.195727917	29.39145872	18.64089161	10.75056711
Oxidative Stress Inducer	Sarcoma	4p	0.0135	0.195727917	29.39145872	18.64089161	10.75056711
Antitumor Agent	Sarcoma	4p	0.0135	0.195727917	29.39145872	18.64089161	10.75056711
Cell Cycle Inhibitor	Sarcoma	4p	0.0135	0.195727917	29.39145872	18.64089161	10.75056711
Actin Related Protein Inhibitor	Sarcoma	4p	0.0145	0.204973418	29.39145872	18.64089161	10.75056711
Cell Division Inducer	Sarcoma	4p	0.0211	0.255370505	29.39145872	18.64089161	10.75056711
Chk Inhibitor	Sarcoma	6q	0.0245	0.270201161	29.39145872	18.64089161	10.75056711
Apoptosis Stimulant	Sarcoma	4p	0.0246	0.270854658	29.39145872	18.64089161	10.75056711
Breast Cancer Resistance Protein Inhibitor	Sarcoma	4p	0.0246	0.270854658	29.39145872	18.64089161	10.75056711
Map Kinase Inhibitor	Sarcoma	6q	0.0246	0.270854658	29.39145872	18.64089161	10.75056711
Nfkb Pathway Inhibitor	Sarcoma	4p	0.0247	0.271371193	29.39145872	18.64089161	10.75056711
Dna Damage Inducer	Sarcoma	4p	0.0262	0.27945239	29.39145872	18.64089161	10.75056711
Protein Synthesis Inhibitor	Sarcoma	4p	0.0262	0.27945239	29.39145872	18.64089161	10.75056711
Topoisomerase Inhibitor	Sarcoma	4p	0.0293	0.29377903	29.39145872	18.64089161	10.75056711
P Glycoprotein Inhibitor	Sarcoma	4p	0.0301	0.295553545	29.39145872	18.64089161	10.75056711
Anticancer Agent	Sarcoma	6q	0.0305	0.296633138	29.39145872	18.64089161	10.75056711
Antineoplastic Agent	Sarcoma	6q	0.0305	0.296633138	29.39145872	18.64089161	10.75056711
Cell Death Inhibitor	Sarcoma	6q	0.0305	0.296633138	29.39145872	18.64089161	10.75056711
Cell Proliferation Inhibitor	Sarcoma	6q	0.0305	0.296633138	29.39145872	18.64089161	10.75056711
Oxidative Stress Inducer	Sarcoma	6q	0.0305	0.296633138	29.39145872	18.64089161	10.75056711
Antitumor Agent	Sarcoma	6q	0.0305	0.296633138	29.39145872	18.64089161	10.75056711
Cell Cycle Inhibitor	Sarcoma	6q	0.0305	0.296633138	29.39145872	18.64089161	10.75056711
Growth Factor Receptor Inhibitor	Sarcoma	6q	0.0306	0.297170928	29.39145872	18.64089161	10.75056711
Actin Related Protein Inhibitor	Sarcoma	6q	0.0307	0.297707148	29.39145872	18.64089161	10.75056711
Bacterial Dna Inhibitor	Sarcoma	4p	0.0316	0.30192023	29.39145872	18.64089161	10.75056711
Dna Damage Inducer	Sarcoma	11p	0.0317	0.302549533	29.39145872	18.64089161	10.75056711
Protein Synthesis Inhibitor	Sarcoma	11p	0.0317	0.302549533	29.39145872	18.64089161	10.75056711
G Protein Signaling Inhibitor	Sarcoma	6q	0.0365	0.320202903	29.39145872	18.64089161	10.75056711
Angiogenesis Inhibitor	Sarcoma	6q	0.0365	0.320202903	29.39145872	18.64089161	10.75056711
Plk Inhibitor	Sarcoma	6q	0.0369	0.321988281	29.39145872	18.64089161	10.75056711
Bcl-Xl Downregulator	Sarcoma	6q	0.0377	0.323995798	29.39145872	18.64089161	10.75056711
Dna Binding Agent	Sarcoma	4p	0.0418	0.335282655	29.39145872	18.64089161	10.75056711
Dna Binding Agent	Non-Small Cell Lung Cancer	16q	0.0008	0.040986513	33.30374462	22.6189302	10.68481442
Endonuclease Inhibitor	Non-Small Cell Lung Cancer	16q	0.001	0.045608919	33.30374462	22.6189302	10.68481442
Rad51 Inhibitor	Non-Small Cell Lung Cancer	16q	0.001	0.045608919	33.30374462	22.6189302	10.68481442
Nfkb Pathway Inhibitor	Non-Seminomatous Germ Cell Tumor	20p	0.0104	0.178700685	25.41342013	14.82723477	10.58618536
Breast Cancer Resistance Protein Inhibitor	Non-Seminomatous Germ Cell Tumor	20p	0.0104	0.178700685	25.41342013	14.82723477	10.58618536
Caspase Activator	Non-Seminomatous Germ Cell Tumor	20p	0.0104	0.178700685	25.41342013	14.82723477	10.58618536
Endonuclease Inhibitor	Non-Seminomatous Germ Cell Tumor	20p	0.0104	0.178700685	25.41342013	14.82723477	10.58618536
Immune Response Modulator	Non-Seminomatous Germ Cell Tumor	20p	0.0115	0.184318867	25.41342013	14.82723477	10.58618536
Immune Response Stimulator	Non-Seminomatous Germ Cell Tumor	20p	0.0115	0.184318867	25.41342013	14.82723477	10.58618536
Immunostimulant	Non-Seminomatous Germ Cell Tumor	20p	0.0115	0.184318867	25.41342013	14.82723477	10.58618536
Membrane Integrity Inhibitor	Non-Seminomatous Germ Cell Tumor	20p	0.0115	0.184318867	25.41342013	14.82723477	10.58618536
Gene Expression Stimulant	Non-Seminomatous Germ Cell Tumor	20p	0.0115	0.184318867	25.41342013	14.82723477	10.58618536
P53 Activator	Non-Seminomatous Germ Cell Tumor	20p	0.0115	0.184318867	25.41342013	14.82723477	10.58618536
P53 Stabilizing Agent	Non-Seminomatous Germ Cell Tumor	20p	0.0115	0.184318867	25.41342013	14.82723477	10.58618536
Tp53 Activator	Non-Seminomatous Germ Cell Tumor	20p	0.0115	0.184318867	25.41342013	14.82723477	10.58618536
Immune Response Modulator	Non-Seminomatous Germ Cell Tumor	13q	0.021	0.255089082	25.41342013	14.82723477	10.58618536
Immune Response Stimulator	Non-Seminomatous Germ Cell Tumor	13q	0.021	0.255089082	25.41342013	14.82723477	10.58618536
Immunostimulant	Non-Seminomatous Germ Cell Tumor	13q	0.021	0.255089082	25.41342013	14.82723477	10.58618536
Membrane Integrity Inhibitor	Non-Seminomatous Germ Cell Tumor	13q	0.021	0.255089082	25.41342013	14.82723477	10.58618536
Gene Expression Stimulant	Non-Seminomatous Germ Cell Tumor	13q	0.021	0.255089082	25.41342013	14.82723477	10.58618536
P53 Activator	Non-Seminomatous Germ Cell Tumor	13q	0.021	0.255089082	25.41342013	14.82723477	10.58618536
P53 Stabilizing Agent	Non-Seminomatous Germ Cell Tumor	13q	0.021	0.255089082	25.41342013	14.82723477	10.58618536
Tp53 Activator	Non-Seminomatous Germ Cell Tumor	13q	0.021	0.255089082	25.41342013	14.82723477	10.58618536
Nfkb Pathway Inhibitor	Non-Seminomatous Germ Cell Tumor	13q	0.0253	0.274358483	25.41342013	14.82723477	10.58618536
Breast Cancer Resistance Protein Inhibitor	Non-Seminomatous Germ Cell Tumor	13q	0.0253	0.274358483	25.41342013	14.82723477	10.58618536
Caspase Activator	Non-Seminomatous Germ Cell Tumor	13q	0.0253	0.274358483	25.41342013	14.82723477	10.58618536
Endonuclease Inhibitor	Non-Seminomatous Germ Cell Tumor	13q	0.0253	0.274358483	25.41342013	14.82723477	10.58618536
Anticancer Agent	Endometrial Cancer	7p	0.0275	0.283860637	38.43245554	27.84627018	10.58618536
Antineoplastic Agent	Endometrial Cancer	7p	0.0275	0.283860637	38.43245554	27.84627018	10.58618536
Cell Proliferation Inhibitor	Endometrial Cancer	7p	0.0275	0.283860637	38.43245554	27.84627018	10.58618536
Antitumor Agent	Endometrial Cancer	7p	0.0288	0.290954407	38.43245554	27.84627018	10.58618536
Dna Replication Inhibitor	Non-Seminomatous Germ Cell Tumor	13q	0.0301	0.295553545	25.41342013	14.82723477	10.58618536
Metallic Radical Formation Stimulant	Non-Seminomatous Germ Cell Tumor	13q	0.0301	0.295553545	25.41342013	14.82723477	10.58618536
Radical Formation Stimulant	Non-Seminomatous Germ Cell Tumor	13q	0.0301	0.295553545	25.41342013	14.82723477	10.58618536
Anticancer Agent	Non-Seminomatous Germ Cell Tumor	13q	0.0353	0.315761825	25.41342013	14.82723477	10.58618536
Antineoplastic Agent	Non-Seminomatous Germ Cell Tumor	13q	0.0353	0.315761825	25.41342013	14.82723477	10.58618536
Cell Death Inhibitor	Non-Seminomatous Germ Cell Tumor	13q	0.0353	0.315761825	25.41342013	14.82723477	10.58618536
Cell Proliferation Inhibitor	Non-Seminomatous Germ Cell Tumor	13q	0.0353	0.315761825	25.41342013	14.82723477	10.58618536
Oxidative Stress Inducer	Non-Seminomatous Germ Cell Tumor	13q	0.0353	0.315761825	25.41342013	14.82723477	10.58618536
Actin Related Protein Inhibitor	Non-Seminomatous Germ Cell Tumor	13q	0.0353	0.315761825	25.41342013	14.82723477	10.58618536
Antitumor Agent	Non-Seminomatous Germ Cell Tumor	13q	0.0353	0.315761825	25.41342013	14.82723477	10.58618536
Apoptosis Stimulant	Non-Seminomatous Germ Cell Tumor	13q	0.0353	0.315761825	25.41342013	14.82723477	10.58618536
Cell Cycle Inhibitor	Non-Seminomatous Germ Cell Tumor	13q	0.0353	0.315761825	25.41342013	14.82723477	10.58618536
Dna Binding Agent	Non-Seminomatous Germ Cell Tumor	13q	0.0353	0.315761825	25.41342013	14.82723477	10.58618536
Dna Damage Inducer	Non-Seminomatous Germ Cell Tumor	13q	0.0353	0.315761825	25.41342013	14.82723477	10.58618536
Protein Synthesis Inhibitor	Non-Seminomatous Germ Cell Tumor	13q	0.0353	0.315761825	25.41342013	14.82723477	10.58618536
Rad51 Inhibitor	Non-Seminomatous Germ Cell Tumor	13q	0.0353	0.315761825	25.41342013	14.82723477	10.58618536
Tubulin Polymerization Inhibitor	Sarcoma	4p	0.0286	0.290923489	29.39145872	18.87102607	10.52043265
Thymidylate Synthase Inhibitor	Sarcoma	4p	0.0288	0.290954407	29.39145872	18.87102607	10.52043265
Dna Replication Inhibitor	Sarcoma	6q	0.0353	0.315761825	29.39145872	18.87102607	10.52043265
Microtubule Inhibitor	Sarcoma	6q	0.0354	0.315761825	29.39145872	18.87102607	10.52043265
Hypoxia Inducible Factor Inhibitor	Non-Small Cell Lung Cancer	20q	0.0407	0.332681525	34.12565342	23.60522077	10.52043265
Parp Inhibitor	Sarcoma	4p	0.046	0.348733713	29.39145872	18.87102607	10.52043265
Hypoxia Inducible Factor Inhibitor	Sarcoma	6q	0.0469	0.351442632	29.39145872	18.87102607	10.52043265
Endonuclease Inhibitor	Non-Small Cell Lung Cancer	4q	0.0034	0.097525351	31.19965809	21.36962883	9.83002926
Rad51 Inhibitor	Non-Small Cell Lung Cancer	4q	0.0036	0.101402542	31.19965809	21.36962883	9.83002926
Parp Inhibitor	Non-Small Cell Lung Cancer	4q	0.0045	0.111514445	31.19965809	21.36962883	9.83002926
Ribonucleotide Reductase Inhibitor	Non-Small Cell Lung Cancer	4q	0.0049	0.116852915	31.19965809	21.36962883	9.83002926
Atr Kinase Inhibitor	Non-Small Cell Lung Cancer	4q	0.0055	0.124995726	31.19965809	21.36962883	9.83002926
Dna Synthesis Inhibitor	Non-Small Cell Lung Cancer	4q	0.0062	0.133057304	31.19965809	21.36962883	9.83002926
Dna Alkylating Agent	Non-Small Cell Lung Cancer	11p	0.0185	0.239724659	30.5750074	20.74497814	9.83002926
Dna Cross-Linking	Non-Small Cell Lung Cancer	11p	0.0185	0.239724659	30.5750074	20.74497814	9.83002926
Oxidizing Agent	Non-Small Cell Lung Cancer	11p	0.0185	0.239724659	30.5750074	20.74497814	9.83002926
Angiogenesis Inhibitor	Endometrial Cancer	12p	0.0022	0.075872892	39.4844988	29.65446954	9.83002926
Dna Alkylating Agent	Non-Small Cell Lung Cancer	4q	0.003	0.090647727	29.95035671	20.28470921	9.6656475
Dna Cross-Linking	Non-Small Cell Lung Cancer	4q	0.003	0.090647727	29.95035671	20.28470921	9.6656475
Oxidizing Agent	Non-Small Cell Lung Cancer	4q	0.003	0.090647727	29.95035671	20.28470921	9.6656475
Electron Acceptor	Non-Small Cell Lung Cancer	4q	0.0041	0.106881373	29.95035671	20.28470921	9.6656475
Chelating Agent	Non-Small Cell Lung Cancer	4q	0.0042	0.108425243	29.95035671	20.28470921	9.6656475
Anticancer Agent	Non-Small Cell Lung Cancer	20q	0.0413	0.333282853	34.12565342	24.52575862	9.5998948
Antineoplastic Agent	Non-Small Cell Lung Cancer	20q	0.0413	0.333282853	34.12565342	24.52575862	9.5998948
Cell Proliferation Inhibitor	Non-Small Cell Lung Cancer	20q	0.0413	0.333282853	34.12565342	24.52575862	9.5998948
Antitumor Agent	Non-Small Cell Lung Cancer	20q	0.0424	0.335940405	34.12565342	24.52575862	9.5998948
Cell Division Inducer	Sarcoma	6q	0.0457	0.348284036	29.39145872	19.89019298	9.50126574
Hypoxia Inducible Factor Inhibitor	Non-Small Cell Lung Cancer	4q	0.003	0.090647727	30.01610941	20.74497814	9.27113127
Immune Response Modulator	Non-Small Cell Lung Cancer	4q	0.0111	0.180519266	30.01610941	20.74497814	9.27113127
Immune Response Stimulator	Non-Small Cell Lung Cancer	4q	0.0111	0.180519266	30.01610941	20.74497814	9.27113127
Immunostimulant	Non-Small Cell Lung Cancer	4q	0.0111	0.180519266	30.01610941	20.74497814	9.27113127
Membrane Integrity Inhibitor	Non-Small Cell Lung Cancer	4q	0.0111	0.180519266	30.01610941	20.74497814	9.27113127
Radical Formation Stimulant	Non-Small Cell Lung Cancer	4q	0.0016	0.060175389	29.95035671	20.74497814	9.20537857
Tp53 Activator	Non-Small Cell Lung Cancer	4q	0.002	0.070906667	29.95035671	20.74497814	9.20537857
Gene Expression Stimulant	Non-Small Cell Lung Cancer	4q	0.0029	0.088837558	29.95035671	20.74497814	9.20537857
P53 Stabilizing Agent	Non-Small Cell Lung Cancer	4q	0.0029	0.088837558	29.95035671	20.74497814	9.20537857
Radical Formation Stimulant	Non-Small Cell Lung Cancer	11p	0.0069	0.142890187	30.5750074	21.36962883	9.20537857
Tp53 Activator	Non-Small Cell Lung Cancer	11p	0.0133	0.194846832	30.5750074	21.36962883	9.20537857
Gene Expression Stimulant	Non-Small Cell Lung Cancer	11p	0.0231	0.263391509	30.5750074	21.36962883	9.20537857
P53 Stabilizing Agent	Non-Small Cell Lung Cancer	11p	0.0231	0.263391509	30.5750074	21.36962883	9.20537857
Bcrp Inhibitor	Non-Small Cell Lung Cancer	11p	0.0415	0.334389394	30.5750074	21.36962883	9.20537857
Other Antibiotic	Esophagogastric Cancer	12p	0.0372	0.321988281	23.83535523	14.76148207	9.07387316
Anticancer Agent	Sarcoma	14q	0.0058	0.128411324	25.41342013	16.40529967	9.00812046
Antineoplastic Agent	Sarcoma	14q	0.0058	0.128411324	25.41342013	16.40529967	9.00812046
Cell Death Inhibitor	Sarcoma	14q	0.0058	0.128411324	25.41342013	16.40529967	9.00812046
Cell Proliferation Inhibitor	Sarcoma	14q	0.0058	0.128411324	25.41342013	16.40529967	9.00812046
Oxidative Stress Inducer	Sarcoma	14q	0.0058	0.128411324	25.41342013	16.40529967	9.00812046
Antitumor Agent	Sarcoma	14q	0.0058	0.128411324	25.41342013	16.40529967	9.00812046
Cell Cycle Inhibitor	Sarcoma	14q	0.0058	0.128411324	25.41342013	16.40529967	9.00812046
Apoptosis Stimulant	Sarcoma	14q	0.0086	0.161265162	25.41342013	16.40529967	9.00812046
Tubulin Polymerization Inhibitor	Sarcoma	14q	0.0094	0.170147039	25.41342013	16.40529967	9.00812046
Thymidylate Synthase Inhibitor	Sarcoma	14q	0.0096	0.171779273	25.41342013	16.40529967	9.00812046
Cell Division Inducer	Sarcoma	14q	0.0254	0.275218419	25.41342013	16.40529967	9.00812046
Growth Factor Receptor Inhibitor	Non-Small Cell Lung Cancer	11p	0.0101	0.176104262	30.5750074	21.59976329	8.97524411
Dna Synthesis Inhibitor	Non-Small Cell Lung Cancer	11p	0.0453	0.346925979	30.5750074	21.59976329	8.97524411
Dna Damage Inducer	Sarcoma	14q	0.0088	0.163745276	25.41342013	16.53680508	8.87661505
Protein Synthesis Inhibitor	Sarcoma	14q	0.0088	0.163745276	25.41342013	16.53680508	8.87661505
Dna Repair Enzyme Inhibitor	Non-Small Cell Lung Cancer	4q	0.0041	0.106881373	28.9969425	20.28470921	8.71223329
Survivin Inhibitor	Non-Small Cell Lung Cancer	4q	0.0049	0.116852915	28.9969425	20.28470921	8.71223329
O6-Alkylguanine-Dna Alkyltransferase Inhibitor	Non-Small Cell Lung Cancer	4q	0.0058	0.128411324	28.9969425	20.28470921	8.71223329
Polyamine Biosynthesis Inhibitor	Non-Small Cell Lung Cancer	4q	0.007	0.14451087	28.9969425	20.28470921	8.71223329
Bcrp Inhibitor	Non-Small Cell Lung Cancer	4q	0.0073	0.146949963	30.01610941	21.36962883	8.64648058
Antitumor Agent	Non-Small Cell Lung Cancer	11p	0.0032	0.094437292	30.5750074	21.99427952	8.58072788
Anticancer Agent	Non-Small Cell Lung Cancer	11p	0.0037	0.103018848	30.5750074	21.99427952	8.58072788
Antineoplastic Agent	Non-Small Cell Lung Cancer	11p	0.0037	0.103018848	30.5750074	21.99427952	8.58072788
Cell Proliferation Inhibitor	Non-Small Cell Lung Cancer	11p	0.0037	0.103018848	30.5750074	21.99427952	8.58072788
Nfkb Pathway Inhibitor	Non-Small Cell Lung Cancer	11p	0.0087	0.162795918	30.5750074	21.99427952	8.58072788
Dna Binding Agent	Non-Small Cell Lung Cancer	11p	0.0149	0.209071768	30.5750074	21.99427952	8.58072788
P Glycoprotein Inhibitor	Non-Small Cell Lung Cancer	11p	0.0181	0.238510596	30.5750074	21.99427952	8.58072788
Tubulin Polymerization Inhibitor	Non-Small Cell Lung Cancer	11p	0.0181	0.238510596	30.5750074	21.99427952	8.58072788
Immune Response Modulator	Non-Small Cell Lung Cancer	16q	0.0001	0.010266409	30.01610941	21.59976329	8.41634612
Immune Response Stimulator	Non-Small Cell Lung Cancer	16q	0.0001	0.010266409	30.01610941	21.59976329	8.41634612
Immunostimulant	Non-Small Cell Lung Cancer	16q	0.0001	0.010266409	30.01610941	21.59976329	8.41634612
Membrane Integrity Inhibitor	Non-Small Cell Lung Cancer	16q	0.0001	0.010266409	30.01610941	21.59976329	8.41634612
Gene Expression Stimulant	Non-Small Cell Lung Cancer	16q	0.0009	0.043041367	30.01610941	21.59976329	8.41634612
P53 Stabilizing Agent	Non-Small Cell Lung Cancer	16q	0.0009	0.043041367	30.01610941	21.59976329	8.41634612
Tp53 Activator	Non-Small Cell Lung Cancer	16q	0.0009	0.043041367	30.01610941	21.59976329	8.41634612
Anticancer Agent	Non-Small Cell Lung Cancer	4q	0.01	0.174819198	30.01610941	21.63263964	8.38346977
Antineoplastic Agent	Non-Small Cell Lung Cancer	4q	0.01	0.174819198	30.01610941	21.63263964	8.38346977
Cell Proliferation Inhibitor	Non-Small Cell Lung Cancer	4q	0.01	0.174819198	30.01610941	21.63263964	8.38346977
Thymidylate Synthase Inhibitor	Non-Small Cell Lung Cancer	4q	0.0065	0.137826954	29.95035671	21.63263964	8.31771707
Dna Binding Agent	Non-Small Cell Lung Cancer	4q	0.0273	0.283336066	29.95035671	21.63263964	8.31771707
Growth Factor Receptor Inhibitor	Non-Small Cell Lung Cancer	4q	0.0335	0.311959972	28.9969425	20.74497814	8.25196436
Estrogen Receptor Antagonist	Breast Cancer	19q	0.0412	0.333282853	40.2406549	32.05444324	8.18621166
Cell Death Inhibitor	Non-Small Cell Lung Cancer	4q	0.0131	0.194271612	29.95035671	21.82989776	8.12045895
Oxidative Stress Inducer	Non-Small Cell Lung Cancer	4q	0.0131	0.194271612	29.95035671	21.82989776	8.12045895
Antitumor Agent	Non-Small Cell Lung Cancer	4q	0.0144	0.203884984	29.95035671	21.82989776	8.12045895
P Glycoprotein Inhibitor	Non-Small Cell Lung Cancer	4q	0.0399	0.331964153	29.95035671	21.82989776	8.12045895
Tubulin Polymerization Inhibitor	Non-Small Cell Lung Cancer	4q	0.0399	0.331964153	29.95035671	21.82989776	8.12045895
Dna Replication Inhibitor	Esophagogastric Cancer	12p	0.0229	0.262801467	20.9093599	12.88753	8.0218299
Anticancer Agent	Non-Small Cell Lung Cancer	16q	0.0001	0.010266409	30.01610941	21.99427952	8.02182989
Antineoplastic Agent	Non-Small Cell Lung Cancer	16q	0.0001	0.010266409	30.01610941	21.99427952	8.02182989
Cell Proliferation Inhibitor	Non-Small Cell Lung Cancer	16q	0.0001	0.010266409	30.01610941	21.99427952	8.02182989
Antitumor Agent	Non-Small Cell Lung Cancer	16q	0.0001	0.010266409	30.01610941	21.99427952	8.02182989
Caspase Activator	Non-Small Cell Lung Cancer	16q	0.0008	0.040986513	30.01610941	21.99427952	8.02182989
Metallic Radical Formation Stimulant	Non-Small Cell Lung Cancer	16q	0.0008	0.040986513	30.01610941	21.99427952	8.02182989
Radical Formation Stimulant	Non-Small Cell Lung Cancer	16q	0.0008	0.040986513	30.01610941	21.99427952	8.02182989
P53 Activator	Non-Small Cell Lung Cancer	16q	0.0009	0.043041367	30.01610941	21.99427952	8.02182989
Ribonucleotide Reductase Inhibitor	Non-Small Cell Lung Cancer	16q	0.0019	0.068549525	30.01610941	21.99427952	8.02182989
Dna Synthesis Inhibitor	Non-Small Cell Lung Cancer	16q	0.002	0.070906667	30.01610941	21.99427952	8.02182989
Parp Inhibitor	Non-Small Cell Lung Cancer	16q	0.0021	0.073279528	30.01610941	21.99427952	8.02182989
Actin Related Protein Inhibitor	Non-Small Cell Lung Cancer	11p	0.0052	0.121287719	30.5750074	22.6189302	7.9560772
Breast Cancer Resistance Protein Inhibitor	Non-Small Cell Lung Cancer	11p	0.0054	0.12335567	30.5750074	22.6189302	7.9560772
Apoptosis Stimulant	Non-Small Cell Lung Cancer	11p	0.0059	0.129653719	30.5750074	22.6189302	7.9560772
Cell Cycle Inhibitor	Non-Small Cell Lung Cancer	11p	0.0059	0.129653719	30.5750074	22.6189302	7.9560772
Dna Damage Inducer	Non-Small Cell Lung Cancer	11p	0.0059	0.129653719	30.5750074	22.6189302	7.9560772
Protein Synthesis Inhibitor	Non-Small Cell Lung Cancer	11p	0.0059	0.129653719	30.5750074	22.6189302	7.9560772
Cell Death Inhibitor	Non-Small Cell Lung Cancer	11p	0.0068	0.141591229	30.5750074	22.6189302	7.9560772
Oxidative Stress Inducer	Non-Small Cell Lung Cancer	11p	0.0068	0.141591229	30.5750074	22.6189302	7.9560772
Apoptosis Stimulant	Non-Small Cell Lung Cancer	4q	0.019	0.242074748	29.95035671	21.99427952	7.95607719
Cell Cycle Inhibitor	Non-Small Cell Lung Cancer	4q	0.019	0.242074748	29.95035671	21.99427952	7.95607719
Dna Damage Inducer	Non-Small Cell Lung Cancer	4q	0.019	0.242074748	29.95035671	21.99427952	7.95607719
Protein Synthesis Inhibitor	Non-Small Cell Lung Cancer	4q	0.019	0.242074748	29.95035671	21.99427952	7.95607719
Breast Cancer Resistance Protein Inhibitor	Non-Small Cell Lung Cancer	4q	0.0214	0.257944696	29.95035671	21.99427952	7.95607719
Actin Related Protein Inhibitor	Non-Small Cell Lung Cancer	4q	0.022	0.259069973	29.95035671	21.99427952	7.95607719
Hypoxia Inducible Factor Inhibitor	Non-Small Cell Lung Cancer	16q	0.0005	0.030704388	28.9969425	21.36962883	7.62731367
Dna Replication Inhibitor	Cervical Cancer	13q	0.0259	0.278030279	32.41608311	24.82164579	7.59443732
Microtubule Inhibitor	Cervical Cancer	13q	0.0259	0.278030279	32.41608311	24.82164579	7.59443732
P53 Activator	Cervical Cancer	13q	0.0269	0.280828818	32.41608311	24.82164579	7.59443732
Dna Binding Agent	Cervical Cancer	13q	0.0352	0.315761825	32.41608311	24.82164579	7.59443732
Kinesin-Like Spindle Protein Inhibitor	Endometrial Cancer	12p	0.0062	0.133057304	34.94756222	27.38600125	7.56156097
Cdk Inhibitor	Breast Cancer	5q	0.0413	0.333282853	40.73380018	33.33662097	7.39717921
Growth Factor Receptor Inhibitor	Non-Small Cell Lung Cancer	16q	0.0004	0.027341902	28.9969425	21.59976329	7.39717921
Cell Death Inhibitor	Esophagogastric Cancer	12p	0.0045	0.111514445	20.9093599	13.51218069	7.39717921
Cell Proliferation Inhibitor	Esophagogastric Cancer	12p	0.0045	0.111514445	20.9093599	13.51218069	7.39717921
Cell Cycle Inhibitor	Esophagogastric Cancer	12p	0.0045	0.111514445	20.9093599	13.51218069	7.39717921
Dna Damage Inducer	Esophagogastric Cancer	12p	0.0045	0.111514445	20.9093599	13.51218069	7.39717921
Growth Factor Receptor Inhibitor	Esophagogastric Cancer	12p	0.0055	0.124995726	20.9093599	13.51218069	7.39717921
Tubulin Polymerization Inhibitor	Esophagogastric Cancer	12p	0.0067	0.140721169	20.9093599	13.51218069	7.39717921
Thymidylate Synthase Inhibitor	Esophagogastric Cancer	12p	0.0068	0.141591229	20.9093599	13.51218069	7.39717921
Breast Cancer Resistance Protein Inhibitor	Esophagogastric Cancer	12p	0.0116	0.184807669	20.9093599	13.51218069	7.39717921
Nfkb Pathway Inhibitor	Esophagogastric Cancer	12p	0.0123	0.189378691	20.9093599	13.51218069	7.39717921
Cell Death Inhibitor	Non-Small Cell Lung Cancer	16q	0.0002	0.017609272	30.01610941	22.6189302	7.39717921
Oxidative Stress Inducer	Non-Small Cell Lung Cancer	16q	0.0002	0.017609272	30.01610941	22.6189302	7.39717921
Nfkb Pathway Inhibitor	Non-Small Cell Lung Cancer	16q	0.0005	0.030704388	30.01610941	22.6189302	7.39717921
Dna Replication Inhibitor	Non-Small Cell Lung Cancer	4q	0.0249	0.271460025	28.9969425	21.63263964	7.36430286
Nfkb Pathway Inhibitor	Non-Small Cell Lung Cancer	4q	0.0264	0.27945239	28.9969425	21.63263964	7.36430286
Oxidative Stress Inducer	Esophagogastric Cancer	12p	0.0046	0.113358665	20.9093599	13.57793339	7.33142651
Actin Related Protein Inhibitor	Esophagogastric Cancer	12p	0.0046	0.113358665	20.9093599	13.57793339	7.33142651
Protein Synthesis Inhibitor	Esophagogastric Cancer	12p	0.0046	0.113358665	20.9093599	13.57793339	7.33142651
Hypoxia Inducible Factor Inhibitor	Esophagogastric Cancer	12p	0.0051	0.119269129	20.9093599	13.57793339	7.33142651
Apoptosis Stimulant	Esophagogastric Cancer	12p	0.0128	0.192397965	20.9093599	13.57793339	7.33142651
Radical Formation Stimulant	Esophagogastric Cancer	12p	0.0138	0.198776815	20.9093599	13.57793339	7.33142651
Ribonucleotide Reductase Inhibitor	Esophagogastric Cancer	12p	0.0174	0.233551742	20.9093599	13.57793339	7.33142651
Anticancer Agent	Esophagogastric Cancer	12p	0.0012	0.049164869	20.9093599	13.67656245	7.23279745
Antineoplastic Agent	Esophagogastric Cancer	12p	0.0012	0.049164869	20.9093599	13.67656245	7.23279745
Antitumor Agent	Esophagogastric Cancer	12p	0.0012	0.049164869	20.9093599	13.67656245	7.23279745
Gene Expression Stimulant	Esophagogastric Cancer	12p	0.0155	0.216235572	20.9093599	13.67656245	7.23279745
Endonuclease Inhibitor	Esophagogastric Cancer	12p	0.0181	0.238510596	20.9093599	13.67656245	7.23279745
Dna Synthesis Inhibitor	Esophagogastric Cancer	12p	0.0221	0.259328773	20.9093599	13.67656245	7.23279745
Survivin Inhibitor	Non-Small Cell Lung Cancer	11p	0.0298	0.294237653	27.91202288	20.71210179	7.19992109
Electron Acceptor	Non-Small Cell Lung Cancer	11p	0.033	0.30907714	27.91202288	20.74497814	7.16704474
Dna Repair Enzyme Inhibitor	Non-Small Cell Lung Cancer	11p	0.0336	0.311959972	27.91202288	20.74497814	7.16704474
P53 Activator	Non-Small Cell Lung Cancer	4q	0.0354	0.315761825	27.91202288	20.74497814	7.16704474
Caspase Activator	Non-Small Cell Lung Cancer	4q	0.0473	0.351762769	27.91202288	20.74497814	7.16704474
Metallic Radical Formation Stimulant	Non-Small Cell Lung Cancer	4q	0.0473	0.351762769	27.91202288	20.74497814	7.16704474
Actin Related Protein Inhibitor	Endometrial Cancer	12p	0.0006	0.033658228	34.94756222	27.84627018	7.10129204
Apoptosis Stimulant	Endometrial Cancer	12p	0.0006	0.033658228	34.94756222	27.84627018	7.10129204
Dna Damage Inducer	Endometrial Cancer	12p	0.0006	0.033658228	34.94756222	27.84627018	7.10129204
Protein Synthesis Inhibitor	Endometrial Cancer	12p	0.0006	0.033658228	34.94756222	27.84627018	7.10129204
Microtubule Inhibitor	Endometrial Cancer	12p	0.0022	0.075872892	34.94756222	27.84627018	7.10129204
Mitotic Kinesin Inhibitor	Endometrial Cancer	12p	0.007	0.14451087	34.94756222	27.84627018	7.10129204
Kinesin Inhibitor	Endometrial Cancer	12p	0.0086	0.161265162	34.94756222	27.84627018	7.10129204
Thymidylate Synthase Inhibitor	Non-Small Cell Lung Cancer	16q	0.0019	0.068549525	28.9969425	21.99427952	7.00266298
Atr Kinase Inhibitor	Non-Small Cell Lung Cancer	16q	0.0026	0.08309375	28.9969425	21.99427952	7.00266298
Bcrp Inhibitor	Non-Small Cell Lung Cancer	16q	0.0026	0.08309375	28.9969425	21.99427952	7.00266298
Angiogenesis Inhibitor	Esophagogastric Cancer	12p	0.0096	0.171779273	20.9093599	14.00532597	6.90403393
Chelating Agent	Non-Small Cell Lung Cancer	16q	0.0013	0.052058735	27.91202288	21.04086531	6.87115757
Cell Division Inducer	Esophagogastric Cancer	12p	0.012	0.187033998	20.9093599	14.16970773	6.73965217
Hypoxia Inducible Factor Prolyl Hydroxylase Inhibitor	Esophagogastric Cancer	12p	0.0337	0.311959972	20.9093599	14.16970773	6.73965217
G Protein Signaling Inhibitor	Esophagogastric Cancer	12p	0.0341	0.312231061	20.9093599	14.16970773	6.73965217
Nfkb Pathway Modulator	Esophagogastric Cancer	12p	0.0341	0.312231061	20.9093599	14.16970773	6.73965217
Map Kinase Inhibitor	Esophagogastric Cancer	12p	0.0366	0.320657002	20.9093599	14.16970773	6.73965217
Dna Alkylating Agent	Non-Small Cell Lung Cancer	16q	0.0017	0.062956825	27.91202288	21.36962883	6.54239405
Dna Cross-Linking	Non-Small Cell Lung Cancer	16q	0.0017	0.062956825	27.91202288	21.36962883	6.54239405
Dna Repair Enzyme Inhibitor	Non-Small Cell Lung Cancer	16q	0.0017	0.062956825	27.91202288	21.36962883	6.54239405
Oxidizing Agent	Non-Small Cell Lung Cancer	16q	0.0017	0.062956825	27.91202288	21.36962883	6.54239405
Electron Acceptor	Non-Small Cell Lung Cancer	16q	0.0018	0.065474692	27.91202288	21.36962883	6.54239405
O6-Alkylguanine-Dna Alkyltransferase Inhibitor	Non-Small Cell Lung Cancer	16q	0.0018	0.065474692	27.91202288	21.36962883	6.54239405
Polyamine Biosynthesis Inhibitor	Non-Small Cell Lung Cancer	16q	0.0024	0.079274534	27.91202288	21.36962883	6.54239405
Survivin Inhibitor	Non-Small Cell Lung Cancer	16q	0.0024	0.079274534	27.91202288	21.36962883	6.54239405
Chelating Agent	Non-Small Cell Lung Cancer	14q	0.0191	0.242303912	27.91202288	21.36962883	6.54239405
Polyamine Biosynthesis Inhibitor	Non-Small Cell Lung Cancer	14q	0.0204	0.250547806	27.91202288	21.36962883	6.54239405
O6-Alkylguanine-Dna Alkyltransferase Inhibitor	Non-Small Cell Lung Cancer	14q	0.0208	0.254520018	27.91202288	21.36962883	6.54239405
Bcrp Inhibitor	Non-Small Cell Lung Cancer	8p	0.0059	0.129653719	25.47917283	19.00253148	6.47664135
Dna Synthesis Inhibitor	Non-Small Cell Lung Cancer	8p	0.0062	0.133057304	25.47917283	19.00253148	6.47664135
Parp Inhibitor	Cervical Cancer	13q	0.0281	0.287819337	32.41608311	26.00519446	6.41088865
Atr Kinase Inhibitor	Cervical Cancer	13q	0.0287	0.290954407	32.41608311	26.00519446	6.41088865
Immune Response Modulator	Cervical Cancer	13q	0.0289	0.290969708	32.41608311	26.00519446	6.41088865
Immune Response Stimulator	Cervical Cancer	13q	0.0289	0.290969708	32.41608311	26.00519446	6.41088865
Immunostimulant	Cervical Cancer	13q	0.0289	0.290969708	32.41608311	26.00519446	6.41088865
Membrane Integrity Inhibitor	Cervical Cancer	13q	0.0289	0.290969708	32.41608311	26.00519446	6.41088865
Metallic Radical Formation Stimulant	Cervical Cancer	13q	0.0289	0.290969708	32.41608311	26.00519446	6.41088865
Caspase Activator	Cervical Cancer	13q	0.0295	0.294004873	32.41608311	26.00519446	6.41088865
Rad51 Inhibitor	Cervical Cancer	13q	0.031	0.29908926	32.41608311	26.00519446	6.41088865
Bcrp Inhibitor	Cervical Cancer	13q	0.0316	0.30192023	32.41608311	26.00519446	6.41088865
P Glycoprotein Inhibitor	Cervical Cancer	13q	0.0385	0.326752314	32.41608311	26.00519446	6.41088865
Radical Formation Stimulant	Cervical Cancer	13q	0.0491	0.357592167	32.41608311	26.00519446	6.41088865
Apoptosis Stimulant	Non-Small Cell Lung Cancer	16q	0.0003	0.023188953	28.9969425	22.6189302	6.3780123
Cell Cycle Inhibitor	Non-Small Cell Lung Cancer	16q	0.0003	0.023188953	28.9969425	22.6189302	6.3780123
Dna Damage Inducer	Non-Small Cell Lung Cancer	16q	0.0003	0.023188953	28.9969425	22.6189302	6.3780123
Protein Synthesis Inhibitor	Non-Small Cell Lung Cancer	16q	0.0003	0.023188953	28.9969425	22.6189302	6.3780123
Actin Related Protein Inhibitor	Non-Small Cell Lung Cancer	16q	0.0004	0.027341902	28.9969425	22.6189302	6.3780123
Breast Cancer Resistance Protein Inhibitor	Non-Small Cell Lung Cancer	16q	0.0004	0.027341902	28.9969425	22.6189302	6.3780123
Immune Response Modulator	Non-Small Cell Lung Cancer	11p	0.0242	0.26888764	27.91202288	21.59976329	6.31225959
Immune Response Stimulator	Non-Small Cell Lung Cancer	11p	0.0242	0.26888764	27.91202288	21.59976329	6.31225959
Immunostimulant	Non-Small Cell Lung Cancer	11p	0.0242	0.26888764	27.91202288	21.59976329	6.31225959
Membrane Integrity Inhibitor	Non-Small Cell Lung Cancer	11p	0.0242	0.26888764	27.91202288	21.59976329	6.31225959
P53 Activator	Non-Small Cell Lung Cancer	11p	0.0283	0.289199462	27.91202288	21.59976329	6.31225959
Topoisomerase Inhibitor	Colorectal Cancer	1p	0.0412	0.333282853	24.16411875	17.85185916	6.31225959
Caspase Activator	Non-Small Cell Lung Cancer	11p	0.0431	0.33966479	27.91202288	21.59976329	6.31225959
Metallic Radical Formation Stimulant	Non-Small Cell Lung Cancer	11p	0.0431	0.33966479	27.91202288	21.59976329	6.31225959
Cdk Inhibitor	Colorectal Cancer	1p	0.0482	0.354533333	24.16411875	17.85185916	6.31225959
Microtubule Inhibitor	Non-Small Cell Lung Cancer	11p	0.0217	0.258316399	27.91202288	21.63263964	6.27938324
Microtubule Inhibitor	Non-Small Cell Lung Cancer	4q	0.0466	0.350323438	27.91202288	21.63263964	6.27938324
Antimetabolite	Esophagogastric Cancer	12p	0.0086	0.161265162	20.9093599	14.76148207	6.14787783
Antimetabolite	Esophagogastric Cancer	22q	0.0472	0.351762769	20.9093599	14.76148207	6.14787783
Thymidylate Synthase Inhibitor	Endometrial Cancer	16q	0.0231	0.263391509	31.06815268	24.9531512	6.11500148
Chk Inhibitor	Sarcoma	11q	0.0417	0.335188331	22.6189302	16.53680508	6.08212512
Map Kinase Inhibitor	Sarcoma	11q	0.0453	0.346925979	22.6189302	16.53680508	6.08212512
Plk Inhibitor	Esophagogastric Cancer	12p	0.0441	0.343977413	20.9093599	14.86011112	6.04924878
Chelating Agent	Non-Small Cell Lung Cancer	8p	0.007	0.14451087	25.05178025	19.00253148	6.04924877
Immune Response Modulator	Non-Small Cell Lung Cancer	8p	0.0074	0.146949963	25.05178025	19.00253148	6.04924877
Immune Response Stimulator	Non-Small Cell Lung Cancer	8p	0.0074	0.146949963	25.05178025	19.00253148	6.04924877
Immunostimulant	Non-Small Cell Lung Cancer	8p	0.0074	0.146949963	25.05178025	19.00253148	6.04924877
Membrane Integrity Inhibitor	Non-Small Cell Lung Cancer	8p	0.0074	0.146949963	25.05178025	19.00253148	6.04924877
Differentiation Inducer	Breast Cancer	19q	0.0427	0.337613143	40.2406549	34.29003518	5.95061972
Polyamine Biosynthesis Inhibitor	Non-Small Cell Lung Cancer	8p	0.0084	0.160408091	24.9531512	19.00253148	5.95061972
O6-Alkylguanine-Dna Alkyltransferase Inhibitor	Non-Small Cell Lung Cancer	8p	0.0089	0.164569541	24.9531512	19.00253148	5.95061972
Dna Repair Enzyme Inhibitor	Non-Small Cell Lung Cancer	8p	0.0182	0.238510596	24.9531512	19.00253148	5.95061972
Survivin Inhibitor	Non-Small Cell Lung Cancer	8p	0.0191	0.242303912	24.9531512	19.00253148	5.95061972
Electron Acceptor	Non-Small Cell Lung Cancer	8p	0.02	0.249590149	24.9531512	19.00253148	5.95061972
Dna Replication Inhibitor	Non-Small Cell Lung Cancer	11p	0.0112	0.181811966	27.91202288	21.99427952	5.91774336
Dna Synthesis Inhibitor	Endometrial Cancer	16q	0.0202	0.249590149	31.06815268	25.18328566	5.88486702
Ribonucleotide Reductase Inhibitor	Endometrial Cancer	16q	0.0292	0.293434618	31.06815268	25.18328566	5.88486702
Caspase Activator	Non-Small Cell Lung Cancer	8p	0.0364	0.319747605	24.88739849	19.00253148	5.88486701
Metallic Radical Formation Stimulant	Non-Small Cell Lung Cancer	8p	0.0364	0.319747605	24.88739849	19.00253148	5.88486701
Differentiation Inducer	Breast Cancer	17q	0.039	0.328593236	40.2406549	34.42154059	5.81911431
Microtubule Inhibitor	Non-Small Cell Lung Cancer	16q	0.0007	0.03760202	27.68188842	21.99427952	5.6876089
Growth Factor Receptor Inhibitor	Endometrial Cancer	12p	0.0006	0.033658228	34.94756222	29.65446954	5.29309268
Cell Death Inhibitor	Endometrial Cancer	12p	0.0006	0.033658228	34.94756222	29.65446954	5.29309268
Oxidative Stress Inducer	Endometrial Cancer	12p	0.0006	0.033658228	34.94756222	29.65446954	5.29309268
Breast Cancer Resistance Protein Inhibitor	Endometrial Cancer	12p	0.0007	0.03760202	34.94756222	29.65446954	5.29309268
Cell Cycle Inhibitor	Endometrial Cancer	12p	0.0007	0.03760202	34.94756222	29.65446954	5.29309268
Dna Binding Agent	Endometrial Cancer	12p	0.0007	0.03760202	34.94756222	29.65446954	5.29309268
P Glycoprotein Inhibitor	Endometrial Cancer	12p	0.0007	0.03760202	34.94756222	29.65446954	5.29309268
Tubulin Polymerization Inhibitor	Endometrial Cancer	12p	0.0007	0.03760202	34.94756222	29.65446954	5.29309268
Thymidylate Synthase Inhibitor	Endometrial Cancer	12p	0.01	0.174819198	34.94756222	29.65446954	5.29309268
Dna Replication Inhibitor	Non-Small Cell Lung Cancer	16q	0.0003	0.023188953	27.91202288	22.6189302	5.29309268
P Glycoprotein Inhibitor	Non-Small Cell Lung Cancer	16q	0.0008	0.040986513	27.91202288	22.6189302	5.29309268
Tubulin Polymerization Inhibitor	Non-Small Cell Lung Cancer	16q	0.0008	0.040986513	27.91202288	22.6189302	5.29309268
Ribonucleotide Reductase Inhibitor	Non-Small Cell Lung Cancer	8p	0.0124	0.190587283	25.47917283	20.21895651	5.26021632
Atr Kinase Inhibitor	Non-Small Cell Lung Cancer	8p	0.0131	0.194271612	25.47917283	20.21895651	5.26021632
Parp Inhibitor	Non-Small Cell Lung Cancer	8p	0.0131	0.194271612	25.47917283	20.21895651	5.26021632
Endonuclease Inhibitor	Non-Small Cell Lung Cancer	8p	0.022	0.259069973	25.47917283	20.28470921	5.19446362
Rad51 Inhibitor	Non-Small Cell Lung Cancer	8p	0.0229	0.262801467	25.47917283	20.28470921	5.19446362
Topoisomerase Inhibitor	Breast Cancer	17q	0.0248	0.271371193	40.2406549	35.04619128	5.19446362
Kinesin-Like Spindle Protein Inhibitor	Endometrial Cancer	16q	0.0073	0.146949963	29.91748036	24.85452214	5.06295822
Mitotic Kinesin Inhibitor	Endometrial Cancer	16q	0.0076	0.150136701	29.91748036	24.85452214	5.06295822
Kinesin Inhibitor	Endometrial Cancer	16q	0.0097	0.172870643	29.91748036	24.85452214	5.06295822
Anticancer Agent	Endometrial Cancer	12p	0.0006	0.033658228	34.94756222	29.91748036	5.03008186
Antineoplastic Agent	Endometrial Cancer	12p	0.0006	0.033658228	34.94756222	29.91748036	5.03008186
Cell Proliferation Inhibitor	Endometrial Cancer	12p	0.0006	0.033658228	34.94756222	29.91748036	5.03008186
Antitumor Agent	Endometrial Cancer	12p	0.0006	0.033658228	34.94756222	29.91748036	5.03008186
Hypoxia Inducible Factor Inhibitor	Endometrial Cancer	12p	0.0293	0.29377903	34.94756222	29.91748036	5.03008186
Parp Inhibitor	Endometrial Cancer	12p	0.0341	0.312231061	34.94756222	29.91748036	5.03008186
Actin Related Protein Inhibitor	Endometrial Cancer	16q	0.001	0.045608919	29.91748036	24.9531512	4.96432916
Apoptosis Stimulant	Endometrial Cancer	16q	0.001	0.045608919	29.91748036	24.9531512	4.96432916
Breast Cancer Resistance Protein Inhibitor	Endometrial Cancer	16q	0.001	0.045608919	29.91748036	24.9531512	4.96432916
Dna Damage Inducer	Endometrial Cancer	16q	0.001	0.045608919	29.91748036	24.9531512	4.96432916
Protein Synthesis Inhibitor	Endometrial Cancer	16q	0.001	0.045608919	29.91748036	24.9531512	4.96432916
Growth Factor Receptor Inhibitor	Endometrial Cancer	16q	0.0011	0.046723642	29.91748036	24.9531512	4.96432916
Cell Death Inhibitor	Endometrial Cancer	16q	0.0011	0.046723642	29.91748036	24.9531512	4.96432916
Oxidative Stress Inducer	Endometrial Cancer	16q	0.0011	0.046723642	29.91748036	24.9531512	4.96432916
P Glycoprotein Inhibitor	Endometrial Cancer	16q	0.0011	0.046723642	29.91748036	24.9531512	4.96432916
Tubulin Polymerization Inhibitor	Endometrial Cancer	16q	0.0011	0.046723642	29.91748036	24.9531512	4.96432916
Dna Binding Agent	Endometrial Cancer	16q	0.0012	0.049164869	29.91748036	24.9531512	4.96432916
Cell Cycle Inhibitor	Endometrial Cancer	16q	0.0013	0.052058735	29.91748036	24.9531512	4.96432916
Nfkb Pathway Inhibitor	Endometrial Cancer	16q	0.0014	0.054583578	29.91748036	24.9531512	4.96432916
Immune Response Stimulator	Endometrial Cancer	16q	0.0018	0.065474692	29.91748036	24.9531512	4.96432916
Immunostimulant	Endometrial Cancer	16q	0.0018	0.065474692	29.91748036	24.9531512	4.96432916
Membrane Integrity Inhibitor	Endometrial Cancer	16q	0.0018	0.065474692	29.91748036	24.9531512	4.96432916
Microtubule Inhibitor	Endometrial Cancer	16q	0.0018	0.065474692	29.91748036	24.9531512	4.96432916
Caspase Activator	Endometrial Cancer	16q	0.0021	0.073279528	29.91748036	24.9531512	4.96432916
Metallic Radical Formation Stimulant	Endometrial Cancer	16q	0.0021	0.073279528	29.91748036	24.9531512	4.96432916
Dna Replication Inhibitor	Endometrial Cancer	16q	0.0029	0.088837558	29.91748036	24.9531512	4.96432916
P53 Activator	Endometrial Cancer	16q	0.0035	0.09985515	29.91748036	24.9531512	4.96432916
Hypoxia Inducible Factor Inhibitor	Endometrial Cancer	16q	0.0337	0.311959972	29.91748036	24.9531512	4.96432916
Dna Synthesis Inhibitor	Endometrial Cancer	12p	0.0126	0.191544526	34.94756222	30.01610941	4.93145281
Rad51 Inhibitor	Endometrial Cancer	12p	0.034	0.311959972	34.94756222	30.01610941	4.93145281
Ribonucleotide Reductase Inhibitor	Endometrial Cancer	12p	0.0355	0.315911981	34.94756222	30.01610941	4.93145281
Atr Kinase Inhibitor	Endometrial Cancer	12p	0.0375	0.323112443	34.94756222	30.01610941	4.93145281
Bcrp Inhibitor	Endometrial Cancer	12p	0.0376	0.323345408	34.94756222	30.08186212	4.8657001
Endonuclease Inhibitor	Endometrial Cancer	12p	0.0376	0.323345408	34.94756222	30.08186212	4.8657001
Anticancer Agent	Colorectal Cancer	1p	0.0234	0.264430939	24.16411875	19.331295	4.83282375
Antineoplastic Agent	Colorectal Cancer	1p	0.0234	0.264430939	24.16411875	19.331295	4.83282375
Antitumor Agent	Colorectal Cancer	1p	0.0248	0.271371193	24.16411875	19.331295	4.83282375
Angiogenesis Inhibitor	Colorectal Cancer	1p	0.0299	0.294787171	23.86823158	19.03540783	4.83282375
Cell Division Inducer	Colorectal Cancer	1p	0.032	0.304400499	23.86823158	19.03540783	4.83282375
Cell Death Inhibitor	Colorectal Cancer	1p	0.035	0.315761825	23.86823158	19.03540783	4.83282375
Cell Proliferation Inhibitor	Colorectal Cancer	1p	0.035	0.315761825	23.86823158	19.03540783	4.83282375
Dna Synthesis Inhibitor	Colorectal Cancer	1p	0.0369	0.321988281	23.86823158	19.03540783	4.83282375
Ribonucleotide Reductase Inhibitor	Colorectal Cancer	1p	0.0369	0.321988281	23.86823158	19.03540783	4.83282375
Thymidylate Synthase Inhibitor	Colorectal Cancer	1p	0.0369	0.321988281	23.86823158	19.03540783	4.83282375
Tubulin Polymerization Inhibitor	Colorectal Cancer	1p	0.0369	0.321988281	23.86823158	19.03540783	4.83282375
Cell Cycle Inhibitor	Colorectal Cancer	1p	0.0373	0.322224496	23.86823158	19.03540783	4.83282375
Dna Damage Inducer	Colorectal Cancer	1p	0.0373	0.322224496	23.86823158	19.03540783	4.83282375
Gene Expression Stimulant	Non-Small Cell Lung Cancer	8p	0.0346	0.315505487	25.05178025	20.21895651	4.83282374
P53 Stabilizing Agent	Non-Small Cell Lung Cancer	8p	0.0346	0.315505487	25.05178025	20.21895651	4.83282374
Cdk Inhibitor	Endometrial Cancer	16q	0.034	0.311959972	29.65446954	24.85452214	4.7999474
P Glycoprotein Inhibitor	Non-Small Cell Lung Cancer	8p	0.0104	0.178700685	25.05178025	20.28470921	4.76707104
Tubulin Polymerization Inhibitor	Non-Small Cell Lung Cancer	8p	0.0104	0.178700685	25.05178025	20.28470921	4.76707104
Hypoxia Inducible Factor Inhibitor	Non-Small Cell Lung Cancer	8p	0.0191	0.242303912	25.05178025	20.28470921	4.76707104
Anticancer Agent	Non-Small Cell Lung Cancer	8p	0.0245	0.270201161	25.05178025	20.28470921	4.76707104
Antineoplastic Agent	Non-Small Cell Lung Cancer	8p	0.0245	0.270201161	25.05178025	20.28470921	4.76707104
Cell Proliferation Inhibitor	Non-Small Cell Lung Cancer	8p	0.0245	0.270201161	25.05178025	20.28470921	4.76707104
Antitumor Agent	Non-Small Cell Lung Cancer	8p	0.0292	0.293434618	25.05178025	20.28470921	4.76707104
Cell Death Inhibitor	Non-Small Cell Lung Cancer	8p	0.0373	0.322224496	25.05178025	20.28470921	4.76707104
Oxidative Stress Inducer	Non-Small Cell Lung Cancer	8p	0.0373	0.322224496	25.05178025	20.28470921	4.76707104
Thymidylate Synthase Inhibitor	Non-Small Cell Lung Cancer	8p	0.0384	0.326752314	25.05178025	20.28470921	4.76707104
Breast Cancer Resistance Protein Inhibitor	Non-Small Cell Lung Cancer	8p	0.043	0.339278932	25.05178025	20.28470921	4.76707104
Dna Replication Inhibitor	Non-Small Cell Lung Cancer	8p	0.0462	0.349055004	25.05178025	20.28470921	4.76707104
Rad51 Inhibitor	Endometrial Cancer	16q	0.0339	0.311959972	29.91748036	25.18328566	4.7341947
Chelating Agent	Endometrial Cancer	16q	0.0469	0.351442632	29.91748036	25.18328566	4.7341947
Dna Repair Enzyme Inhibitor	Endometrial Cancer	16q	0.0477	0.353791632	29.91748036	25.18328566	4.7341947
Antimetabolite	Esophagogastric Cancer	10p	0.0314	0.30192023	19.52855311	14.79435842	4.73419469
Microtubule Inhibitor	Non-Small Cell Lung Cancer	8p	0.0163	0.223295724	24.9531512	20.21895651	4.73419469
Parp Inhibitor	Non-Small Cell Lung Cancer	17p	0.0231	0.263391509	25.47917283	20.74497814	4.73419469
Dna Alkylating Agent	Non-Small Cell Lung Cancer	8p	0.0381	0.325644166	24.9531512	20.21895651	4.73419469
Dna Cross-Linking	Non-Small Cell Lung Cancer	8p	0.0381	0.325644166	24.9531512	20.21895651	4.73419469
Oxidizing Agent	Non-Small Cell Lung Cancer	8p	0.0381	0.325644166	24.9531512	20.21895651	4.73419469
Growth Factor Receptor Inhibitor	Non-Small Cell Lung Cancer	8p	0.0195	0.246320665	24.88739849	20.21895651	4.66844198
Dihydrofolate Reductase Inhibitor	Colorectal Cancer	1p	0.0369	0.321988281	23.86823158	19.331295	4.53693658
Map Kinase Inhibitor	Colorectal Cancer	1p	0.0369	0.321988281	23.86823158	19.331295	4.53693658
Plk Inhibitor	Colorectal Cancer	1p	0.0374	0.322773775	23.86823158	19.331295	4.53693658
Radical Formation Stimulant	Colorectal Cancer	1p	0.042	0.335940405	23.86823158	19.331295	4.53693658
Apoptosis Stimulant	Colorectal Cancer	1p	0.043	0.339278932	23.86823158	19.331295	4.53693658
Ribonucleotide Reductase Inhibitor	Non-Small Cell Lung Cancer	17p	0.0239	0.2672418	25.05178025	20.74497814	4.30680211
Atr Kinase Inhibitor	Non-Small Cell Lung Cancer	17p	0.0267	0.280281484	25.05178025	20.74497814	4.30680211
Dna Synthesis Inhibitor	Non-Small Cell Lung Cancer	17p	0.0282	0.288510196	25.05178025	20.74497814	4.30680211
Bcrp Inhibitor	Non-Small Cell Lung Cancer	17p	0.0334	0.311397616	25.05178025	20.74497814	4.30680211
Actin Related Protein Inhibitor	Non-Small Cell Lung Cancer	8p	0.0443	0.344930307	25.05178025	20.74497814	4.30680211
Apoptosis Stimulant	Non-Small Cell Lung Cancer	8p	0.0443	0.344930307	25.05178025	20.74497814	4.30680211
Cell Cycle Inhibitor	Non-Small Cell Lung Cancer	8p	0.0443	0.344930307	25.05178025	20.74497814	4.30680211
Dna Damage Inducer	Non-Small Cell Lung Cancer	8p	0.0443	0.344930307	25.05178025	20.74497814	4.30680211
Protein Synthesis Inhibitor	Non-Small Cell Lung Cancer	8p	0.0443	0.344930307	25.05178025	20.74497814	4.30680211
Parp Inhibitor	Non-Small Cell Lung Cancer	3p	0.0251	0.272857318	25.0189039	20.74497814	4.27392576
Ribonucleotide Reductase Inhibitor	Non-Small Cell Lung Cancer	3p	0.0259	0.278030279	25.0189039	20.74497814	4.27392576
Atr Kinase Inhibitor	Non-Small Cell Lung Cancer	3p	0.0284	0.289775902	25.0189039	20.74497814	4.27392576
Dna Synthesis Inhibitor	Non-Small Cell Lung Cancer	3p	0.03	0.295444444	25.0189039	20.74497814	4.27392576
Bcrp Inhibitor	Non-Small Cell Lung Cancer	3p	0.0346	0.315505487	25.0189039	20.74497814	4.27392576
Hypoxia Inducible Factor Inhibitor	Non-Small Cell Lung Cancer	3p	0.012	0.187033998	24.9531512	20.74497814	4.20817306
Thymidylate Synthase Inhibitor	Esophagogastric Cancer	10p	0.0259	0.278030279	17.58884834	13.51218069	4.07666765
Growth Factor Receptor Inhibitor	Esophagogastric Cancer	10p	0.0318	0.302960229	17.58884834	13.51218069	4.07666765
Tubulin Polymerization Inhibitor	Esophagogastric Cancer	10p	0.038	0.325644166	17.58884834	13.51218069	4.07666765
Anticancer Agent	Endometrial Cancer	16q	0.0033	0.095689204	29.91748036	25.97231811	3.94516225
Antineoplastic Agent	Endometrial Cancer	16q	0.0033	0.095689204	29.91748036	25.97231811	3.94516225
Cell Proliferation Inhibitor	Endometrial Cancer	16q	0.0033	0.095689204	29.91748036	25.97231811	3.94516225
Antitumor Agent	Endometrial Cancer	16q	0.0038	0.103632821	29.91748036	25.97231811	3.94516225
Cell Division Inducer	Esophagogastric Cancer	10p	0.0293	0.29377903	17.95048821	14.03820232	3.91228589
Angiogenesis Inhibitor	Esophagogastric Cancer	10p	0.0355	0.315911981	17.95048821	14.03820232	3.91228589
Cell Division Inducer	Esophagogastric Cancer	8p	0.0348	0.315761825	17.95048821	14.10395503	3.84653318
Hypoxia Inducible Factor Inhibitor	Non-Small Cell Lung Cancer	17p	0.0406	0.332375	24.55863497	20.74497814	3.81365683
Cell Death Inhibitor	Esophagogastric Cancer	10p	0.0354	0.315761825	17.58884834	13.77519151	3.81365683
Cell Proliferation Inhibitor	Esophagogastric Cancer	10p	0.0357	0.316737738	17.58884834	13.77519151	3.81365683
Cell Cycle Inhibitor	Esophagogastric Cancer	10p	0.0357	0.316737738	17.58884834	13.77519151	3.81365683
Dna Damage Inducer	Esophagogastric Cancer	10p	0.0357	0.316737738	17.58884834	13.77519151	3.81365683
Angiogenesis Inhibitor	Endometrial Cancer	16q	0.0281	0.287819337	29.65446954	25.97231811	3.68215143
Anticancer Agent	Esophagogastric Cancer	10p	0.0225	0.261141423	17.58884834	14.03820232	3.55064602
Antineoplastic Agent	Esophagogastric Cancer	10p	0.0231	0.263391509	17.58884834	14.03820232	3.55064602
Antitumor Agent	Esophagogastric Cancer	10p	0.0231	0.263391509	17.58884834	14.03820232	3.55064602
Hypoxia Inducible Factor Inhibitor	Esophagogastric Cancer	10p	0.0284	0.289775902	17.58884834	14.03820232	3.55064602
Actin Related Protein Inhibitor	Esophagogastric Cancer	10p	0.0371	0.321988281	17.58884834	14.03820232	3.55064602
Oxidative Stress Inducer	Esophagogastric Cancer	10p	0.0375	0.323112443	17.58884834	14.03820232	3.55064602
Protein Synthesis Inhibitor	Esophagogastric Cancer	10p	0.0375	0.323112443	17.58884834	14.03820232	3.55064602
Thymidylate Synthase Inhibitor	Non-Small Cell Lung Cancer	3p	0.0467	0.350480666	24.9531512	21.59976329	3.35338791
Immune Response Modulator	Non-Small Cell Lung Cancer	3p	0.0167	0.226096232	24.88739849	21.59976329	3.2876352
Immune Response Stimulator	Non-Small Cell Lung Cancer	3p	0.0167	0.226096232	24.88739849	21.59976329	3.2876352
Immunostimulant	Non-Small Cell Lung Cancer	3p	0.0167	0.226096232	24.88739849	21.59976329	3.2876352
Membrane Integrity Inhibitor	Non-Small Cell Lung Cancer	3p	0.0167	0.226096232	24.88739849	21.59976329	3.2876352
Breast Cancer Resistance Protein Inhibitor	Endometrial Cancer	15q	0.0223	0.260525923	30.67363645	27.38600125	3.2876352
P Glycoprotein Inhibitor	Endometrial Cancer	15q	0.0245	0.270201161	30.67363645	27.38600125	3.2876352
Growth Factor Receptor Inhibitor	Endometrial Cancer	15q	0.0316	0.30192023	30.67363645	27.38600125	3.2876352
Cell Death Inhibitor	Endometrial Cancer	15q	0.0316	0.30192023	30.67363645	27.38600125	3.2876352
Oxidative Stress Inducer	Endometrial Cancer	15q	0.0316	0.30192023	30.67363645	27.38600125	3.2876352
Actin Related Protein Inhibitor	Endometrial Cancer	15q	0.0338	0.311959972	30.67363645	27.38600125	3.2876352
Apoptosis Stimulant	Endometrial Cancer	15q	0.0338	0.311959972	30.67363645	27.38600125	3.2876352
Dna Damage Inducer	Endometrial Cancer	15q	0.0338	0.311959972	30.67363645	27.38600125	3.2876352
Protein Synthesis Inhibitor	Endometrial Cancer	15q	0.0338	0.311959972	30.67363645	27.38600125	3.2876352
Cell Cycle Inhibitor	Endometrial Cancer	15q	0.0349	0.315761825	30.67363645	27.38600125	3.2876352
Dna Binding Agent	Endometrial Cancer	15q	0.0353	0.315761825	30.67363645	27.38600125	3.2876352
Tubulin Polymerization Inhibitor	Endometrial Cancer	15q	0.0371	0.321988281	30.67363645	27.38600125	3.2876352
Nfkb Pathway Inhibitor	Endometrial Cancer	15q	0.0372	0.321988281	30.67363645	27.38600125	3.2876352
Growth Factor Receptor Inhibitor	Non-Small Cell Lung Cancer	3p	0.0401	0.331964153	24.88739849	21.59976329	3.2876352
Immune Response Stimulator	Endometrial Cancer	15q	0.0434	0.340515196	30.67363645	27.38600125	3.2876352
Immunostimulant	Endometrial Cancer	15q	0.0434	0.340515196	30.67363645	27.38600125	3.2876352
Membrane Integrity Inhibitor	Endometrial Cancer	15q	0.0434	0.340515196	30.67363645	27.38600125	3.2876352
Caspase Activator	Endometrial Cancer	15q	0.048	0.354533333	30.67363645	27.38600125	3.2876352
Ribonucleotide Reductase Inhibitor	Esophagogastric Cancer	8p	0.0304	0.296633138	17.19433212	14.00532597	3.18900615
Apoptosis Inhibitor	Esophagogastric Cancer	8p	0.0422	0.335940405	17.19433212	14.00532597	3.18900615
Map Kinase Inhibitor	Esophagogastric Cancer	8p	0.0398	0.331964153	17.95048821	14.76148207	3.18900614
Anticancer Agent	Esophagogastric Cancer	8p	0.0116	0.184807669	17.19433212	14.10395503	3.09037709
Antineoplastic Agent	Esophagogastric Cancer	8p	0.0116	0.184807669	17.19433212	14.10395503	3.09037709
Antitumor Agent	Esophagogastric Cancer	8p	0.0116	0.184807669	17.19433212	14.10395503	3.09037709
Oxidative Stress Inducer	Esophagogastric Cancer	8p	0.0236	0.265562421	17.19433212	14.10395503	3.09037709
Protein Synthesis Inhibitor	Esophagogastric Cancer	8p	0.0236	0.265562421	17.19433212	14.10395503	3.09037709
Radical Formation Stimulant	Esophagogastric Cancer	8p	0.026	0.27831723	17.19433212	14.10395503	3.09037709
Actin Related Protein Inhibitor	Esophagogastric Cancer	8p	0.0296	0.294237653	17.19433212	14.10395503	3.09037709
Anticancer Agent	Non-Small Cell Lung Cancer	3p	0.0085	0.160408091	24.9531512	21.99427952	2.95887168
Antineoplastic Agent	Non-Small Cell Lung Cancer	3p	0.0085	0.160408091	24.9531512	21.99427952	2.95887168
Cell Proliferation Inhibitor	Non-Small Cell Lung Cancer	3p	0.0085	0.160408091	24.9531512	21.99427952	2.95887168
Antitumor Agent	Non-Small Cell Lung Cancer	3p	0.0105	0.178700685	24.9531512	21.99427952	2.95887168
P Glycoprotein Inhibitor	Non-Small Cell Lung Cancer	3p	0.026	0.27831723	24.9531512	21.99427952	2.95887168
Tubulin Polymerization Inhibitor	Non-Small Cell Lung Cancer	3p	0.026	0.27831723	24.9531512	21.99427952	2.95887168
Rad51 Inhibitor	Non-Small Cell Lung Cancer	3p	0.0479	0.354483997	24.9531512	21.99427952	2.95887168
Endonuclease Inhibitor	Non-Small Cell Lung Cancer	3p	0.0488	0.356819704	24.9531512	21.99427952	2.95887168
Cell Death Inhibitor	Non-Small Cell Lung Cancer	3p	0.0249	0.271460025	24.9531512	22.02715587	2.92599533
Oxidative Stress Inducer	Non-Small Cell Lung Cancer	3p	0.0249	0.271460025	24.9531512	22.02715587	2.92599533
Apoptosis Stimulant	Non-Small Cell Lung Cancer	3p	0.0304	0.296633138	24.9531512	22.02715587	2.92599533
Cell Cycle Inhibitor	Non-Small Cell Lung Cancer	3p	0.0304	0.296633138	24.9531512	22.02715587	2.92599533
Dna Damage Inducer	Non-Small Cell Lung Cancer	3p	0.0304	0.296633138	24.9531512	22.02715587	2.92599533
Protein Synthesis Inhibitor	Non-Small Cell Lung Cancer	3p	0.0304	0.296633138	24.9531512	22.02715587	2.92599533
Differentiation Inducer	Breast Cancer	8p	0.0329	0.308575309	34.94756222	32.05444324	2.89311898
Actin Related Protein Inhibitor	Non-Small Cell Lung Cancer	3p	0.0334	0.311397616	24.88739849	22.02715587	2.86024262
Breast Cancer Resistance Protein Inhibitor	Non-Small Cell Lung Cancer	3p	0.0339	0.311959972	24.88739849	22.02715587	2.86024262
Anticancer Agent	Endometrial Cancer	15q	0.0391	0.328593236	30.67363645	27.84627018	2.82736627
Antineoplastic Agent	Endometrial Cancer	15q	0.0391	0.328593236	30.67363645	27.84627018	2.82736627
Cell Proliferation Inhibitor	Endometrial Cancer	15q	0.0391	0.328593236	30.67363645	27.84627018	2.82736627
Antitumor Agent	Endometrial Cancer	15q	0.043	0.339278932	30.67363645	27.84627018	2.82736627
Plk Inhibitor	Esophagogastric Cancer	8p	0.0448	0.346092063	17.81898281	15.02449288	2.79448993
Bcrp Inhibitor	Endometrial Cancer	16q	0.0342	0.312823529	29.91748036	27.12299043	2.79448993
Endonuclease Inhibitor	Endometrial Cancer	16q	0.0342	0.312823529	29.91748036	27.12299043	2.79448993
Breast Cancer Resistance Protein Inhibitor	Bladder Cancer	21q	0.0334	0.311397616	25.93944176	23.17782819	2.76161357
P Glycoprotein Inhibitor	Bladder Cancer	21q	0.0335	0.311959972	25.93944176	23.17782819	2.76161357
Cell Death Inhibitor	Bladder Cancer	21q	0.0342	0.312823529	25.93944176	23.17782819	2.76161357
Nfkb Pathway Inhibitor	Bladder Cancer	21q	0.0353	0.315761825	25.93944176	23.17782819	2.76161357
Parp Inhibitor	Bladder Cancer	21q	0.045	0.346092063	25.93944176	23.17782819	2.76161357
Dna Synthesis Inhibitor	Bladder Cancer	21q	0.0452	0.34665936	25.93944176	23.17782819	2.76161357
Dna Binding Agent	Bladder Cancer	21q	0.0455	0.347956572	25.93944176	23.17782819	2.76161357
Ribonucleotide Reductase Inhibitor	Bladder Cancer	21q	0.048	0.354533333	25.93944176	23.17782819	2.76161357
Rad51 Inhibitor	Bladder Cancer	21q	0.0494	0.358794318	25.93944176	23.17782819	2.76161357
Immune Response Modulator	Endometrial Cancer	16q	0.0061	0.132407347	29.65446954	27.12299043	2.53147911
Thymidylate Synthase Inhibitor	Esophagogastric Cancer	8p	0.0307	0.297707148	16.43817602	14.00532597	2.43285005
Cell Death Inhibitor	Esophagogastric Cancer	8p	0.0352	0.315761825	16.43817602	14.00532597	2.43285005
Growth Factor Receptor Inhibitor	Esophagogastric Cancer	8p	0.0372	0.321988281	16.43817602	14.00532597	2.43285005
Hypoxia Inducible Factor Inhibitor	Esophagogastric Cancer	8p	0.0217	0.258316399	17.19433212	14.76148207	2.43285005
Dna Synthesis Inhibitor	Esophagogastric Cancer	8p	0.0481	0.354533333	17.19433212	14.76148207	2.43285005
Angiogenesis Inhibitor	Breast Cancer	17q	0.0065	0.137826954	37.21603051	34.81605681	2.3999737
Anticancer Agent	Breast Cancer	17q	0.008	0.155610827	37.21603051	34.81605681	2.3999737
Antineoplastic Agent	Breast Cancer	17q	0.008	0.155610827	37.21603051	34.81605681	2.3999737
Cell Proliferation Inhibitor	Breast Cancer	17q	0.008	0.155610827	37.21603051	34.81605681	2.3999737
Oxidative Stress Inducer	Breast Cancer	17q	0.0129	0.193245634	37.21603051	34.81605681	2.3999737
Cell Cycle Inhibitor	Breast Cancer	17q	0.0195	0.246320665	37.21603051	34.81605681	2.3999737
Antimetabolite	Esophagogastric Cancer	8p	0.0266	0.27945239	17.19433212	14.79435842	2.3999737
Growth Factor Receptor Inhibitor	Breast Cancer	5q	0.0413	0.333282853	35.67084196	33.30374462	2.36709734
Cell Proliferation Inhibitor	Esophagogastric Cancer	8p	0.0359	0.31755855	16.43817602	14.10395503	2.33422099
Cell Cycle Inhibitor	Esophagogastric Cancer	8p	0.0359	0.31755855	16.43817602	14.10395503	2.33422099
Dna Damage Inducer	Esophagogastric Cancer	8p	0.0359	0.31755855	16.43817602	14.10395503	2.33422099
Apoptosis Stimulant	Esophagogastric Cancer	8p	0.0403	0.331964153	16.43817602	14.10395503	2.33422099
Cell Death Inhibitor	Breast Cancer	5q	0.0388	0.327937699	35.67084196	33.33662097	2.33422099
Angiogenesis Inhibitor	Breast Cancer	5q	0.0438	0.342743378	35.67084196	33.33662097	2.33422099
Nfkb Pathway Modulator	Breast Cancer	17q	0.0416	0.334586812	37.21603051	34.91468587	2.30134464
Protein Synthesis Inhibitor	Breast Cancer	17q	0.0131	0.194271612	37.21603051	35.04619128	2.16983923
Nfkb Pathway Inhibitor	Breast Cancer	17q	0.0135	0.195727917	37.21603051	35.04619128	2.16983923
Apoptosis Stimulant	Breast Cancer	17q	0.013	0.193978676	37.21603051	35.30920209	1.90682842
Actin Related Protein Inhibitor	Breast Cancer	17q	0.0136	0.19632139	37.21603051	35.30920209	1.90682842
Dna Damage Inducer	Breast Cancer	17q	0.0136	0.19632139	37.21603051	35.30920209	1.90682842
Cell Division Inducer	Esophagogastric Cancer	19q	0.032	0.304400499	17.12857941	15.3532564	1.77532301
Antimetabolite	Esophagogastric Cancer	19q	0.042	0.335940405	17.12857941	15.3532564	1.77532301
Angiogenesis Inhibitor	Esophagogastric Cancer	19q	0.045	0.346092063	17.12857941	15.3532564	1.77532301
Chk Inhibitor	Breast Cancer	5q	0.04	0.331964153	34.91468587	33.33662097	1.5780649
Bcl-Xl Downregulator	Breast Cancer	5q	0.047	0.351442632	34.91468587	33.33662097	1.5780649
Dna Replication Inhibitor	Endometrial Cancer	12p	0.0062	0.133057304	29.39145872	27.84627018	1.54518854
Cdk Inhibitor	Endometrial Cancer	12p	0.0261	0.278826436	29.39145872	27.84627018	1.54518854
Microtubule Inhibitor	Esophagogastric Cancer	12p	0.0308	0.298350455	14.03820232	12.59164283	1.44655949
Dna Replication Inhibitor	Non-Small Cell Lung Cancer	7q	0.0461	0.348733713	26.13669987	24.88739849	1.24930138
Antitumor Agent	Non-Small Cell Lung Cancer	7q	0.0296	0.294237653	26.13669987	24.9531512	1.18354867
Dna Binding Agent	Breast Cancer	17q	0.0225	0.261141423	38.00506296	36.82151429	1.18354867
Anticancer Agent	Non-Small Cell Lung Cancer	7q	0.0298	0.294237653	26.13669987	25.0189039	1.11779597
Antineoplastic Agent	Non-Small Cell Lung Cancer	7q	0.0298	0.294237653	26.13669987	25.0189039	1.11779597
Cell Proliferation Inhibitor	Non-Small Cell Lung Cancer	7q	0.0298	0.294237653	26.13669987	25.0189039	1.11779597
Rad51 Inhibitor	Non-Small Cell Lung Cancer	7q	0.0438	0.342743378	26.13669987	25.05178025	1.08491962
Endonuclease Inhibitor	Non-Small Cell Lung Cancer	7q	0.0444	0.345607728	26.13669987	25.05178025	1.08491962
Apoptosis Stimulant	Sarcoma	10q	0.0298	0.294237653	19.89019298	18.87102607	1.01916691
Topoisomerase Inhibitor	Sarcoma	10q	0.033	0.30907714	19.89019298	18.87102607	1.01916691
Tubulin Polymerization Inhibitor	Breast Cancer	17q	0.0223	0.260525923	37.21603051	36.22973995	0.98629056
Cdk Inhibitor	Breast Cancer	17p	0.0351	0.315761825	34.15852977	33.33662097	0.8219088
Anticancer Agent	Esophagogastric Cancer	19q	0.0193	0.244374762	14.79435842	14.16970773	0.62465069
Antineoplastic Agent	Esophagogastric Cancer	19q	0.0195	0.246320665	14.79435842	14.16970773	0.62465069
Antitumor Agent	Esophagogastric Cancer	19q	0.0195	0.246320665	14.79435842	14.16970773	0.62465069
Thymidylate Synthase Inhibitor	Esophagogastric Cancer	19q	0.0344	0.314436576	14.79435842	14.16970773	0.62465069
Hypoxia Inducible Factor Inhibitor	Esophagogastric Cancer	19q	0.0353	0.315761825	14.79435842	14.16970773	0.62465069
Cell Death Inhibitor	Esophagogastric Cancer	19q	0.046	0.348733713	14.79435842	14.16970773	0.62465069
Cell Proliferation Inhibitor	Esophagogastric Cancer	19q	0.0463	0.349055004	14.79435842	14.16970773	0.62465069
Cell Cycle Inhibitor	Esophagogastric Cancer	19q	0.0463	0.349055004	14.79435842	14.16970773	0.62465069
Dna Damage Inducer	Esophagogastric Cancer	19q	0.0463	0.349055004	14.79435842	14.16970773	0.62465069
Growth Factor Receptor Inhibitor	Esophagogastric Cancer	19q	0.0473	0.351762769	14.79435842	14.16970773	0.62465069
Actin Related Protein Inhibitor	Esophagogastric Cancer	19q	0.048	0.354533333	14.79435842	14.16970773	0.62465069
Oxidative Stress Inducer	Esophagogastric Cancer	19q	0.0481	0.354533333	14.79435842	14.16970773	0.62465069
Protein Synthesis Inhibitor	Esophagogastric Cancer	19q	0.0481	0.354533333	14.79435842	14.16970773	0.62465069
Cdk Inhibitor	Breast Cancer	19q	0.0227	0.262774488	34.91468587	34.42154059	0.49314528
Immune Response Modulator	Non-Small Cell Lung Cancer	12q	0.0388	0.327937699	23.04632278	22.6189302	0.42739258
Immune Response Stimulator	Non-Small Cell Lung Cancer	12q	0.0388	0.327937699	23.04632278	22.6189302	0.42739258
Immunostimulant	Non-Small Cell Lung Cancer	12q	0.0388	0.327937699	23.04632278	22.6189302	0.42739258
Membrane Integrity Inhibitor	Non-Small Cell Lung Cancer	12q	0.0388	0.327937699	23.04632278	22.6189302	0.42739258
Hypoxia Inducible Factor Inhibitor	Bladder Cancer	21q	0.0238	0.266684366	25.93944176	25.74218365	0.19725811
Anticancer Agent	Bladder Cancer	21q	0.0248	0.271371193	25.93944176	25.74218365	0.19725811
Antineoplastic Agent	Bladder Cancer	21q	0.0248	0.271371193	25.93944176	25.74218365	0.19725811
Cell Proliferation Inhibitor	Bladder Cancer	21q	0.0248	0.271371193	25.93944176	25.74218365	0.19725811
Antitumor Agent	Bladder Cancer	21q	0.0248	0.271371193	25.93944176	25.74218365	0.19725811
Growth Factor Receptor Inhibitor	Bladder Cancer	21q	0.0268	0.280335169	25.93944176	25.74218365	0.19725811
Oxidative Stress Inducer	Bladder Cancer	21q	0.0277	0.284819412	25.93944176	25.74218365	0.19725811
Cell Cycle Inhibitor	Bladder Cancer	21q	0.0277	0.284819412	25.93944176	25.74218365	0.19725811
Dna Damage Inducer	Bladder Cancer	21q	0.0277	0.284819412	25.93944176	25.74218365	0.19725811
Protein Synthesis Inhibitor	Bladder Cancer	21q	0.0277	0.284819412	25.93944176	25.74218365	0.19725811
Thymidylate Synthase Inhibitor	Bladder Cancer	21q	0.0288	0.290954407	25.93944176	25.74218365	0.19725811
Actin Related Protein Inhibitor	Bladder Cancer	21q	0.0295	0.294004873	25.93944176	25.74218365	0.19725811
Tubulin Polymerization Inhibitor	Bladder Cancer	21q	0.0299	0.294787171	25.93944176	25.74218365	0.19725811
Apoptosis Stimulant	Bladder Cancer	21q	0.0318	0.302960229	25.93944176	25.74218365	0.19725811
Atr Kinase Inhibitor	Bladder Cancer	21q	0.0467	0.350480666	25.93944176	25.74218365	0.19725811
G Protein Signaling Inhibitor	Breast Cancer	17q	0.0474	0.351762769	34.55304599	34.42154059	0.1315054
Antitumor Agent	Breast Cancer	17q	0.011	0.179551872	34.91468587	34.81605681	0.09862906
Growth Factor Receptor Inhibitor	Breast Cancer	17q	0.0121	0.187384391	34.91468587	34.81605681	0.09862906
Cell Death Inhibitor	Breast Cancer	17q	0.0162	0.222154719	34.91468587	34.81605681	0.09862906
Thymidylate Synthase Inhibitor	Breast Cancer	17q	0.0396	0.330808671	34.91468587	34.91468587	0
Hypoxia Inducible Factor Inhibitor	Breast Cancer	17q	0.0409	0.33278083	34.91468587	34.91468587	0
Antitumor Agent	Breast Cancer	17p	0.0483	0.354533333	33.20511556	33.30374462	-0.09862906
Nfkb Pathway Inhibitor	Endometrial Cancer	12p	0.0019	0.068549525	29.39145872	29.65446954	-0.26301082
Metallic Radical Formation Stimulant	Endometrial Cancer	12p	0.0066	0.139724522	29.39145872	29.65446954	-0.26301082
Immune Response Stimulator	Endometrial Cancer	12p	0.0069	0.142890187	29.39145872	29.65446954	-0.26301082
Immunostimulant	Endometrial Cancer	12p	0.0069	0.142890187	29.39145872	29.65446954	-0.26301082
Membrane Integrity Inhibitor	Endometrial Cancer	12p	0.0069	0.142890187	29.39145872	29.65446954	-0.26301082
P53 Activator	Endometrial Cancer	12p	0.0077	0.151661481	29.39145872	29.65446954	-0.26301082
Plk Inhibitor	Bladder Cancer	15q	0.0361	0.318480093	24.92027485	25.24903837	-0.32876352
Breast Cancer Resistance Protein Inhibitor	Breast Cancer	17q	0.022	0.259069973	34.91468587	35.30920209	-0.39451622
Immune Response Modulator	Endometrial Cancer	12p	0.0068	0.141591229	29.39145872	29.91748036	-0.52602164
Caspase Activator	Endometrial Cancer	12p	0.0073	0.146949963	29.39145872	29.91748036	-0.52602164
Dna Repair Enzyme Inhibitor	Esophagogastric Cancer	16p	0.007	0.14451087	12.19712661	12.75602459	-0.55889798
G Protein Signaling Inhibitor	Breast Cancer	5p	0.0354	0.315761825	31.95581418	32.58046487	-0.62465069
Parp Inhibitor	Esophagogastric Cancer	9q	0.0003	0.023188953	12.19712661	13.11766446	-0.92053785
Polyamine Biosynthesis Inhibitor	Esophagogastric Cancer	15q	0.0484	0.354533333	12.39438472	13.34779893	-0.95341421
P53 Activator	Esophagogastric Cancer	16p	0.0406	0.332375	12.39438472	13.38067528	-0.98629056
O6-Alkylguanine-Dna Alkyltransferase Inhibitor	Esophagogastric Cancer	11q	0.0422	0.335940405	12.49301378	13.47930434	-0.98629056
Dna Alkylating Agent	Esophagogastric Cancer	13q	0.0339	0.311959972	12.49301378	13.51218069	-1.01916691
Dna Cross-Linking	Esophagogastric Cancer	13q	0.0339	0.311959972	12.49301378	13.51218069	-1.01916691
Oxidizing Agent	Esophagogastric Cancer	13q	0.0339	0.311959972	12.49301378	13.51218069	-1.01916691
Chelating Agent	Esophagogastric Cancer	11q	0.0411	0.333084121	12.49301378	13.51218069	-1.01916691
Parp Inhibitor	Esophagogastric Cancer	6p	0.0295	0.294004873	12.32863202	13.38067528	-1.05204326
Anticancer Agent	Breast Cancer	5p	0.0321	0.304400499	31.95581418	33.00785745	-1.05204327
Antineoplastic Agent	Breast Cancer	5p	0.0321	0.304400499	31.95581418	33.00785745	-1.05204327
Cell Proliferation Inhibitor	Breast Cancer	5p	0.0321	0.304400499	31.95581418	33.00785745	-1.05204327
Antitumor Agent	Breast Cancer	5p	0.0364	0.319747605	31.95581418	33.00785745	-1.05204327
Growth Factor Receptor Inhibitor	Breast Cancer	5p	0.0314	0.30192023	31.95581418	33.0407338	-1.08491962
Cell Death Inhibitor	Breast Cancer	5p	0.0321	0.304400499	31.95581418	33.0407338	-1.08491962
Dna Binding Agent	Esophagogastric Cancer	9q	0.025	0.272438525	12.39438472	13.47930434	-1.08491962
Parp Inhibitor	Esophagogastric Cancer	16p	0.0001	0.010266409	12.26287931	13.38067528	-1.11779597
Angiogenesis Inhibitor	Breast Cancer	5p	0.0394	0.330175228	31.95581418	33.07361015	-1.11779597
Dna Binding Agent	Esophagogastric Cancer	16p	0.0441	0.343977413	12.39438472	13.51218069	-1.11779597
Dna Alkylating Agent	Esophagogastric Cancer	16p	0.0014	0.054583578	12.19712661	13.34779893	-1.15067232
Dna Cross-Linking	Esophagogastric Cancer	16p	0.0014	0.054583578	12.19712661	13.34779893	-1.15067232
Oxidizing Agent	Esophagogastric Cancer	16p	0.0014	0.054583578	12.19712661	13.34779893	-1.15067232
Bcrp Inhibitor	Esophagogastric Cancer	16p	0.0016	0.060175389	12.19712661	13.34779893	-1.15067232
Polyamine Biosynthesis Inhibitor	Esophagogastric Cancer	16p	0.0022	0.075872892	12.19712661	13.34779893	-1.15067232
Parp Inhibitor	Esophagogastric Cancer	10q	0.0033	0.095689204	12.32863202	13.47930434	-1.15067232
Parp Inhibitor	Esophagogastric Cancer	4q	0.0106	0.178700685	12.32863202	13.47930434	-1.15067232
Microtubule Inhibitor	Esophagogastric Cancer	6p	0.04	0.331964153	12.32863202	13.47930434	-1.15067232
P Glycoprotein Inhibitor	Esophagogastric Cancer	6p	0.0451	0.346092063	12.32863202	13.51218069	-1.18354867
Parp Inhibitor	Esophagogastric Cancer	16q	0.0166	0.225546244	12.39438472	13.57793339	-1.18354867
Dna Replication Inhibitor	Esophagogastric Cancer	16p	0.0281	0.287819337	12.39438472	13.57793339	-1.18354867
Parp Inhibitor	Esophagogastric Cancer	15q	0.0005	0.030704388	12.26287931	13.47930434	-1.21642503
Microtubule Inhibitor	Esophagogastric Cancer	3p	0.0212	0.256114493	12.32863202	13.57793339	-1.24930137
O6-Alkylguanine-Dna Alkyltransferase Inhibitor	Esophagogastric Cancer	9q	0.0021	0.073279528	12.19712661	13.47930434	-1.28217773
Electron Acceptor	Esophagogastric Cancer	16p	0.0004	0.027341902	12.19712661	13.51218069	-1.31505408
O6-Alkylguanine-Dna Alkyltransferase Inhibitor	Esophagogastric Cancer	16p	0.0008	0.040986513	12.19712661	13.51218069	-1.31505408
Microtubule Inhibitor	Esophagogastric Cancer	10q	0.0179	0.237268694	12.19712661	13.51218069	-1.31505408
Microtubule Inhibitor	Esophagogastric Cancer	4q	0.0232	0.26362735	12.19712661	13.51218069	-1.31505408
Dna Alkylating Agent	Esophagogastric Cancer	18p	0.0324	0.306262353	11.9998685	13.34779893	-1.34793043
Dna Cross-Linking	Esophagogastric Cancer	18p	0.0324	0.306262353	11.9998685	13.34779893	-1.34793043
Oxidizing Agent	Esophagogastric Cancer	18p	0.0324	0.306262353	11.9998685	13.34779893	-1.34793043
Microtubule Inhibitor	Esophagogastric Cancer	18p	0.0352	0.315761825	11.9998685	13.34779893	-1.34793043
Immune Response Modulator	Breast Cancer	11p	0.0456	0.348120586	39.38586974	40.73380018	-1.34793044
Atr Kinase Inhibitor	Esophagogastric Cancer	16p	0.0003	0.023188953	12.19712661	13.57793339	-1.38080678
Chelating Agent	Esophagogastric Cancer	16p	0.0008	0.040986513	12.19712661	13.57793339	-1.38080678
P Glycoprotein Inhibitor	Esophagogastric Cancer	18p	0.0316	0.30192023	11.9998685	13.38067528	-1.38080678
Tubulin Polymerization Inhibitor	Esophagogastric Cancer	6p	0.0072	0.146949963	12.75602459	14.16970773	-1.41368314
Thymidylate Synthase Inhibitor	Esophagogastric Cancer	6p	0.0094	0.170147039	12.75602459	14.16970773	-1.41368314
Ribonucleotide Reductase Inhibitor	Esophagogastric Cancer	6p	0.0206	0.252421198	12.75602459	14.16970773	-1.41368314
Oxidative Stress Inducer	Esophagogastric Cancer	11q	0.0363	0.319396757	13.38067528	14.86011112	-1.47943584
Protein Synthesis Inhibitor	Esophagogastric Cancer	11q	0.0363	0.319396757	13.38067528	14.86011112	-1.47943584
Metallic Radical Formation Stimulant	Esophagogastric Cancer	16p	0.0369	0.321988281	12.52589013	14.00532597	-1.47943584
Cell Death Inhibitor	Esophagogastric Cancer	11q	0.0387	0.327926386	13.38067528	14.86011112	-1.47943584
Actin Related Protein Inhibitor	Esophagogastric Cancer	11q	0.0387	0.327926386	13.38067528	14.86011112	-1.47943584
Antineoplastic Agent	Esophagogastric Cancer	11q	0.0404	0.331964153	13.38067528	14.86011112	-1.47943584
Antitumor Agent	Esophagogastric Cancer	11q	0.0404	0.331964153	13.38067528	14.86011112	-1.47943584
Anticancer Agent	Esophagogastric Cancer	11q	0.0405	0.332169957	13.38067528	14.86011112	-1.47943584
Caspase Activator	Esophagogastric Cancer	16p	0.0405	0.332169957	12.52589013	14.00532597	-1.47943584
Cell Proliferation Inhibitor	Esophagogastric Cancer	11q	0.0422	0.335940405	13.38067528	14.86011112	-1.47943584
Cell Cycle Inhibitor	Esophagogastric Cancer	11q	0.0422	0.335940405	13.38067528	14.86011112	-1.47943584
Dna Damage Inducer	Esophagogastric Cancer	11q	0.0422	0.335940405	13.38067528	14.86011112	-1.47943584
Apoptosis Stimulant	Esophagogastric Cancer	11q	0.0438	0.342743378	13.38067528	14.86011112	-1.47943584
Breast Cancer Resistance Protein Inhibitor	Non-Small Cell Lung Cancer	12q	0.0261	0.278826436	23.04632278	24.52575862	-1.47943584
Actin Related Protein Inhibitor	Non-Small Cell Lung Cancer	12q	0.0286	0.290923489	23.04632278	24.52575862	-1.47943584
Tubulin Polymerization Inhibitor	Breast Cancer	13q	0.0316	0.30192023	34.29003518	35.76947102	-1.47943584
Antitumor Agent	Non-Small Cell Lung Cancer	12q	0.0482	0.354533333	23.04632278	24.52575862	-1.47943584
Anticancer Agent	Non-Small Cell Lung Cancer	12q	0.0498	0.360714247	23.04632278	24.52575862	-1.47943584
Antineoplastic Agent	Non-Small Cell Lung Cancer	12q	0.0498	0.360714247	23.04632278	24.52575862	-1.47943584
Cell Proliferation Inhibitor	Non-Small Cell Lung Cancer	12q	0.0498	0.360714247	23.04632278	24.52575862	-1.47943584
Bcrp Inhibitor	Esophagogastric Cancer	14q	0.0058	0.128411324	11.07933064	12.59164283	-1.51231219
Polyamine Biosynthesis Inhibitor	Esophagogastric Cancer	14q	0.0125	0.191239931	11.07933064	12.59164283	-1.51231219
Survivin Inhibitor	Esophagogastric Cancer	14q	0.0173	0.232561678	11.07933064	12.59164283	-1.51231219
Topoisomerase Inhibitor	Non-Small Cell Lung Cancer	19q	0.018	0.238356574	26.95860867	28.47092087	-1.5123122
Caspase Activator	Esophagogastric Cancer	11q	0.0406	0.332375	12.59164283	14.10395503	-1.5123122
Metallic Radical Formation Stimulant	Esophagogastric Cancer	11q	0.042	0.335940405	12.59164283	14.10395503	-1.5123122
P Glycoprotein Inhibitor	Esophagogastric Cancer	13q	0.0062	0.133057304	12.49301378	14.03820232	-1.54518854
Microtubule Inhibitor	Esophagogastric Cancer	13q	0.0087	0.162795918	12.49301378	14.03820232	-1.54518854
Electron Acceptor	Esophagogastric Cancer	13q	0.0105	0.178700685	12.49301378	14.03820232	-1.54518854
Immune Response Modulator	Breast Cancer	17q	0.0289	0.290969708	38.00506296	39.5502515	-1.54518854
Dna Binding Agent	Esophagogastric Cancer	18p	0.0075	0.148602832	11.9998685	13.57793339	-1.57806489
Rad51 Inhibitor	Esophagogastric Cancer	9q	0.0271	0.282362461	12.59164283	14.16970773	-1.5780649
Rad51 Inhibitor	Esophagogastric Cancer	11q	0.0442	0.344656305	12.59164283	14.16970773	-1.5780649
Ribonucleotide Reductase Inhibitor	Bladder Cancer	15q	0.0026	0.08309375	25.74218365	27.3531249	-1.61094125
P Glycoprotein Inhibitor	Bladder Cancer	15q	0.0049	0.116852915	25.74218365	27.3531249	-1.61094125
Apoptosis Stimulant	Bladder Cancer	15q	0.0054	0.12335567	25.74218365	27.3531249	-1.61094125
Nfkb Pathway Inhibitor	Bladder Cancer	15q	0.0057	0.127793423	25.74218365	27.3531249	-1.61094125
Breast Cancer Resistance Protein Inhibitor	Bladder Cancer	15q	0.0067	0.140721169	25.74218365	27.3531249	-1.61094125
Cell Death Inhibitor	Bladder Cancer	15q	0.0079	0.154456618	25.74218365	27.3531249	-1.61094125
Dna Binding Agent	Bladder Cancer	15q	0.0093	0.169258727	25.74218365	27.3531249	-1.61094125
G Protein Signaling Inhibitor	Bladder Cancer	15q	0.0228	0.262801467	25.74218365	27.3531249	-1.61094125
Nfkb Pathway Modulator	Bladder Cancer	15q	0.0228	0.262801467	25.74218365	27.3531249	-1.61094125
Antimetabolite	Bladder Cancer	15q	0.0293	0.29377903	25.74218365	27.3531249	-1.61094125
Adenosine Deaminase Inhibitor	Bladder Cancer	15q	0.0336	0.311959972	25.74218365	27.3531249	-1.61094125
Adenosine Kinase Inhibitor	Bladder Cancer	15q	0.0336	0.311959972	25.74218365	27.3531249	-1.61094125
Purine Antagonist	Bladder Cancer	15q	0.0336	0.311959972	25.74218365	27.3531249	-1.61094125
Free Radical Scavenger	Bladder Cancer	15q	0.0339	0.311959972	25.74218365	27.3531249	-1.61094125
Dihydrofolate Reductase Inhibitor	Bladder Cancer	15q	0.0355	0.315911981	25.74218365	27.3531249	-1.61094125
Bacterial Dna Inhibitor	Bladder Cancer	15q	0.0385	0.326752314	25.74218365	27.3531249	-1.61094125
Angiogenesis Inhibitor	Bladder Cancer	15q	0.0407	0.332681525	25.74218365	27.3531249	-1.61094125
O6-Alkylguanine-Dna Alkyltransferase Inhibitor	Esophagogastric Cancer	18q	0.0297	0.294237653	12.52589013	14.16970773	-1.6438176
Chelating Agent	Esophagogastric Cancer	18q	0.0334	0.311397616	12.52589013	14.16970773	-1.6438176
Dna Replication Inhibitor	Esophagogastric Cancer	6p	0.0418	0.335282655	12.39438472	14.03820232	-1.6438176
Rad51 Inhibitor	Esophagogastric Cancer	16p	0.0439	0.343424831	12.52589013	14.16970773	-1.6438176
Parp Inhibitor	Esophagogastric Cancer	3p	0.0043	0.109518199	12.32863202	14.00532597	-1.67669395
Differentiation Inducer	Esophagogastric Cancer	9q	0.0139	0.199892374	13.67656245	15.3532564	-1.67669395
Dna Replication Inhibitor	Esophagogastric Cancer	18p	0.0169	0.228338923	12.32863202	14.00532597	-1.67669395
P Glycoprotein Inhibitor	Esophagogastric Cancer	3p	0.0237	0.266349535	12.32863202	14.00532597	-1.67669395
Dna Replication Inhibitor	Esophagogastric Cancer	13q	0.0042	0.108425243	12.49301378	14.16970773	-1.67669395
Chelating Agent	Esophagogastric Cancer	13q	0.0059	0.129653719	12.49301378	14.16970773	-1.67669395
O6-Alkylguanine-Dna Alkyltransferase Inhibitor	Esophagogastric Cancer	13q	0.0068	0.141591229	12.49301378	14.16970773	-1.67669395
Atr Kinase Inhibitor	Esophagogastric Cancer	13q	0.0076	0.150136701	12.49301378	14.16970773	-1.67669395
Anticancer Agent	Esophagogastric Cancer	6q	0.0226	0.261959024	12.49301378	14.16970773	-1.67669395
Antineoplastic Agent	Esophagogastric Cancer	6q	0.0227	0.262774488	12.49301378	14.16970773	-1.67669395
Antitumor Agent	Esophagogastric Cancer	6q	0.0227	0.262774488	12.49301378	14.16970773	-1.67669395
Dna Binding Agent	Esophagogastric Cancer	13q	0.0281	0.287819337	12.49301378	14.16970773	-1.67669395
Hypoxia Inducible Factor Inhibitor	Esophagogastric Cancer	6q	0.0354	0.315761825	12.49301378	14.16970773	-1.67669395
Caspase Activator	Esophagogastric Cancer	18p	0.0125	0.191239931	12.32863202	14.03820232	-1.7095703
Metallic Radical Formation Stimulant	Esophagogastric Cancer	18p	0.0129	0.193245634	12.32863202	14.03820232	-1.7095703
O6-Alkylguanine-Dna Alkyltransferase Inhibitor	Esophagogastric Cancer	3p	0.0235	0.265335456	12.32863202	14.03820232	-1.7095703
Atr Kinase Inhibitor	Esophagogastric Cancer	3p	0.0245	0.270201161	12.32863202	14.03820232	-1.7095703
Electron Acceptor	Esophagogastric Cancer	3p	0.0282	0.288510196	12.32863202	14.03820232	-1.7095703
Chelating Agent	Esophagogastric Cancer	3p	0.0298	0.294237653	12.32863202	14.03820232	-1.7095703
O6-Alkylguanine-Dna Alkyltransferase Inhibitor	Esophagogastric Cancer	10q	0.0466	0.350323438	12.32863202	14.03820232	-1.7095703
Dna Replication Inhibitor	Esophagogastric Cancer	10q	0.0353	0.315761825	12.32863202	14.10395503	-1.77532301
Parp Inhibitor	Esophagogastric Cancer	18q	0.0026	0.08309375	12.39438472	14.16970773	-1.77532301
Growth Factor Receptor Inhibitor	Esophagogastric Cancer	6p	0.0049	0.116852915	12.39438472	14.16970773	-1.77532301
Immune Response Stimulator	Esophagogastric Cancer	15q	0.0118	0.186568986	12.39438472	14.16970773	-1.77532301
Immunostimulant	Esophagogastric Cancer	15q	0.0118	0.186568986	12.39438472	14.16970773	-1.77532301
Caspase Activator	Esophagogastric Cancer	9q	0.014	0.200571121	12.39438472	14.16970773	-1.77532301
Metallic Radical Formation Stimulant	Esophagogastric Cancer	9q	0.0145	0.204973418	12.39438472	14.16970773	-1.77532301
Atr Kinase Inhibitor	Esophagogastric Cancer	18q	0.0267	0.280281484	12.39438472	14.16970773	-1.77532301
Electron Acceptor	Esophagogastric Cancer	18q	0.0321	0.304400499	12.39438472	14.16970773	-1.77532301
Tp53 Activator	Esophagogastric Cancer	16p	0.0483	0.354533333	12.39438472	14.16970773	-1.77532301
Chelating Agent	Esophagogastric Cancer	9q	0.0021	0.073279528	12.19712661	14.00532597	-1.80819936
Dna Replication Inhibitor	Esophagogastric Cancer	9q	0.0071	0.146008507	12.19712661	14.00532597	-1.80819936
P Glycoprotein Inhibitor	Esophagogastric Cancer	4q	0.0268	0.280335169	12.19712661	14.00532597	-1.80819936
Bcl-Xl Downregulator	Breast Cancer	6p	0.0385	0.326752314	32.44895946	34.25715883	-1.80819937
Parp Inhibitor	Esophagogastric Cancer	13q	0	0	12.32863202	14.16970773	-1.84107571
P Glycoprotein Inhibitor	Esophagogastric Cancer	10q	0.0183	0.238996562	12.19712661	14.03820232	-1.84107571
Rad51 Inhibitor	Esophagogastric Cancer	18p	0.0229	0.262801467	12.32863202	14.16970773	-1.84107571
P Glycoprotein Inhibitor	Esophagogastric Cancer	18q	0.024	0.268247163	12.32863202	14.16970773	-1.84107571
Microtubule Inhibitor	Esophagogastric Cancer	18q	0.0251	0.272857318	12.32863202	14.16970773	-1.84107571
Metallic Radical Formation Stimulant	Esophagogastric Cancer	10q	0.0338	0.311959972	12.32863202	14.16970773	-1.84107571
Atr Kinase Inhibitor	Esophagogastric Cancer	10q	0.0354	0.315761825	12.19712661	14.03820232	-1.84107571
Caspase Activator	Esophagogastric Cancer	10q	0.0381	0.325644166	12.32863202	14.16970773	-1.84107571
Electron Acceptor	Esophagogastric Cancer	10q	0.0403	0.331964153	12.19712661	14.03820232	-1.84107571
Chk Inhibitor	Breast Cancer	6p	0.043	0.339278932	32.44895946	34.29003518	-1.84107572
Survivin Inhibitor	Esophagogastric Cancer	15q	0.0467	0.350480666	10.68481441	12.59164283	-1.90682842
Endonuclease Inhibitor	Esophagogastric Cancer	3p	0.0159	0.219512461	13.38067528	15.3532564	-1.97258112
Dna Synthesis Inhibitor	Esophagogastric Cancer	6p	0.0126	0.191544526	12.75602459	14.76148207	-2.00545748
Cell Division Inducer	Esophagogastric Cancer	6p	0.0256	0.276484159	12.75602459	14.76148207	-2.00545748
Angiogenesis Inhibitor	Esophagogastric Cancer	6p	0.0296	0.294237653	12.75602459	14.76148207	-2.00545748
Protein Synthesis Inhibitor	Breast Cancer	13q	0.0148	0.207997886	33.0407338	35.04619128	-2.00545748
Actin Related Protein Inhibitor	Breast Cancer	13q	0.0158	0.218585848	33.0407338	35.04619128	-2.00545748
Dna Damage Inducer	Breast Cancer	13q	0.0158	0.218585848	33.0407338	35.04619128	-2.00545748
Apoptosis Stimulant	Breast Cancer	13q	0.016	0.220549508	33.0407338	35.04619128	-2.00545748
Nfkb Pathway Inhibitor	Breast Cancer	13q	0.0238	0.266684366	33.0407338	35.04619128	-2.00545748
Breast Cancer Resistance Protein Inhibitor	Breast Cancer	13q	0.0246	0.270854658	33.0407338	35.04619128	-2.00545748
Microtubule Inhibitor	Esophagogastric Cancer	17p	0.0229	0.262801467	11.9998685	14.03820232	-2.03833382
Anticancer Agent	Esophagogastric Cancer	6p	0.001	0.045608919	12.75602459	14.79435842	-2.03833383
Antineoplastic Agent	Esophagogastric Cancer	6p	0.001	0.045608919	12.75602459	14.79435842	-2.03833383
Antitumor Agent	Esophagogastric Cancer	6p	0.001	0.045608919	12.75602459	14.79435842	-2.03833383
Oxidative Stress Inducer	Esophagogastric Cancer	6p	0.0039	0.104222111	12.75602459	14.79435842	-2.03833383
Protein Synthesis Inhibitor	Esophagogastric Cancer	6p	0.0039	0.104222111	12.75602459	14.79435842	-2.03833383
Actin Related Protein Inhibitor	Esophagogastric Cancer	6p	0.0041	0.106881373	12.75602459	14.79435842	-2.03833383
Cell Death Inhibitor	Esophagogastric Cancer	6p	0.0086	0.161265162	12.75602459	14.79435842	-2.03833383
Cell Proliferation Inhibitor	Esophagogastric Cancer	6p	0.0086	0.161265162	12.75602459	14.79435842	-2.03833383
Cell Cycle Inhibitor	Esophagogastric Cancer	6p	0.0086	0.161265162	12.75602459	14.79435842	-2.03833383
Dna Damage Inducer	Esophagogastric Cancer	6p	0.0086	0.161265162	12.75602459	14.79435842	-2.03833383
Apoptosis Stimulant	Esophagogastric Cancer	6p	0.0093	0.169258727	12.75602459	14.79435842	-2.03833383
Radical Formation Stimulant	Esophagogastric Cancer	6p	0.0166	0.225546244	12.75602459	14.79435842	-2.03833383
Gene Expression Stimulant	Esophagogastric Cancer	9q	0.0167	0.226096232	12.75602459	14.79435842	-2.03833383
Map Kinase Inhibitor	Esophagogastric Cancer	6p	0.0264	0.27945239	12.75602459	14.79435842	-2.03833383
Gene Expression Stimulant	Esophagogastric Cancer	6q	0.0093	0.169258727	12.09849755	14.16970773	-2.07121018
Nfkb Pathway Inhibitor	Esophagogastric Cancer	6p	0.0055	0.124995726	12.75602459	14.86011112	-2.10408653
Breast Cancer Resistance Protein Inhibitor	Esophagogastric Cancer	6p	0.0064	0.136577849	12.75602459	14.86011112	-2.10408653
Actin Related Protein Inhibitor	Esophagogastric Cancer	3p	0.0171	0.230455651	12.75602459	14.86011112	-2.10408653
Cell Proliferation Inhibitor	Esophagogastric Cancer	3p	0.0188	0.241727273	12.75602459	14.86011112	-2.10408653
Cell Cycle Inhibitor	Esophagogastric Cancer	3p	0.0188	0.241727273	12.75602459	14.86011112	-2.10408653
Dna Damage Inducer	Esophagogastric Cancer	3p	0.0188	0.241727273	12.75602459	14.86011112	-2.10408653
Cell Death Inhibitor	Esophagogastric Cancer	3p	0.0193	0.244374762	12.75602459	14.86011112	-2.10408653
Apoptosis Stimulant	Esophagogastric Cancer	3p	0.0206	0.252421198	12.75602459	14.86011112	-2.10408653
Breast Cancer Resistance Protein Inhibitor	Esophagogastric Cancer	3p	0.0284	0.289775902	12.75602459	14.86011112	-2.10408653
Tubulin Polymerization Inhibitor	Esophagogastric Cancer	11q	0.0319	0.303804083	12.75602459	14.86011112	-2.10408653
Growth Factor Receptor Inhibitor	Esophagogastric Cancer	11q	0.0408	0.33278083	12.75602459	14.86011112	-2.10408653
Parp Inhibitor	Esophagogastric Cancer	11p	0.0032	0.094437292	11.27658875	13.38067528	-2.10408653
Chk Inhibitor	Sarcoma	10q	0.018	0.238356574	16.53680508	18.64089161	-2.10408653
Cell Death Inhibitor	Sarcoma	10q	0.037	0.321988281	16.53680508	18.64089161	-2.10408653
Oxidative Stress Inducer	Sarcoma	10q	0.037	0.321988281	16.53680508	18.64089161	-2.10408653
Cell Cycle Inhibitor	Sarcoma	10q	0.037	0.321988281	16.53680508	18.64089161	-2.10408653
Anticancer Agent	Sarcoma	10q	0.0371	0.321988281	16.53680508	18.64089161	-2.10408653
Antineoplastic Agent	Sarcoma	10q	0.0371	0.321988281	16.53680508	18.64089161	-2.10408653
Cell Proliferation Inhibitor	Sarcoma	10q	0.0371	0.321988281	16.53680508	18.64089161	-2.10408653
Antitumor Agent	Sarcoma	10q	0.0371	0.321988281	16.53680508	18.64089161	-2.10408653
Cdk Inhibitor	Sarcoma	10q	0.0453	0.346925979	16.53680508	18.64089161	-2.10408653
Cell Death Inhibitor	Breast Cancer	1p	0.0431	0.33966479	32.44895946	34.55304599	-2.10408653
Dna Repair Enzyme Inhibitor	Esophagogastric Cancer	14q	0.0165	0.224876986	10.45467995	12.59164283	-2.13696288
Anticancer Agent	Colorectal Cancer	21q	0.0326	0.307278979	20.9093599	23.04632278	-2.13696288
Antineoplastic Agent	Colorectal Cancer	21q	0.0326	0.307278979	20.9093599	23.04632278	-2.13696288
Thymidylate Synthase Inhibitor	Sarcoma	10q	0.0196	0.247466287	19.89019298	22.02715587	-2.13696289
Tubulin Polymerization Inhibitor	Sarcoma	10q	0.0201	0.249590149	19.89019298	22.02715587	-2.13696289
Dna Damage Inducer	Sarcoma	10q	0.0236	0.265562421	19.89019298	22.02715587	-2.13696289
Protein Synthesis Inhibitor	Sarcoma	10q	0.0236	0.265562421	19.89019298	22.02715587	-2.13696289
Parp Inhibitor	Sarcoma	10q	0.0454	0.347491652	19.89019298	22.02715587	-2.13696289
Nfkb Pathway Inhibitor	Sarcoma	10q	0.046	0.348733713	19.89019298	22.02715587	-2.13696289
Breast Cancer Resistance Protein Inhibitor	Sarcoma	10q	0.0468	0.351132054	19.89019298	22.02715587	-2.13696289
P53 Activator	Breast Cancer	13q	0.0305	0.296633138	37.21603051	39.38586974	-2.16983923
P Glycoprotein Inhibitor	Esophagogastric Cancer	17p	0.0161	0.221354188	11.9998685	14.16970773	-2.16983923
Ribonucleotide Reductase Inhibitor	Esophagogastric Cancer	7q	0.0236	0.265562421	12.59164283	14.76148207	-2.16983924
Thymidylate Synthase Inhibitor	Esophagogastric Cancer	7q	0.0251	0.272857318	12.59164283	14.76148207	-2.16983924
Kinesin-Like Spindle Protein Inhibitor	Esophagogastric Cancer	11q	0.031	0.29908926	14.03820232	16.24091791	-2.20271559
Protein Synthesis Stimulant	Esophagogastric Cancer	15q	0.0489	0.356819704	12.78890094	15.02449288	-2.23559194
Endonuclease Inhibitor	Esophagogastric Cancer	6p	0.012	0.187033998	12.75602459	15.02449288	-2.26846829
Dna Synthesis Inhibitor	Esophagogastric Cancer	7q	0.0153	0.214006839	12.59164283	14.86011112	-2.26846829
Hypoxia Inducible Factor Inhibitor	Esophagogastric Cancer	3p	0.0157	0.21765537	12.75602459	15.02449288	-2.26846829
Oxidative Stress Inducer	Esophagogastric Cancer	3p	0.0161	0.221354188	12.75602459	15.02449288	-2.26846829
Protein Synthesis Inhibitor	Esophagogastric Cancer	3p	0.0161	0.221354188	12.75602459	15.02449288	-2.26846829
Antineoplastic Agent	Esophagogastric Cancer	3p	0.0216	0.258316399	12.75602459	15.02449288	-2.26846829
Antitumor Agent	Esophagogastric Cancer	3p	0.0216	0.258316399	12.75602459	15.02449288	-2.26846829
Nfkb Pathway Inhibitor	Esophagogastric Cancer	3p	0.0221	0.259328773	12.75602459	15.02449288	-2.26846829
Radical Formation Stimulant	Esophagogastric Cancer	7q	0.0221	0.259328773	12.59164283	14.86011112	-2.26846829
Anticancer Agent	Esophagogastric Cancer	3p	0.0223	0.260525923	12.75602459	15.02449288	-2.26846829
Antimetabolite	Esophagogastric Cancer	6p	0.0226	0.261959024	12.75602459	15.02449288	-2.26846829
Radical Formation Stimulant	Esophagogastric Cancer	3p	0.0229	0.262801467	12.75602459	15.02449288	-2.26846829
Actin Related Protein Inhibitor	Esophagogastric Cancer	16p	0.0471	0.351762769	12.59164283	14.86011112	-2.26846829
Anticancer Agent	Pancreatic Cancer	17p	0.0324	0.306262353	16.99707401	19.2655423	-2.26846829
Antineoplastic Agent	Pancreatic Cancer	17p	0.0324	0.306262353	16.99707401	19.2655423	-2.26846829
Antitumor Agent	Pancreatic Cancer	17p	0.0324	0.306262353	16.99707401	19.2655423	-2.26846829
Dna Binding Agent	Breast Cancer	13q	0.0173	0.232561678	34.55304599	36.82151429	-2.2684683
Caspase Activator	Esophagogastric Cancer	13q	0.0063	0.134876812	12.49301378	14.79435842	-2.30134464
Metallic Radical Formation Stimulant	Esophagogastric Cancer	13q	0.0073	0.146949963	12.49301378	14.79435842	-2.30134464
Gene Expression Stimulant	Esophagogastric Cancer	13q	0.0097	0.172870643	12.49301378	14.79435842	-2.30134464
P53 Stabilizing Agent	Esophagogastric Cancer	13q	0.0451	0.346092063	12.49301378	14.79435842	-2.30134464
Growth Factor Receptor Inhibitor	Esophagogastric Cancer	3p	0.0056	0.125869822	12.52589013	14.86011112	-2.33422099
Thymidylate Synthase Inhibitor	Esophagogastric Cancer	3p	0.0072	0.146949963	12.52589013	14.86011112	-2.33422099
Metallic Radical Formation Stimulant	Esophagogastric Cancer	18q	0.009	0.165041379	12.52589013	14.86011112	-2.33422099
Caspase Activator	Esophagogastric Cancer	18q	0.01	0.174819198	12.52589013	14.86011112	-2.33422099
Ribonucleotide Reductase Inhibitor	Esophagogastric Cancer	3p	0.0105	0.178700685	12.52589013	14.86011112	-2.33422099
Rad51 Inhibitor	Esophagogastric Cancer	18q	0.0139	0.199892374	12.52589013	14.86011112	-2.33422099
Map Kinase Inhibitor	Sarcoma	10q	0.0154	0.215066176	16.53680508	18.87102607	-2.33422099
P53 Stabilizing Agent	Esophagogastric Cancer	15q	0.0278	0.285516416	12.52589013	14.86011112	-2.33422099
Growth Factor Receptor Inhibitor	Esophagogastric Cancer	16p	0.0285	0.290573236	12.52589013	14.86011112	-2.33422099
Plk Inhibitor	Sarcoma	10q	0.0289	0.290969708	16.53680508	18.87102607	-2.33422099
Actin Related Protein Inhibitor	Sarcoma	10q	0.0296	0.294237653	16.53680508	18.87102607	-2.33422099
Growth Factor Receptor Inhibitor	Sarcoma	10q	0.0322	0.305131148	16.53680508	18.87102607	-2.33422099
G Protein Signaling Inhibitor	Sarcoma	10q	0.0326	0.307278979	16.53680508	18.87102607	-2.33422099
Angiogenesis Inhibitor	Sarcoma	10q	0.0327	0.307894122	16.53680508	18.87102607	-2.33422099
Tp53 Activator	Esophagogastric Cancer	15q	0.0355	0.315911981	12.52589013	14.86011112	-2.33422099
Antineoplastic Agent	Esophagogastric Cancer	10q	0.0385	0.326752314	12.52589013	14.86011112	-2.33422099
Antitumor Agent	Esophagogastric Cancer	10q	0.0385	0.326752314	12.52589013	14.86011112	-2.33422099
Anticancer Agent	Esophagogastric Cancer	10q	0.0392	0.329017677	12.52589013	14.86011112	-2.33422099
Thymidylate Synthase Inhibitor	Esophagogastric Cancer	16p	0.0392	0.329017677	12.52589013	14.86011112	-2.33422099
P53 Activator	Non-Small Cell Lung Cancer	12q	0.0429	0.338992868	20.28470921	22.6189302	-2.33422099
Caspase Activator	Non-Small Cell Lung Cancer	12q	0.0479	0.354483997	20.28470921	22.6189302	-2.33422099
Metallic Radical Formation Stimulant	Non-Small Cell Lung Cancer	12q	0.0479	0.354483997	20.28470921	22.6189302	-2.33422099
Rad51 Inhibitor	Esophagogastric Cancer	13q	0.0026	0.08309375	12.49301378	14.86011112	-2.36709734
Oxidative Stress Inducer	Esophagogastric Cancer	11p	0.0461	0.348733713	12.49301378	14.86011112	-2.36709734
Protein Synthesis Inhibitor	Esophagogastric Cancer	11p	0.0461	0.348733713	12.49301378	14.86011112	-2.36709734
Actin Related Protein Inhibitor	Esophagogastric Cancer	11p	0.0482	0.354533333	12.49301378	14.86011112	-2.36709734
Growth Factor Receptor Inhibitor	Esophagogastric Cancer	11p	0.026	0.27831723	12.42726107	14.79435842	-2.36709735
Hypoxia Inducible Factor Inhibitor	Esophagogastric Cancer	6p	0.0015	0.057554113	12.39438472	14.79435842	-2.3999737
Dna Replication Inhibitor	Esophagogastric Cancer	18q	0.0132	0.194345515	12.39438472	14.79435842	-2.3999737
Dna Binding Agent	Esophagogastric Cancer	18q	0.0179	0.237268694	12.39438472	14.79435842	-2.3999737
Plk Inhibitor	Esophagogastric Cancer	11q	0.0254	0.275218419	14.03820232	16.43817602	-2.3999737
Tubulin Polymerization Inhibitor	Esophagogastric Cancer	11p	0.0215	0.25821364	12.42726107	14.86011112	-2.43285005
Hypoxia Inducible Factor Inhibitor	Esophagogastric Cancer	7q	0.0157	0.21765537	12.59164283	15.02449288	-2.43285005
Oxidative Stress Inducer	Esophagogastric Cancer	16p	0.0453	0.346925979	12.59164283	15.02449288	-2.43285005
Protein Synthesis Inhibitor	Esophagogastric Cancer	16p	0.0453	0.346925979	12.59164283	15.02449288	-2.43285005
Breast Cancer Resistance Protein Inhibitor	Esophagogastric Cancer	16p	0.0472	0.351762769	12.59164283	15.02449288	-2.43285005
Bcrp Inhibitor	Bladder Cancer	15q	0.0049	0.116852915	24.92027485	27.3531249	-2.43285005
Endonuclease Inhibitor	Bladder Cancer	15q	0.006	0.130985222	24.92027485	27.3531249	-2.43285005
Rad51 Inhibitor	Bladder Cancer	15q	0.0062	0.133057304	24.92027485	27.3531249	-2.43285005
Hypoxia Inducible Factor Prolyl Hydroxylase Inhibitor	Bladder Cancer	15q	0.0269	0.280828818	24.92027485	27.3531249	-2.43285005
Cell Division Inducer	Bladder Cancer	15q	0.0283	0.289199462	24.92027485	27.3531249	-2.43285005
Map Kinase Inhibitor	Bladder Cancer	15q	0.0283	0.289199462	24.92027485	27.3531249	-2.43285005
Chk Inhibitor	Bladder Cancer	15q	0.039	0.328593236	24.92027485	27.3531249	-2.43285005
Chk Inhibitor	Sarcoma	12q	0.0351	0.315761825	16.40529967	18.87102607	-2.4657264
Anticancer Agent	Sarcoma	12q	0.0382	0.325974968	16.40529967	18.87102607	-2.4657264
Antineoplastic Agent	Sarcoma	12q	0.0382	0.325974968	16.40529967	18.87102607	-2.4657264
Cell Proliferation Inhibitor	Sarcoma	12q	0.0382	0.325974968	16.40529967	18.87102607	-2.4657264
Antitumor Agent	Sarcoma	12q	0.0382	0.325974968	16.40529967	18.87102607	-2.4657264
Cell Death Inhibitor	Sarcoma	12q	0.0383	0.32630471	16.40529967	18.87102607	-2.4657264
Oxidative Stress Inducer	Sarcoma	12q	0.0383	0.32630471	16.40529967	18.87102607	-2.4657264
Cell Cycle Inhibitor	Sarcoma	12q	0.0383	0.32630471	16.40529967	18.87102607	-2.4657264
Dna Replication Inhibitor	Esophagogastric Cancer	15q	0.0009	0.043041367	12.39438472	14.86011112	-2.4657264
Rad51 Inhibitor	Esophagogastric Cancer	15q	0.0009	0.043041367	12.39438472	14.86011112	-2.4657264
Gene Expression Stimulant	Esophagogastric Cancer	6p	0.0099	0.174216413	12.39438472	14.86011112	-2.4657264
Immune Response Modulator	Esophagogastric Cancer	15q	0.0112	0.181811966	12.39438472	14.86011112	-2.4657264
Membrane Integrity Inhibitor	Esophagogastric Cancer	15q	0.0121	0.187384391	12.39438472	14.86011112	-2.4657264
P53 Activator	Esophagogastric Cancer	15q	0.0121	0.187384391	12.39438472	14.86011112	-2.4657264
Gene Expression Stimulant	Esophagogastric Cancer	15q	0.0012	0.049164869	12.52589013	15.02449288	-2.49860275
Tubulin Polymerization Inhibitor	Esophagogastric Cancer	3p	0.0034	0.097525351	12.52589013	15.02449288	-2.49860275
Dna Synthesis Inhibitor	Esophagogastric Cancer	3p	0.0042	0.108425243	12.52589013	15.02449288	-2.49860275
Tubulin Polymerization Inhibitor	Esophagogastric Cancer	16p	0.023	0.263380706	12.52589013	15.02449288	-2.49860275
Dna Synthesis Inhibitor	Esophagogastric Cancer	16p	0.0383	0.32630471	12.52589013	15.02449288	-2.49860275
Growth Factor Receptor Inhibitor	Esophagogastric Cancer	7q	0.0131	0.194271612	12.26287931	14.76148207	-2.49860276
Immune Response Modulator	Esophagogastric Cancer	5q	0.0218	0.258316399	12.32863202	14.86011112	-2.5314791
Immune Response Stimulator	Esophagogastric Cancer	5q	0.0273	0.283336066	12.32863202	14.86011112	-2.5314791
Immunostimulant	Esophagogastric Cancer	5q	0.0273	0.283336066	12.32863202	14.86011112	-2.5314791
Dna Synthesis Inhibitor	Esophagogastric Cancer	11p	0.0333	0.310901334	12.49301378	15.02449288	-2.5314791
Tubulin Polymerization Inhibitor	Esophagogastric Cancer	10q	0.046	0.348733713	12.49301378	15.02449288	-2.5314791
Reducing Agent	Esophagogastric Cancer	15q	0.0326	0.307278979	12.78890094	15.3532564	-2.56435546
Differentiation Inducer	Esophagogastric Cancer	15q	0.036	0.317808765	12.78890094	15.3532564	-2.56435546
Apoptosis Inhibitor	Esophagogastric Cancer	15q	0.0406	0.332375	12.78890094	15.3532564	-2.56435546
Aldehyde Dehydrogenase Activator	Esophagogastric Cancer	15q	0.0451	0.346092063	12.78890094	15.3532564	-2.56435546
Folate Receptor Ligand	Esophagogastric Cancer	15q	0.0451	0.346092063	12.78890094	15.3532564	-2.56435546
Nad Precursor	Esophagogastric Cancer	15q	0.0451	0.346092063	12.78890094	15.3532564	-2.56435546
Vitamin Analog	Esophagogastric Cancer	15q	0.0451	0.346092063	12.78890094	15.3532564	-2.56435546
Vitamin B	Esophagogastric Cancer	15q	0.0451	0.346092063	12.78890094	15.3532564	-2.56435546
Radical Formation Stimulant	Esophagogastric Cancer	9q	0.0007	0.03760202	12.75602459	15.3532564	-2.59723181
Endonuclease Inhibitor	Esophagogastric Cancer	9q	0.0011	0.046723642	12.75602459	15.3532564	-2.59723181
Tubulin Polymerization Inhibitor	Esophagogastric Cancer	7q	0.0098	0.173605596	12.26287931	14.86011112	-2.59723181
Oxidative Stress Inducer	Esophagogastric Cancer	7q	0.0113	0.182322209	12.26287931	14.86011112	-2.59723181
Protein Synthesis Inhibitor	Esophagogastric Cancer	7q	0.0113	0.182322209	12.26287931	14.86011112	-2.59723181
Actin Related Protein Inhibitor	Esophagogastric Cancer	7q	0.0116	0.184807669	12.26287931	14.86011112	-2.59723181
Cell Proliferation Inhibitor	Esophagogastric Cancer	7q	0.012	0.187033998	12.26287931	14.86011112	-2.59723181
Cell Cycle Inhibitor	Esophagogastric Cancer	7q	0.012	0.187033998	12.26287931	14.86011112	-2.59723181
Dna Damage Inducer	Esophagogastric Cancer	7q	0.012	0.187033998	12.26287931	14.86011112	-2.59723181
Cell Death Inhibitor	Esophagogastric Cancer	7q	0.0122	0.188493899	12.26287931	14.86011112	-2.59723181
Apoptosis Stimulant	Esophagogastric Cancer	7q	0.0125	0.191239931	12.26287931	14.86011112	-2.59723181
G Protein Signaling Inhibitor	Esophagogastric Cancer	6p	0.016	0.220549508	12.75602459	15.3532564	-2.59723181
Nfkb Pathway Modulator	Esophagogastric Cancer	6p	0.016	0.220549508	12.75602459	15.3532564	-2.59723181
Hypoxia Inducible Factor Prolyl Hydroxylase Inhibitor	Esophagogastric Cancer	6p	0.0168	0.227218718	12.75602459	15.3532564	-2.59723181
Dna Synthesis Inhibitor	Esophagogastric Cancer	11q	0.0331	0.309795495	12.75602459	15.3532564	-2.59723181
Dihydrofolate Reductase Inhibitor	Esophagogastric Cancer	6p	0.0361	0.318480093	12.75602459	15.3532564	-2.59723181
Growth Factor Receptor Inhibitor	Esophagogastric Cancer	9q	0	0	12.39438472	15.02449288	-2.63010816
Thymidylate Synthase Inhibitor	Esophagogastric Cancer	9q	0.0001	0.010266409	12.39438472	15.02449288	-2.63010816
Rad51 Inhibitor	Esophagogastric Cancer	5q	0.0118	0.186568986	12.19712661	14.86011112	-2.66298451
Dna Repair Enzyme Inhibitor	Esophagogastric Cancer	5q	0.0018	0.065474692	10.45467995	13.11766446	-2.66298451
Survivin Inhibitor	Esophagogastric Cancer	16p	0.0014	0.054583578	10.68481441	13.34779893	-2.66298452
Bcrp Inhibitor	Esophagogastric Cancer	15q	0.0299	0.294787171	10.68481441	13.34779893	-2.66298452
Hypoxia Inducible Factor Inhibitor	Esophagogastric Cancer	5q	0.0004	0.027341902	12.32863202	15.02449288	-2.69586086
Antineoplastic Agent	Esophagogastric Cancer	5q	0.0007	0.03760202	12.32863202	15.02449288	-2.69586086
Antitumor Agent	Esophagogastric Cancer	5q	0.0007	0.03760202	12.32863202	15.02449288	-2.69586086
Anticancer Agent	Esophagogastric Cancer	5q	0.0008	0.040986513	12.32863202	15.02449288	-2.69586086
Membrane Integrity Inhibitor	Esophagogastric Cancer	5q	0.0261	0.278826436	12.32863202	15.02449288	-2.69586086
Tp53 Activator	Esophagogastric Cancer	5q	0.0285	0.290573236	12.32863202	15.02449288	-2.69586086
P53 Stabilizing Agent	Esophagogastric Cancer	5q	0.0303	0.296633138	12.32863202	15.02449288	-2.69586086
Radical Formation Stimulant	Breast Cancer	13q	0.0373	0.322224496	33.0407338	35.76947102	-2.72873722
Antimetabolite	Esophagogastric Cancer	9q	0.003	0.090647727	13.51218069	16.24091791	-2.72873722
Anticancer Agent	Esophagogastric Cancer	9q	0	0	12.59164283	15.3532564	-2.76161357
Antineoplastic Agent	Esophagogastric Cancer	9q	0	0	12.59164283	15.3532564	-2.76161357
Antitumor Agent	Esophagogastric Cancer	9q	0	0	12.59164283	15.3532564	-2.76161357
Hypoxia Inducible Factor Inhibitor	Esophagogastric Cancer	9q	0.0001	0.010266409	12.59164283	15.3532564	-2.76161357
Oxidative Stress Inducer	Esophagogastric Cancer	9q	0.0001	0.010266409	12.59164283	15.3532564	-2.76161357
Actin Related Protein Inhibitor	Esophagogastric Cancer	9q	0.0001	0.010266409	12.59164283	15.3532564	-2.76161357
Dna Synthesis Inhibitor	Esophagogastric Cancer	9q	0.0001	0.010266409	12.59164283	15.3532564	-2.76161357
Protein Synthesis Inhibitor	Esophagogastric Cancer	9q	0.0001	0.010266409	12.59164283	15.3532564	-2.76161357
Cell Death Inhibitor	Esophagogastric Cancer	9q	0.0002	0.017609272	12.59164283	15.3532564	-2.76161357
Cell Proliferation Inhibitor	Esophagogastric Cancer	9q	0.0002	0.017609272	12.59164283	15.3532564	-2.76161357
Apoptosis Stimulant	Esophagogastric Cancer	9q	0.0002	0.017609272	12.59164283	15.3532564	-2.76161357
Cell Cycle Inhibitor	Esophagogastric Cancer	9q	0.0002	0.017609272	12.59164283	15.3532564	-2.76161357
Dna Damage Inducer	Esophagogastric Cancer	9q	0.0002	0.017609272	12.59164283	15.3532564	-2.76161357
Ribonucleotide Reductase Inhibitor	Esophagogastric Cancer	9q	0.0002	0.017609272	12.59164283	15.3532564	-2.76161357
Nfkb Pathway Inhibitor	Esophagogastric Cancer	9q	0.0003	0.023188953	12.59164283	15.3532564	-2.76161357
Breast Cancer Resistance Protein Inhibitor	Esophagogastric Cancer	9q	0.0004	0.027341902	12.59164283	15.3532564	-2.76161357
Anticancer Agent	Esophagogastric Cancer	7q	0.0034	0.097525351	12.26287931	15.02449288	-2.76161357
Antineoplastic Agent	Esophagogastric Cancer	7q	0.0035	0.09985515	12.26287931	15.02449288	-2.76161357
Antitumor Agent	Esophagogastric Cancer	7q	0.0035	0.09985515	12.26287931	15.02449288	-2.76161357
Antimetabolite	Esophagogastric Cancer	9p	0.0074	0.146949963	12.59164283	15.3532564	-2.76161357
Nfkb Pathway Inhibitor	Esophagogastric Cancer	7q	0.0215	0.25821364	12.26287931	15.02449288	-2.76161357
Breast Cancer Resistance Protein Inhibitor	Esophagogastric Cancer	7q	0.0242	0.26888764	12.26287931	15.02449288	-2.76161357
Endonuclease Inhibitor	Esophagogastric Cancer	7q	0.0256	0.276484159	12.59164283	15.3532564	-2.76161357
Nfkb Pathway Inhibitor	Esophagogastric Cancer	16p	0.0413	0.333282853	12.59164283	15.3532564	-2.76161357
Endonuclease Inhibitor	Esophagogastric Cancer	16p	0.0429	0.338992868	12.59164283	15.3532564	-2.76161357
Hypoxia Inducible Factor Inhibitor	Esophagogastric Cancer	9p	0.0001	0.010266409	12.23000296	15.02449288	-2.79448992
Radical Formation Stimulant	Esophagogastric Cancer	9p	0.0001	0.010266409	12.23000296	15.02449288	-2.79448992
Ribonucleotide Reductase Inhibitor	Esophagogastric Cancer	9p	0.0001	0.010266409	12.23000296	15.02449288	-2.79448992
Microtubule Inhibitor	Esophagogastric Cancer	16p	0.0004	0.027341902	10.68481441	13.47930434	-2.79448993
Dna Alkylating Agent	Esophagogastric Cancer	15q	0.0038	0.103632821	10.68481441	13.47930434	-2.79448993
Dna Cross-Linking	Esophagogastric Cancer	15q	0.0038	0.103632821	10.68481441	13.47930434	-2.79448993
Oxidizing Agent	Esophagogastric Cancer	15q	0.0038	0.103632821	10.68481441	13.47930434	-2.79448993
Anticancer Agent	Esophagogastric Cancer	15q	0.0006	0.033658228	12.52589013	15.3532564	-2.82736627
Antineoplastic Agent	Esophagogastric Cancer	15q	0.0006	0.033658228	12.52589013	15.3532564	-2.82736627
Antitumor Agent	Esophagogastric Cancer	15q	0.0006	0.033658228	12.52589013	15.3532564	-2.82736627
Oxidative Stress Inducer	Esophagogastric Cancer	15q	0.0029	0.088837558	12.52589013	15.3532564	-2.82736627
Protein Synthesis Inhibitor	Esophagogastric Cancer	15q	0.0029	0.088837558	12.52589013	15.3532564	-2.82736627
Actin Related Protein Inhibitor	Esophagogastric Cancer	15q	0.0032	0.094437292	12.52589013	15.3532564	-2.82736627
Cell Death Inhibitor	Esophagogastric Cancer	15q	0.0036	0.101402542	12.52589013	15.3532564	-2.82736627
Cell Proliferation Inhibitor	Esophagogastric Cancer	15q	0.004	0.105411298	12.52589013	15.3532564	-2.82736627
Cell Cycle Inhibitor	Esophagogastric Cancer	15q	0.004	0.105411298	12.52589013	15.3532564	-2.82736627
Dna Damage Inducer	Esophagogastric Cancer	15q	0.004	0.105411298	12.52589013	15.3532564	-2.82736627
Apoptosis Stimulant	Esophagogastric Cancer	15q	0.0047	0.114549038	12.52589013	15.3532564	-2.82736627
Hypoxia Inducible Factor Inhibitor	Esophagogastric Cancer	15q	0.0078	0.152838615	12.52589013	15.3532564	-2.82736627
Radical Formation Stimulant	Esophagogastric Cancer	15q	0.0092	0.16812921	12.52589013	15.3532564	-2.82736627
Thymidylate Synthase Inhibitor	Esophagogastric Cancer	15q	0.0092	0.16812921	12.52589013	15.3532564	-2.82736627
Nfkb Pathway Inhibitor	Esophagogastric Cancer	15q	0.013	0.193978676	12.52589013	15.3532564	-2.82736627
Breast Cancer Resistance Protein Inhibitor	Esophagogastric Cancer	15q	0.0144	0.203884984	12.52589013	15.3532564	-2.82736627
P53 Activator	Esophagogastric Cancer	5q	0.0182	0.238510596	12.19712661	15.02449288	-2.82736627
P Glycoprotein Inhibitor	Esophagogastric Cancer	16p	0.0003	0.023188953	10.68481441	13.51218069	-2.82736628
Anticancer Agent	Non-Small Cell Lung Cancer	19p	0.0407	0.332681525	22.02715587	24.88739849	-2.86024262
Antineoplastic Agent	Non-Small Cell Lung Cancer	19p	0.0407	0.332681525	22.02715587	24.88739849	-2.86024262
Cell Proliferation Inhibitor	Non-Small Cell Lung Cancer	19p	0.0407	0.332681525	22.02715587	24.88739849	-2.86024262
Antitumor Agent	Non-Small Cell Lung Cancer	19p	0.0459	0.348733713	22.02715587	24.88739849	-2.86024262
Cell Cycle Inhibitor	Breast Cancer	13q	0.0117	0.185733134	32.02156689	34.91468587	-2.89311898
Caspase Activator	Non-Small Cell Lung Cancer	3q	0.0134	0.195450357	21.63263964	24.52575862	-2.89311898
Metallic Radical Formation Stimulant	Non-Small Cell Lung Cancer	3q	0.0134	0.195450357	21.63263964	24.52575862	-2.89311898
P53 Activator	Non-Small Cell Lung Cancer	3q	0.0135	0.195727917	21.63263964	24.52575862	-2.89311898
Immune Response Modulator	Non-Small Cell Lung Cancer	19p	0.0441	0.343977413	21.63263964	24.52575862	-2.89311898
Immune Response Stimulator	Non-Small Cell Lung Cancer	19p	0.0441	0.343977413	21.63263964	24.52575862	-2.89311898
Immunostimulant	Non-Small Cell Lung Cancer	19p	0.0441	0.343977413	21.63263964	24.52575862	-2.89311898
Membrane Integrity Inhibitor	Non-Small Cell Lung Cancer	19p	0.0441	0.343977413	21.63263964	24.52575862	-2.89311898
Survivin Inhibitor	Esophagogastric Cancer	9q	0.0364	0.319747605	9.6656475	12.59164283	-2.92599533
Bcrp Inhibitor	Esophagogastric Cancer	9q	0.0371	0.321988281	9.6656475	12.59164283	-2.92599533
Polyamine Biosynthesis Inhibitor	Esophagogastric Cancer	9q	0.0463	0.349055004	9.6656475	12.59164283	-2.92599533
Dihydrofolate Reductase Inhibitor	Esophagogastric Cancer	11q	0.0425	0.336431974	13.51218069	16.43817602	-2.92599533
Tubulin Polymerization Inhibitor	Esophagogastric Cancer	9q	0	0	12.39438472	15.3532564	-2.95887168
Tubulin Polymerization Inhibitor	Esophagogastric Cancer	15q	0.0025	0.081067073	12.39438472	15.3532564	-2.95887168
Growth Factor Receptor Inhibitor	Esophagogastric Cancer	15q	0.0032	0.094437292	12.39438472	15.3532564	-2.95887168
Dna Synthesis Inhibitor	Esophagogastric Cancer	15q	0.0055	0.124995726	12.39438472	15.3532564	-2.95887168
Ribonucleotide Reductase Inhibitor	Esophagogastric Cancer	15q	0.0107	0.178700685	12.39438472	15.3532564	-2.95887168
Angiogenesis Inhibitor	Breast Cancer	13q	0.0099	0.174216413	32.08731959	35.04619128	-2.95887169
Growth Factor Receptor Inhibitor	Esophagogastric Cancer	13q	0.0001	0.010266409	12.32863202	15.3532564	-3.02462438
Oxidative Stress Inducer	Esophagogastric Cancer	13q	0.0001	0.010266409	12.32863202	15.3532564	-3.02462438
Actin Related Protein Inhibitor	Esophagogastric Cancer	13q	0.0001	0.010266409	12.32863202	15.3532564	-3.02462438
Protein Synthesis Inhibitor	Esophagogastric Cancer	13q	0.0001	0.010266409	12.32863202	15.3532564	-3.02462438
Anticancer Agent	Esophagogastric Cancer	13q	0.0002	0.017609272	12.32863202	15.3532564	-3.02462438
Antineoplastic Agent	Esophagogastric Cancer	13q	0.0002	0.017609272	12.32863202	15.3532564	-3.02462438
Antitumor Agent	Esophagogastric Cancer	13q	0.0002	0.017609272	12.32863202	15.3532564	-3.02462438
Endonuclease Inhibitor	Esophagogastric Cancer	9p	0.0002	0.017609272	12.32863202	15.3532564	-3.02462438
Tubulin Polymerization Inhibitor	Esophagogastric Cancer	13q	0.0002	0.017609272	12.32863202	15.3532564	-3.02462438
Cell Death Inhibitor	Esophagogastric Cancer	5q	0.0003	0.023188953	12.32863202	15.3532564	-3.02462438
Cell Proliferation Inhibitor	Esophagogastric Cancer	5q	0.0003	0.023188953	12.32863202	15.3532564	-3.02462438
Apoptosis Stimulant	Esophagogastric Cancer	5q	0.0003	0.023188953	12.32863202	15.3532564	-3.02462438
Cell Cycle Inhibitor	Esophagogastric Cancer	5q	0.0003	0.023188953	12.32863202	15.3532564	-3.02462438
Dna Damage Inducer	Esophagogastric Cancer	5q	0.0003	0.023188953	12.32863202	15.3532564	-3.02462438
Thymidylate Synthase Inhibitor	Esophagogastric Cancer	13q	0.0003	0.023188953	12.32863202	15.3532564	-3.02462438
Cell Death Inhibitor	Esophagogastric Cancer	13q	0.0004	0.027341902	12.32863202	15.3532564	-3.02462438
Cell Proliferation Inhibitor	Esophagogastric Cancer	13q	0.0004	0.027341902	12.32863202	15.3532564	-3.02462438
Nfkb Pathway Inhibitor	Esophagogastric Cancer	13q	0.0004	0.027341902	12.32863202	15.3532564	-3.02462438
Breast Cancer Resistance Protein Inhibitor	Esophagogastric Cancer	5q	0.0004	0.027341902	12.32863202	15.3532564	-3.02462438
Cell Cycle Inhibitor	Esophagogastric Cancer	13q	0.0004	0.027341902	12.32863202	15.3532564	-3.02462438
Dna Damage Inducer	Esophagogastric Cancer	13q	0.0004	0.027341902	12.32863202	15.3532564	-3.02462438
Hypoxia Inducible Factor Inhibitor	Esophagogastric Cancer	13q	0.0005	0.030704388	12.32863202	15.3532564	-3.02462438
Apoptosis Stimulant	Esophagogastric Cancer	13q	0.0005	0.030704388	12.32863202	15.3532564	-3.02462438
Breast Cancer Resistance Protein Inhibitor	Esophagogastric Cancer	13q	0.0006	0.033658228	12.32863202	15.3532564	-3.02462438
Ribonucleotide Reductase Inhibitor	Esophagogastric Cancer	13q	0.0006	0.033658228	12.32863202	15.3532564	-3.02462438
Radical Formation Stimulant	Esophagogastric Cancer	13q	0.0007	0.03760202	12.32863202	15.3532564	-3.02462438
Radical Formation Stimulant	Esophagogastric Cancer	5q	0.0009	0.043041367	12.32863202	15.3532564	-3.02462438
Angiogenesis Inhibitor	Esophagogastric Cancer	11p	0.0418	0.335282655	12.32863202	15.3532564	-3.02462438
Antitumor Agent	Breast Cancer	13q	0.0062	0.133057304	32.02156689	35.04619128	-3.02462439
Anticancer Agent	Breast Cancer	13q	0.0073	0.146949963	32.02156689	35.04619128	-3.02462439
Antineoplastic Agent	Breast Cancer	13q	0.0073	0.146949963	32.02156689	35.04619128	-3.02462439
Cell Proliferation Inhibitor	Breast Cancer	13q	0.0073	0.146949963	32.02156689	35.04619128	-3.02462439
Growth Factor Receptor Inhibitor	Breast Cancer	13q	0.0096	0.171779273	32.02156689	35.04619128	-3.02462439
Cell Death Inhibitor	Breast Cancer	13q	0.012	0.187033998	32.02156689	35.04619128	-3.02462439
Oxidative Stress Inducer	Breast Cancer	13q	0.014	0.200571121	32.02156689	35.04619128	-3.02462439
P Glycoprotein Inhibitor	Non-Small Cell Lung Cancer	19p	0.0406	0.332375	21.82989776	24.88739849	-3.05750073
Tubulin Polymerization Inhibitor	Non-Small Cell Lung Cancer	19p	0.0406	0.332375	21.82989776	24.88739849	-3.05750073
Oxidative Stress Inducer	Esophagogastric Cancer	5q	0.0002	0.017609272	12.26287931	15.3532564	-3.09037709
Actin Related Protein Inhibitor	Esophagogastric Cancer	5q	0.0002	0.017609272	12.26287931	15.3532564	-3.09037709
Protein Synthesis Inhibitor	Esophagogastric Cancer	5q	0.0002	0.017609272	12.26287931	15.3532564	-3.09037709
Ribonucleotide Reductase Inhibitor	Esophagogastric Cancer	5q	0.0002	0.017609272	12.26287931	15.3532564	-3.09037709
Kinesin-Like Spindle Protein Inhibitor	Esophagogastric Cancer	6q	0.0344	0.314436576	11.07933064	14.16970773	-3.09037709
Dna Synthesis Inhibitor	Esophagogastric Cancer	9p	0	0	12.23000296	15.3532564	-3.12325344
Thymidylate Synthase Inhibitor	Esophagogastric Cancer	5q	0.0001	0.010266409	12.23000296	15.3532564	-3.12325344
Dna Replication Inhibitor	Esophagogastric Cancer	17q	0.0436	0.34178184	10.45467995	13.57793339	-3.12325344
Growth Factor Receptor Inhibitor	Esophagogastric Cancer	5q	0	0	12.19712661	15.3532564	-3.15612979
Tubulin Polymerization Inhibitor	Esophagogastric Cancer	5q	0	0	12.19712661	15.3532564	-3.15612979
Insulin Growth Factor Receptor Inhibitor	Breast Cancer	11p	0.0455	0.347956572	40.40503666	43.56116645	-3.15612979
Polyamine Biosynthesis Inhibitor	Esophagogastric Cancer	9p	0.0059	0.129653719	9.6656475	12.8217773	-3.1561298
Antitumor Agent	Colorectal Cancer	21q	0.0308	0.298350455	20.9093599	24.1312424	-3.2218825
Hypoxia Inducible Factor Inhibitor	Non-Small Cell Lung Cancer	19p	0.0435	0.341098496	21.63263964	24.88739849	-3.25475885
Microtubule Inhibitor	Esophagogastric Cancer	15q	0.001	0.045608919	10.68481441	14.00532597	-3.32051156
Cell Division Inducer	Esophagogastric Cancer	9q	0.001	0.045608919	12.75602459	16.14228885	-3.38626426
Survivin Inhibitor	Esophagogastric Cancer	9p	0.0065	0.137826954	9.435513036	12.8217773	-3.386264264
Dna Repair Enzyme Inhibitor	Esophagogastric Cancer	9p	0.0113	0.182322209	9.435513036	12.8217773	-3.386264264
Dna Binding Agent	Non-Small Cell Lung Cancer	3q	0.0053	0.122651871	21.63263964	25.05178025	-3.41914061
Microtubule Inhibitor	Esophagogastric Cancer	9q	0.0003	0.023188953	9.6656475	13.11766446	-3.45201696
Dna Alkylating Agent	Esophagogastric Cancer	9q	0.0049	0.116852915	9.6656475	13.11766446	-3.45201696
Dna Cross-Linking	Esophagogastric Cancer	9q	0.0049	0.116852915	9.6656475	13.11766446	-3.45201696
Oxidizing Agent	Esophagogastric Cancer	9q	0.0049	0.116852915	9.6656475	13.11766446	-3.45201696
Map Kinase Inhibitor	Esophagogastric Cancer	9q	0.0012	0.049164869	12.75602459	16.24091791	-3.48489332
O6-Alkylguanine-Dna Alkyltransferase Inhibitor	Esophagogastric Cancer	15q	0.0007	0.03760202	10.68481441	14.16970773	-3.48489332
Chelating Agent	Esophagogastric Cancer	15q	0.0008	0.040986513	10.68481441	14.16970773	-3.48489332
P Glycoprotein Inhibitor	Esophagogastric Cancer	15q	0.0009	0.043041367	10.68481441	14.16970773	-3.48489332
Electron Acceptor	Esophagogastric Cancer	15q	0.0011	0.046723642	10.68481441	14.16970773	-3.48489332
Atr Kinase Inhibitor	Esophagogastric Cancer	15q	0.0014	0.054583578	10.68481441	14.16970773	-3.48489332
Dna Binding Agent	Esophagogastric Cancer	15q	0.0015	0.057554113	10.68481441	14.16970773	-3.48489332
Dna Replication Inhibitor	Esophagogastric Cancer	5q	0.0037	0.103018848	10.68481441	14.16970773	-3.48489332
Metallic Radical Formation Stimulant	Esophagogastric Cancer	5q	0.0072	0.146949963	10.68481441	14.16970773	-3.48489332
Dna Binding Agent	Esophagogastric Cancer	5q	0.0079	0.154456618	10.68481441	14.16970773	-3.48489332
P53 Stabilizing Agent	Esophagogastric Cancer	9p	0.0104	0.178700685	10.68481441	14.16970773	-3.48489332
Aurora Kinase Inhibitor	Breast Cancer	11q	0.0434	0.340515196	29.8188513	33.33662097	-3.51776967
Mitotic Kinase Inhibitor	Breast Cancer	11q	0.0434	0.340515196	29.8188513	33.33662097	-3.51776967
Monopolar Spindle 1 Kinase Inhibitor	Breast Cancer	11q	0.0434	0.340515196	29.8188513	33.33662097	-3.51776967
Angiogenesis Inhibitor	Esophagogastric Cancer	9q	0.0006	0.033658228	12.59164283	16.14228885	-3.55064602
Hypoxia Inducible Factor Inhibitor	Bladder Cancer	15q	0.0008	0.040986513	25.74218365	29.35858237	-3.61639872
Thymidylate Synthase Inhibitor	Bladder Cancer	15q	0.0015	0.057554113	25.74218365	29.35858237	-3.61639872
Atr Kinase Inhibitor	Bladder Cancer	15q	0.0022	0.075872892	25.74218365	29.35858237	-3.61639872
Growth Factor Receptor Inhibitor	Bladder Cancer	15q	0.0028	0.087078363	25.74218365	29.35858237	-3.61639872
Dna Synthesis Inhibitor	Bladder Cancer	15q	0.0028	0.087078363	25.74218365	29.35858237	-3.61639872
Parp Inhibitor	Bladder Cancer	15q	0.0032	0.094437292	25.74218365	29.35858237	-3.61639872
Anticancer Agent	Bladder Cancer	15q	0.0033	0.095689204	25.74218365	29.35858237	-3.61639872
Antineoplastic Agent	Bladder Cancer	15q	0.0033	0.095689204	25.74218365	29.35858237	-3.61639872
Cell Proliferation Inhibitor	Bladder Cancer	15q	0.0033	0.095689204	25.74218365	29.35858237	-3.61639872
Antitumor Agent	Bladder Cancer	15q	0.0033	0.095689204	25.74218365	29.35858237	-3.61639872
Tubulin Polymerization Inhibitor	Bladder Cancer	15q	0.0035	0.09985515	25.74218365	29.35858237	-3.61639872
Oxidative Stress Inducer	Bladder Cancer	15q	0.0043	0.109518199	25.74218365	29.35858237	-3.61639872
Cell Cycle Inhibitor	Bladder Cancer	15q	0.0043	0.109518199	25.74218365	29.35858237	-3.61639872
Dna Damage Inducer	Bladder Cancer	15q	0.0043	0.109518199	25.74218365	29.35858237	-3.61639872
Protein Synthesis Inhibitor	Bladder Cancer	15q	0.0043	0.109518199	25.74218365	29.35858237	-3.61639872
Actin Related Protein Inhibitor	Bladder Cancer	15q	0.0047	0.114549038	25.74218365	29.35858237	-3.61639872
Endonuclease Inhibitor	Esophagogastric Cancer	15q	0.0168	0.227218718	12.52589013	16.14228885	-3.61639872
Electron Acceptor	Bladder Cancer	15q	0.0266	0.27945239	25.74218365	29.35858237	-3.61639872
Polyamine Biosynthesis Inhibitor	Bladder Cancer	15q	0.0269	0.280828818	25.74218365	29.35858237	-3.61639872
Dna Alkylating Agent	Bladder Cancer	15q	0.0294	0.29377903	25.74218365	29.35858237	-3.61639872
Dna Cross-Linking	Bladder Cancer	15q	0.0294	0.29377903	25.74218365	29.35858237	-3.61639872
Oxidizing Agent	Bladder Cancer	15q	0.0294	0.29377903	25.74218365	29.35858237	-3.61639872
Survivin Inhibitor	Bladder Cancer	15q	0.0308	0.298350455	25.74218365	29.35858237	-3.61639872
Topoisomerase Inhibitor	Bladder Cancer	15q	0.0362	0.318939032	25.74218365	29.35858237	-3.61639872
Angiogenesis Inhibitor	Esophagogastric Cancer	15q	0.0374	0.322773775	12.52589013	16.14228885	-3.61639872
Dna Repair Enzyme Inhibitor	Bladder Cancer	15q	0.0375	0.323112443	25.74218365	29.35858237	-3.61639872
Tp53 Activator	Bladder Cancer	15q	0.0377	0.323995798	25.74218365	29.35858237	-3.61639872
O6-Alkylguanine-Dna Alkyltransferase Inhibitor	Bladder Cancer	15q	0.0393	0.329544939	25.74218365	29.35858237	-3.61639872
Radical Formation Stimulant	Bladder Cancer	15q	0.0393	0.329544939	25.74218365	29.35858237	-3.61639872
Chelating Agent	Bladder Cancer	15q	0.0413	0.333282853	25.74218365	29.35858237	-3.61639872
Phosphate Antagonist	Esophagogastric Cancer	6p	0.045	0.346092063	12.8217773	16.43817602	-3.61639872
Adenosine Deaminase Inhibitor	Esophagogastric Cancer	6p	0.045	0.346092063	12.8217773	16.43817602	-3.61639872
Adenosine Kinase Inhibitor	Esophagogastric Cancer	6p	0.045	0.346092063	12.8217773	16.43817602	-3.61639872
Cytidine Deaminase Inhibitor	Esophagogastric Cancer	6p	0.045	0.346092063	12.8217773	16.43817602	-3.61639872
Dna Directed Dna Polymerase Inhibitor	Esophagogastric Cancer	6p	0.045	0.346092063	12.8217773	16.43817602	-3.61639872
Dna Inhibitor	Esophagogastric Cancer	6p	0.045	0.346092063	12.8217773	16.43817602	-3.61639872
Dna Polymerase Inhibitor	Esophagogastric Cancer	6p	0.045	0.346092063	12.8217773	16.43817602	-3.61639872
Nucleoside Reverse Transcriptase Inhibitor	Esophagogastric Cancer	6p	0.045	0.346092063	12.8217773	16.43817602	-3.61639872
Purine Antagonist	Esophagogastric Cancer	6p	0.045	0.346092063	12.8217773	16.43817602	-3.61639872
Thymidine Phosphorylase Inhibitor	Esophagogastric Cancer	6p	0.045	0.346092063	12.8217773	16.43817602	-3.61639872
Bacterial Antifolate	Esophagogastric Cancer	6p	0.046	0.348733713	12.8217773	16.43817602	-3.61639872
Dihydropyrimidine Dehydrogenase Inhibitor	Esophagogastric Cancer	6p	0.046	0.348733713	12.8217773	16.43817602	-3.61639872
Fructose Biphosphate Inhibitor	Esophagogastric Cancer	6p	0.046	0.348733713	12.8217773	16.43817602	-3.61639872
Microtubule Inhibitor	Bladder Cancer	15q	0.0484	0.354533333	25.74218365	29.35858237	-3.61639872
Other Antibiotic	Esophagogastric Cancer	6p	0.0499	0.36084879	12.8217773	16.43817602	-3.61639872
Plk Inhibitor	Esophagogastric Cancer	9q	0.0013	0.052058735	13.51218069	17.12857941	-3.61639872
Endonuclease Inhibitor	Esophagogastric Cancer	5q	0.0019	0.068549525	12.49301378	16.14228885	-3.64927507
Parp Inhibitor	Esophagogastric Cancer	9p	0	0	10.52043265	14.16970773	-3.64927508
Parp Inhibitor	Esophagogastric Cancer	5q	0.0001	0.010266409	10.52043265	14.16970773	-3.64927508
Hypoxia Inducible Factor Prolyl Hydroxylase Inhibitor	Esophagogastric Cancer	9q	0.0019	0.068549525	12.59164283	16.24091791	-3.64927508
Bcrp Inhibitor	Esophagogastric Cancer	9p	0.0038	0.103632821	9.6656475	13.34779893	-3.68215143
Parp Inhibitor	Esophagogastric Cancer	17q	0.0029	0.088837558	9.6656475	13.38067528	-3.71502778
Metallic Radical Formation Stimulant	Esophagogastric Cancer	9p	0.0003	0.023188953	10.45467995	14.16970773	-3.71502778
Immune Response Modulator	Esophagogastric Cancer	9p	0.0018	0.065474692	10.45467995	14.16970773	-3.71502778
P53 Activator	Esophagogastric Cancer	9p	0.0021	0.073279528	10.45467995	14.16970773	-3.71502778
Immune Response Stimulator	Esophagogastric Cancer	9p	0.0029	0.088837558	10.45467995	14.16970773	-3.71502778
Immunostimulant	Esophagogastric Cancer	9p	0.0029	0.088837558	10.45467995	14.16970773	-3.71502778
Membrane Integrity Inhibitor	Esophagogastric Cancer	9p	0.0032	0.094437292	10.45467995	14.16970773	-3.71502778
Tp53 Activator	Esophagogastric Cancer	9p	0.0107	0.178700685	10.45467995	14.16970773	-3.71502778
Cdk Inhibitor	Breast Cancer	11q	0.0158	0.218585848	34.25715883	38.00506296	-3.74790413
Plk Inhibitor	Esophagogastric Cancer	6p	0.009	0.165041379	12.8217773	16.56968143	-3.74790413
Cell Death Inhibitor	Esophagogastric Cancer	9p	0	0	11.27658875	15.02449288	-3.74790413
Cell Proliferation Inhibitor	Esophagogastric Cancer	9p	0	0	11.27658875	15.02449288	-3.74790413
Apoptosis Stimulant	Esophagogastric Cancer	9p	0	0	11.27658875	15.02449288	-3.74790413
Breast Cancer Resistance Protein Inhibitor	Esophagogastric Cancer	9p	0	0	11.27658875	15.02449288	-3.74790413
Cell Cycle Inhibitor	Esophagogastric Cancer	9p	0	0	11.27658875	15.02449288	-3.74790413
Dna Damage Inducer	Esophagogastric Cancer	9p	0	0	11.27658875	15.02449288	-3.74790413
Thymidylate Synthase Inhibitor	Esophagogastric Cancer	9p	0	0	11.27658875	15.02449288	-3.74790413
Dihydrofolate Reductase Inhibitor	Esophagogastric Cancer	9q	0.0012	0.049164869	13.34779893	17.12857941	-3.78078048
Dna Synthesis Inhibitor	Esophagogastric Cancer	13q	0.0002	0.017609272	12.32863202	16.14228885	-3.81365683
Nfkb Pathway Inhibitor	Esophagogastric Cancer	5q	0.0003	0.023188953	12.32863202	16.14228885	-3.81365683
Endonuclease Inhibitor	Esophagogastric Cancer	13q	0.0006	0.033658228	12.32863202	16.14228885	-3.81365683
Cell Division Inducer	Esophagogastric Cancer	9p	0.0009	0.043041367	12.32863202	16.14228885	-3.81365683
Map Kinase Inhibitor	Esophagogastric Cancer	9p	0.0011	0.046723642	12.32863202	16.14228885	-3.81365683
Map Kinase Inhibitor	Esophagogastric Cancer	5q	0.011	0.179551872	12.32863202	16.14228885	-3.81365683
Cell Division Inducer	Esophagogastric Cancer	5q	0.0137	0.197657623	12.32863202	16.14228885	-3.81365683
Antimetabolite	Esophagogastric Cancer	13q	0.0321	0.304400499	12.32863202	16.14228885	-3.81365683
P Glycoprotein Inhibitor	Esophagogastric Cancer	9q	0.0002	0.017609272	9.6656475	13.47930434	-3.81365684
Electron Acceptor	Esophagogastric Cancer	9q	0.0015	0.057554113	9.6656475	13.47930434	-3.81365684
G Protein Signaling Inhibitor	Breast Cancer	13q	0.0297	0.294237653	31.00239997	34.81605681	-3.81365684
Aurora Kinase Inhibitor	Breast Cancer	12p	0.0351	0.315761825	26.13669987	29.95035671	-3.81365684
Mitotic Kinase Inhibitor	Breast Cancer	12p	0.0351	0.315761825	26.13669987	29.95035671	-3.81365684
Monopolar Spindle 1 Kinase Inhibitor	Breast Cancer	12p	0.0351	0.315761825	26.13669987	29.95035671	-3.81365684
Dihydrofolate Reductase Inhibitor	Esophagogastric Cancer	11p	0.0472	0.351762769	12.42726107	16.24091791	-3.81365684
Protein Synthesis Inhibitor	Mature B-Cell Neoplasms	4q	0.0039	0.104222111	31.72567972	35.53933656	-3.81365684
Oxidative Stress Inducer	Mature B-Cell Neoplasms	4q	0.0064	0.136577849	31.72567972	35.53933656	-3.81365684
Actin Related Protein Inhibitor	Mature B-Cell Neoplasms	4q	0.0065	0.137826954	31.72567972	35.53933656	-3.81365684
Cell Proliferation Inhibitor	Mature B-Cell Neoplasms	4q	0.0074	0.146949963	31.72567972	35.53933656	-3.81365684
Breast Cancer Resistance Protein Inhibitor	Mature B-Cell Neoplasms	4q	0.0118	0.186568986	31.72567972	35.53933656	-3.81365684
Anticancer Agent	Mature B-Cell Neoplasms	4q	0.0121	0.187384391	31.72567972	35.53933656	-3.81365684
Antineoplastic Agent	Mature B-Cell Neoplasms	4q	0.0121	0.187384391	31.72567972	35.53933656	-3.81365684
Antitumor Agent	Mature B-Cell Neoplasms	4q	0.0121	0.187384391	31.72567972	35.53933656	-3.81365684
Apoptosis Stimulant	Mature B-Cell Neoplasms	4q	0.0128	0.192397965	31.72567972	35.53933656	-3.81365684
Cell Cycle Inhibitor	Mature B-Cell Neoplasms	4q	0.0128	0.192397965	31.72567972	35.53933656	-3.81365684
Dna Damage Inducer	Mature B-Cell Neoplasms	4q	0.0128	0.192397965	31.72567972	35.53933656	-3.81365684
Dna Replication Inhibitor	Mature B-Cell Neoplasms	4q	0.0199	0.249359566	31.72567972	35.53933656	-3.81365684
Dna Binding Agent	Mature B-Cell Neoplasms	4q	0.022	0.259069973	31.72567972	35.53933656	-3.81365684
Radical Formation Stimulant	Mature B-Cell Neoplasms	4q	0.022	0.259069973	31.72567972	35.53933656	-3.81365684
Phosphate Antagonist	Esophagogastric Cancer	9q	0.0038	0.103632821	13.34779893	17.19433212	-3.84653319
Adenosine Deaminase Inhibitor	Esophagogastric Cancer	9q	0.0038	0.103632821	13.34779893	17.19433212	-3.84653319
Adenosine Kinase Inhibitor	Esophagogastric Cancer	9q	0.0038	0.103632821	13.34779893	17.19433212	-3.84653319
Cytidine Deaminase Inhibitor	Esophagogastric Cancer	9q	0.0038	0.103632821	13.34779893	17.19433212	-3.84653319
Dna Directed Dna Polymerase Inhibitor	Esophagogastric Cancer	9q	0.0038	0.103632821	13.34779893	17.19433212	-3.84653319
Dna Inhibitor	Esophagogastric Cancer	9q	0.0038	0.103632821	13.34779893	17.19433212	-3.84653319
Dna Polymerase Inhibitor	Esophagogastric Cancer	9q	0.0038	0.103632821	13.34779893	17.19433212	-3.84653319
Nucleoside Reverse Transcriptase Inhibitor	Esophagogastric Cancer	9q	0.0038	0.103632821	13.34779893	17.19433212	-3.84653319
Purine Antagonist	Esophagogastric Cancer	9q	0.0038	0.103632821	13.34779893	17.19433212	-3.84653319
Thymidine Phosphorylase Inhibitor	Esophagogastric Cancer	9q	0.0038	0.103632821	13.34779893	17.19433212	-3.84653319
Ribonucleotide Reductase Inhibitor	Breast Cancer	13q	0.0403	0.331964153	30.96952362	34.81605681	-3.84653319
Antimetabolite	Breast Cancer	13q	0.0409	0.33278083	30.96952362	34.81605681	-3.84653319
Dna Synthesis Inhibitor	Esophagogastric Cancer	5q	0.0001	0.010266409	12.26287931	16.14228885	-3.87940954
Angiogenesis Inhibitor	Esophagogastric Cancer	5q	0.0085	0.160408091	12.26287931	16.14228885	-3.87940954
Angiogenesis Inhibitor	Esophagogastric Cancer	9p	0.0004	0.027341902	12.23000296	16.14228885	-3.91228589
Cell Division Inducer	Esophagogastric Cancer	13q	0.0041	0.106881373	12.32863202	16.24091791	-3.91228589
Map Kinase Inhibitor	Esophagogastric Cancer	13q	0.0048	0.116029091	12.32863202	16.24091791	-3.91228589
Angiogenesis Inhibitor	Esophagogastric Cancer	13q	0.0063	0.134876812	12.32863202	16.24091791	-3.91228589
Plk Inhibitor	Esophagogastric Cancer	5q	0.0253	0.274358483	12.52589013	16.43817602	-3.91228589
Dna Alkylating Agent	Cervical Cancer	5q	0.0295	0.294004873	26.00519446	29.95035671	-3.94516225
Dna Cross-Linking	Cervical Cancer	5q	0.0295	0.294004873	26.00519446	29.95035671	-3.94516225
Oxidizing Agent	Cervical Cancer	5q	0.0295	0.294004873	26.00519446	29.95035671	-3.94516225
G Protein Signaling Inhibitor	Esophagogastric Cancer	9q	0.0018	0.065474692	12.59164283	16.56968143	-3.9780386
Nfkb Pathway Modulator	Esophagogastric Cancer	9q	0.0018	0.065474692	12.59164283	16.56968143	-3.9780386
Cell Death Inhibitor	Pancreatic Cancer	12p	0.0458	0.348546651	15.221751	19.2655423	-4.0437913
Apoptosis Stimulant	Pancreatic Cancer	12p	0.0458	0.348546651	15.221751	19.2655423	-4.0437913
Cell Cycle Inhibitor	Pancreatic Cancer	12p	0.0458	0.348546651	15.221751	19.2655423	-4.0437913
Dna Damage Inducer	Pancreatic Cancer	12p	0.0458	0.348546651	15.221751	19.2655423	-4.0437913
Tubulin Polymerization Inhibitor	Pancreatic Cancer	12p	0.0458	0.348546651	15.221751	19.2655423	-4.0437913
Dna Alkylating Agent	Esophagogastric Cancer	9p	0.0014	0.054583578	9.435513036	13.47930434	-4.043791304
Dna Cross-Linking	Esophagogastric Cancer	9p	0.0014	0.054583578	9.435513036	13.47930434	-4.043791304
Oxidizing Agent	Esophagogastric Cancer	9p	0.0014	0.054583578	9.435513036	13.47930434	-4.043791304
Nfkb Pathway Inhibitor	Esophagogastric Cancer	9p	0	0	11.27658875	15.3532564	-4.07666765
G Protein Signaling Inhibitor	Esophagogastric Cancer	5q	0.0144	0.203884984	12.32863202	16.43817602	-4.109544
Nfkb Pathway Modulator	Esophagogastric Cancer	5q	0.0144	0.203884984	12.32863202	16.43817602	-4.109544
Hypoxia Inducible Factor Prolyl Hydroxylase Inhibitor	Esophagogastric Cancer	5q	0.0153	0.214006839	12.32863202	16.43817602	-4.109544
Dihydrofolate Reductase Inhibitor	Esophagogastric Cancer	5q	0.0241	0.268687212	12.32863202	16.43817602	-4.109544
Gene Expression Stimulant	Esophagogastric Cancer	9p	0.0022	0.075872892	10.68481441	14.79435842	-4.10954401
Topoisomerase Inhibitor	Breast Cancer	2q	0.0159	0.219512461	32.08731959	36.22973995	-4.14242036
Metallic Radical Formation Stimulant	Esophagogastric Cancer	15q	0.0003	0.023188953	10.68481441	14.86011112	-4.17529671
Bcrp Inhibitor	Esophagogastric Cancer	5q	0.0006	0.033658228	10.68481441	14.86011112	-4.17529671
Polyamine Biosynthesis Inhibitor	Esophagogastric Cancer	5q	0.0008	0.040986513	10.68481441	14.86011112	-4.17529671
Rad51 Inhibitor	Esophagogastric Cancer	9p	0.0011	0.046723642	10.61906171	14.79435842	-4.17529671
Caspase Activator	Esophagogastric Cancer	5q	0.0054	0.12335567	10.68481441	14.86011112	-4.17529671
Radical Formation Stimulant	Breast Cancer	2q	0.0081	0.156411765	31.92293783	36.13111089	-4.20817306
Parp Inhibitor	Esophagogastric Cancer	7q	0.0072	0.146949963	8.876615051	13.11766446	-4.241049409
Bacterial Antifolate	Esophagogastric Cancer	9q	0.004	0.105411298	13.34779893	17.58884834	-4.24104941
Dihydropyrimidine Dehydrogenase Inhibitor	Esophagogastric Cancer	9q	0.004	0.105411298	13.34779893	17.58884834	-4.24104941
Fructose Biphosphate Inhibitor	Esophagogastric Cancer	9q	0.004	0.105411298	13.34779893	17.58884834	-4.24104941
Hypoxia Inducible Factor Prolyl Hydroxylase Inhibitor	Esophagogastric Cancer	13q	0.0047	0.114549038	12.32863202	16.56968143	-4.24104941
Dna Replication Inhibitor	Non-Small Cell Lung Cancer	12q	0.033	0.30907714	20.28470921	24.52575862	-4.24104941
Tp53 Activator	Non-Small Cell Lung Cancer	12q	0.0354	0.315761825	20.28470921	24.52575862	-4.24104941
Gene Expression Stimulant	Non-Small Cell Lung Cancer	12q	0.0358	0.316990343	20.28470921	24.52575862	-4.24104941
P53 Stabilizing Agent	Non-Small Cell Lung Cancer	12q	0.0358	0.316990343	20.28470921	24.52575862	-4.24104941
Radical Formation Stimulant	Non-Small Cell Lung Cancer	12q	0.0391	0.328593236	20.28470921	24.52575862	-4.24104941
Immune Response Modulator	Non-Small Cell Lung Cancer	3q	0.006	0.130985222	20.28470921	24.55863497	-4.27392576
Immune Response Stimulator	Non-Small Cell Lung Cancer	3q	0.006	0.130985222	20.28470921	24.55863497	-4.27392576
Immunostimulant	Non-Small Cell Lung Cancer	3q	0.006	0.130985222	20.28470921	24.55863497	-4.27392576
Membrane Integrity Inhibitor	Non-Small Cell Lung Cancer	3q	0.006	0.130985222	20.28470921	24.55863497	-4.27392576
Dna Intercalating Agent	Breast Cancer	2q	0.0125	0.191239931	31.95581418	36.22973995	-4.27392577
Dna Alkylating Agent	Breast Cancer	2q	0.0107	0.178700685	31.92293783	36.22973995	-4.30680212
Dna Cross-Linking	Breast Cancer	2q	0.0107	0.178700685	31.92293783	36.22973995	-4.30680212
Oxidizing Agent	Breast Cancer	2q	0.0107	0.178700685	31.92293783	36.22973995	-4.30680212
Bcl Inhibitor	Breast Cancer	2q	0.0129	0.193245634	31.92293783	36.22973995	-4.30680212
Tubulin Polymerization Inhibitor	Breast Cancer	2q	0.0148	0.207997886	31.92293783	36.22973995	-4.30680212
Atr Kinase Inhibitor	Esophagogastric Cancer	9q	0.0011	0.046723642	9.6656475	14.00532597	-4.33967847
Anticancer Agent	Esophagogastric Cancer	9p	0	0	10.68481441	15.02449288	-4.33967847
Antineoplastic Agent	Esophagogastric Cancer	9p	0	0	10.68481441	15.02449288	-4.33967847
Actin Related Protein Inhibitor	Esophagogastric Cancer	9p	0	0	10.68481441	15.02449288	-4.33967847
Antitumor Agent	Esophagogastric Cancer	9p	0	0	10.68481441	15.02449288	-4.33967847
Caspase Activator	Esophagogastric Cancer	9p	0.0003	0.023188953	10.45467995	14.79435842	-4.33967847
Caspase Activator	Esophagogastric Cancer	15q	0.0003	0.023188953	10.68481441	15.02449288	-4.33967847
Thymidylate Synthase Inhibitor	Breast Cancer	2q	0.0029	0.088837558	30.44350199	34.81605681	-4.37255482
Nfkb Pathway Modulator	Breast Cancer	2q	0.0052	0.121287719	30.44350199	34.81605681	-4.37255482
Survivin Inhibitor	Esophagogastric Cancer	5q	0.001	0.045608919	10.45467995	14.86011112	-4.40543117
Antimetabolite	Pancreatic Cancer	11q	0.0147	0.207249735	17.81898281	22.22441398	-4.40543117
Other Antibiotic	Esophagogastric Cancer	9q	0.0027	0.085366231	12.75602459	17.19433212	-4.43830753
Free Radical Scavenger	Breast Cancer	2q	0.0112	0.181811966	31.92293783	36.36124536	-4.43830753
Hypoxia Inducible Factor Inhibitor	Breast Cancer	2q	0.003	0.090647727	30.44350199	34.91468587	-4.47118388
Dna Replication Inhibitor	Esophagogastric Cancer	9p	0.0002	0.017609272	9.6656475	14.16970773	-4.50406023
Dna Binding Agent	Esophagogastric Cancer	9p	0.0006	0.033658228	9.6656475	14.16970773	-4.50406023
O6-Alkylguanine-Dna Alkyltransferase Inhibitor	Esophagogastric Cancer	9p	0.0006	0.033658228	9.6656475	14.16970773	-4.50406023
Chelating Agent	Esophagogastric Cancer	9p	0.0009	0.043041367	9.6656475	14.16970773	-4.50406023
Cell Division Inducer	Breast Cancer	2q	0.0023	0.077709022	30.44350199	34.94756222	-4.50406023
Cell Cycle Inhibitor	Breast Cancer	2q	0.0032	0.094437292	30.44350199	34.94756222	-4.50406023
Dna Alkylating Agent	Non-Small Cell Lung Cancer	3q	0.004	0.105411298	20.02169839	24.52575862	-4.50406023
Dna Cross-Linking	Non-Small Cell Lung Cancer	3q	0.004	0.105411298	20.02169839	24.52575862	-4.50406023
Oxidizing Agent	Non-Small Cell Lung Cancer	3q	0.004	0.105411298	20.02169839	24.52575862	-4.50406023
Dna Repair Enzyme Inhibitor	Non-Small Cell Lung Cancer	3q	0.0042	0.108425243	20.02169839	24.52575862	-4.50406023
Survivin Inhibitor	Non-Small Cell Lung Cancer	3q	0.0049	0.116852915	20.02169839	24.52575862	-4.50406023
Polyamine Biosynthesis Inhibitor	Non-Small Cell Lung Cancer	3q	0.005	0.11891771	20.02169839	24.52575862	-4.50406023
Chelating Agent	Non-Small Cell Lung Cancer	3q	0.0053	0.122651871	20.02169839	24.52575862	-4.50406023
Actin Related Protein Inhibitor	Breast Cancer	2p	0.045	0.346092063	30.44350199	34.94756222	-4.50406023
Dna Damage Inducer	Breast Cancer	2p	0.045	0.346092063	30.44350199	34.94756222	-4.50406023
Apoptosis Stimulant	Breast Cancer	2p	0.0457	0.348284036	30.44350199	34.94756222	-4.50406023
Protein Synthesis Inhibitor	Breast Cancer	2p	0.0462	0.349055004	30.44350199	34.94756222	-4.50406023
Microtubule Inhibitor	Esophagogastric Cancer	9p	0.0001	0.010266409	9.435513036	14.00532597	-4.569812934
Immune Response Stimulator	Breast Cancer	10q	0.0427	0.337613143	31.95581418	36.55850347	-4.60268929
Immunostimulant	Breast Cancer	10q	0.0427	0.337613143	31.95581418	36.55850347	-4.60268929
Membrane Integrity Inhibitor	Breast Cancer	10q	0.0427	0.337613143	31.95581418	36.55850347	-4.60268929
Growth Factor Receptor Inhibitor	Breast Cancer	2q	0.0012	0.049164869	30.44350199	35.04619128	-4.60268929
Angiogenesis Inhibitor	Breast Cancer	2q	0.0014	0.054583578	30.44350199	35.04619128	-4.60268929
Oxidative Stress Inducer	Breast Cancer	2q	0.0033	0.095689204	30.44350199	35.04619128	-4.60268929
Parp Inhibitor	Esophagogastric Cancer	5p	0.0127	0.191544526	8.876615051	13.51218069	-4.635565639
Anticancer Agent	Non-Small Cell Lung Cancer	19q	0.0478	0.3541382	19.89019298	24.52575862	-4.63556564
Antineoplastic Agent	Non-Small Cell Lung Cancer	19q	0.0478	0.3541382	19.89019298	24.52575862	-4.63556564
Cell Proliferation Inhibitor	Non-Small Cell Lung Cancer	19q	0.0478	0.3541382	19.89019298	24.52575862	-4.63556564
Growth Factor Receptor Inhibitor	Esophagogastric Cancer	9p	0	0	10.68481441	15.3532564	-4.66844199
Oxidative Stress Inducer	Esophagogastric Cancer	9p	0	0	10.68481441	15.3532564	-4.66844199
Protein Synthesis Inhibitor	Esophagogastric Cancer	9p	0	0	10.68481441	15.3532564	-4.66844199
Tubulin Polymerization Inhibitor	Esophagogastric Cancer	9p	0	0	10.68481441	15.3532564	-4.66844199
Antimetabolite	Esophagogastric Cancer	5p	0.0287	0.290954407	10.68481441	15.3532564	-4.66844199
[truncated: 1,678 more rows]
