# Supplementary material for: Half the Chromosome It Used to Be: Identifying Cancer Treatments Targeting Aneuploid Losses
Source: Genes (Basel). 2025 Jun 14;16(6):708. doi: 10.3390/genes16060708 (PMC12192454; doi:10.3390/genes16060708)
Supplement: Supplementary file 1 [file genes-16-00708-s001.zip › Supplemental Table S7 Broad MOA Viability Associations Aggregated.csv]

Treatment	chr_arm	p_value	BH_pAdj	sensitivity_change
TUBULIN POLYMERIZATION INHIBITOR	17p	1.07537E-29	4.38311E-25	Greater viability in loss lines
MICROTUBULE INHIBITOR	18q	1.87004E-24	3.81104E-20	Greater viability in loss lines
GLUCOCORTICOID RECEPTOR AGONIST	2q	2.92929E-23	3.97983E-19	Greater viability in loss lines
EGFR INHIBITOR	14q	3.40256E-22	3.46713E-18	Greater viability in loss lines
GLUCOCORTICOID RECEPTOR AGONIST	18p	6.29212E-22	4.55219E-18	Lower viability in loss lines
GLUCOCORTICOID RECEPTOR AGONIST	16p	7.59028E-22	4.55219E-18	Greater viability in loss lines
GLUCOCORTICOID RECEPTOR AGONIST	12q	7.81799E-22	4.55219E-18	Greater viability in loss lines
HMGCR INHIBITOR	17p	3.17903E-21	1.61968E-17	Greater viability in loss lines
MDM INHIBITOR	18q	5.71225E-21	2.58695E-17	Greater viability in loss lines
GLUCOCORTICOID RECEPTOR AGONIST	20p	6.9767E-21	2.84363E-17	Lower viability in loss lines
TUBULIN POLYMERIZATION INHIBITOR	6q	7.94021E-20	2.94214E-16	Greater viability in loss lines
MDM INHIBITOR	8p	1.35285E-19	4.59506E-16	Greater viability in loss lines
GLUCOCORTICOID RECEPTOR AGONIST	16q	2.25462E-19	7.06893E-16	Greater viability in loss lines
MEK INHIBITOR	3q	4.22512E-18	1.23008E-14	Greater viability in loss lines
TUBULIN POLYMERIZATION INHIBITOR	18q	6.3593E-18	1.72799E-14	Greater viability in loss lines
GLUCOCORTICOID RECEPTOR AGONIST	3p	8.43485E-18	2.14873E-14	Lower viability in loss lines
MICROTUBULE INHIBITOR	8p	1.74516E-17	4.0546E-14	Greater viability in loss lines
GLUCOCORTICOID RECEPTOR AGONIST	4q	1.79059E-17	4.0546E-14	Lower viability in loss lines
VITAMIN D RECEPTOR AGONIST	3p	2.45054E-17	5.25693E-14	Lower viability in loss lines
BROMODOMAIN INHIBITOR	18q	2.83088E-17	5.76919E-14	Greater viability in loss lines
BROMODOMAIN INHIBITOR	18p	4.64113E-17	9.008E-14	Greater viability in loss lines
FGFR INHIBITOR	18q	5.31735E-17	9.85135E-14	Greater viability in loss lines
VITAMIN D RECEPTOR AGONIST	19p	9.54696E-17	1.69185E-13	Lower viability in loss lines
BROMODOMAIN INHIBITOR	6p	1.36021E-16	2.31004E-13	Greater viability in loss lines
MICROTUBULE INHIBITOR	6q	2.11631E-16	3.45034E-13	Greater viability in loss lines
RAF INHIBITOR	3p	2.52578E-16	3.89679E-13	Greater viability in loss lines
HMGCR INHIBITOR	1p	2.58135E-16	3.89679E-13	Greater viability in loss lines
VITAMIN D RECEPTOR AGONIST	18q	4.38801E-16	6.38754E-13	Lower viability in loss lines
HMGCR INHIBITOR	21q	1.8288E-15	2.57034E-12	Greater viability in loss lines
BROMODOMAIN INHIBITOR	14q	1.4263E-14	1.93782E-11	Greater viability in loss lines
TUBULIN POLYMERIZATION INHIBITOR	1p	2.2903E-14	3.0113E-11	Greater viability in loss lines
MICROTUBULE INHIBITOR	3p	9.1283E-14	1.16269E-10	Greater viability in loss lines
BROMODOMAIN INHIBITOR	8p	1.01836E-13	1.2578E-10	Greater viability in loss lines
MDM INHIBITOR	17p	1.43066E-13	1.71507E-10	Greater viability in loss lines
MEK INHIBITOR	13q	1.79929E-13	2.09535E-10	Greater viability in loss lines
AURORA KINASE INHIBITOR	17p	2.93427E-13	3.32216E-10	Greater viability in loss lines
MICROTUBULE INHIBITOR	18p	5.79252E-13	6.38101E-10	Greater viability in loss lines
AURORA KINASE INHIBITOR	11q	6.42436E-13	6.89081E-10	Greater viability in loss lines
VITAMIN D RECEPTOR AGONIST	4p	6.67874E-13	6.97997E-10	Lower viability in loss lines
MDM INHIBITOR	21q	1.44913E-12	1.47663E-09	Greater viability in loss lines
AURORA KINASE INHIBITOR	9p	1.96408E-12	1.95253E-09	Greater viability in loss lines
EGFR INHIBITOR	3p	2.0738E-12	2.01252E-09	Lower viability in loss lines
RHO ASSOCIATED KINASE INHIBITOR	17p	2.30411E-12	2.18403E-09	Greater viability in loss lines
TUBULIN POLYMERIZATION INHIBITOR	18p	2.88259E-12	2.67027E-09	Greater viability in loss lines
MDM INHIBITOR	4q	5.68611E-12	5.15022E-09	Greater viability in loss lines
VITAMIN D RECEPTOR AGONIST	8p	8.08176E-12	7.16097E-09	Lower viability in loss lines
MEK INHIBITOR	6q	1.25333E-11	1.0869E-08	Lower viability in loss lines
HSP INHIBITOR	17p	1.49901E-11	1.25225E-08	Greater viability in loss lines
MDM INHIBITOR	13q	1.50544E-11	1.25225E-08	Greater viability in loss lines
HDAC INHIBITOR	17p	1.91277E-11	1.55926E-08	Greater viability in loss lines
EGFR INHIBITOR	22q	2.32577E-11	1.85875E-08	Greater viability in loss lines
HMGCR INHIBITOR	3p	3.76572E-11	2.95167E-08	Greater viability in loss lines
MICROTUBULE INHIBITOR	9p	4.45374E-11	3.4251E-08	Greater viability in loss lines
AKT INHIBITOR	14q	5.87181E-11	4.43202E-08	Greater viability in loss lines
EGFR INHIBITOR	21q	8.34582E-11	6.18486E-08	Lower viability in loss lines
TOPOISOMERASE INHIBITOR	17p	1.04351E-10	7.59507E-08	Greater viability in loss lines
AURORA KINASE INHIBITOR	22q	1.06414E-10	7.60937E-08	Greater viability in loss lines
MDM INHIBITOR	4p	1.33964E-10	9.41423E-08	Greater viability in loss lines
FGFR INHIBITOR	8p	1.39135E-10	9.61184E-08	Greater viability in loss lines
RHO ASSOCIATED KINASE INHIBITOR	18q	2.13596E-10	1.451E-07	Greater viability in loss lines
CHK INHIBITOR	6q	2.39652E-10	1.60131E-07	Greater viability in loss lines
RHO ASSOCIATED KINASE INHIBITOR	19p	3.59887E-10	2.36591E-07	Greater viability in loss lines
MDM INHIBITOR	3p	5.20316E-10	3.3216E-07	Greater viability in loss lines
TUBULIN POLYMERIZATION INHIBITOR	9p	5.2156E-10	3.3216E-07	Greater viability in loss lines
VITAMIN D RECEPTOR AGONIST	18p	5.49746E-10	3.44725E-07	Lower viability in loss lines
AURORA KINASE INHIBITOR	14q	6.1436E-10	3.7642E-07	Greater viability in loss lines
RAF INHIBITOR	8p	6.18762E-10	3.7642E-07	Greater viability in loss lines
AURORA KINASE INHIBITOR	7q	6.5716E-10	3.939E-07	Greater viability in loss lines
RAF INHIBITOR	10q	9.10323E-10	5.35249E-07	Lower viability in loss lines
BROMODOMAIN INHIBITOR	20p	9.19244E-10	5.35249E-07	Greater viability in loss lines
RAF INHIBITOR	20p	1.00879E-09	5.79114E-07	Greater viability in loss lines
AURORA KINASE INHIBITOR	20p	1.21364E-09	6.87036E-07	Greater viability in loss lines
VITAMIN D RECEPTOR AGONIST	4q	1.39461E-09	7.75305E-07	Lower viability in loss lines
BRUTON'S TYROSINE KINASE (BTK) INHIBITOR	14q	1.4076E-09	7.75305E-07	Greater viability in loss lines
MEK INHIBITOR	14q	1.64826E-09	8.93335E-07	Greater viability in loss lines
MICROTUBULE INHIBITOR	17p	1.66573E-09	8.93335E-07	Greater viability in loss lines
MICROTUBULE INHIBITOR	1p	1.81865E-09	9.6268E-07	Greater viability in loss lines
MDM INHIBITOR	12q	2.30218E-09	1.20301E-06	Greater viability in loss lines
CYCLOOXYGENASE INHIBITOR	16p	2.85605E-09	1.47354E-06	Greater viability in loss lines
ADRENERGIC RECEPTOR ANTAGONIST	16q	3.81868E-09	1.94557E-06	Greater viability in loss lines
XIAP INHIBITOR	6p	5.4558E-09	2.74535E-06	Greater viability in loss lines
ADRENERGIC RECEPTOR ANTAGONIST	16p	6.98889E-09	3.47391E-06	Greater viability in loss lines
MDM INHIBITOR	19q	7.11913E-09	3.49601E-06	Greater viability in loss lines
MICROTUBULE INHIBITOR	19p	8.64577E-09	4.19515E-06	Greater viability in loss lines
GLUCOCORTICOID RECEPTOR AGONIST	11q	1.16898E-08	5.60547E-06	Lower viability in loss lines
AURORA KINASE INHIBITOR	1p	1.2694E-08	6.01622E-06	Greater viability in loss lines
ARF INHIBITOR	10q	1.50786E-08	7.06421E-06	Lower viability in loss lines
RAF INHIBITOR	13q	1.56014E-08	7.1807E-06	Greater viability in loss lines
TUBULIN POLYMERIZATION INHIBITOR	11q	1.56795E-08	7.1807E-06	Greater viability in loss lines
TUBULIN POLYMERIZATION INHIBITOR	16q	1.7185E-08	7.7827E-06	Greater viability in loss lines
AURORA KINASE INHIBITOR	6p	1.89622E-08	8.49318E-06	Greater viability in loss lines
TUBULIN POLYMERIZATION INHIBITOR	3p	2.28654E-08	1.01301E-05	Greater viability in loss lines
MTOR INHIBITOR	6p	4.55184E-08	1.99493E-05	Greater viability in loss lines
BROMODOMAIN INHIBITOR	16p	4.87552E-08	2.11405E-05	Greater viability in loss lines
RAF INHIBITOR	19p	5.09762E-08	2.18709E-05	Greater viability in loss lines
P38 MAPK INHIBITOR	16q	5.23127E-08	2.22106E-05	Greater viability in loss lines
MEK INHIBITOR	6p	5.79218E-08	2.43385E-05	Lower viability in loss lines
CYCLOOXYGENASE INHIBITOR	17p	6.2095E-08	2.58258E-05	Greater viability in loss lines
VITAMIN D RECEPTOR AGONIST	14q	7.22052E-08	2.97274E-05	Greater viability in loss lines
VITAMIN D RECEPTOR AGONIST	1p	7.35517E-08	2.99789E-05	Lower viability in loss lines
FGFR INHIBITOR	21q	7.94026E-08	3.20433E-05	Greater viability in loss lines
PROTEASOME INHIBITOR	17p	8.39466E-08	3.3519E-05	Greater viability in loss lines
FGFR INHIBITOR	1p	8.4704E-08	3.3519E-05	Greater viability in loss lines
GLUCOCORTICOID RECEPTOR AGONIST	1q	8.86162E-08	3.47299E-05	Greater viability in loss lines
HDAC INHIBITOR	6p	9.89983E-08	3.83513E-05	Greater viability in loss lines
RAF INHIBITOR	4p	1.0027E-07	3.83513E-05	Greater viability in loss lines
CYCLOOXYGENASE INHIBITOR	16q	1.01515E-07	3.83513E-05	Greater viability in loss lines
RAF INHIBITOR	18q	1.0162E-07	3.83513E-05	Greater viability in loss lines
CYCLOOXYGENASE INHIBITOR	3q	1.02897E-07	3.8477E-05	Greater viability in loss lines
MICROTUBULE INHIBITOR	22q	1.0419E-07	3.86064E-05	Greater viability in loss lines
GLUCOCORTICOID RECEPTOR AGONIST	7p	1.17658E-07	4.32038E-05	Greater viability in loss lines
FGFR INHIBITOR	6p	1.20091E-07	4.37035E-05	Greater viability in loss lines
TUBULIN POLYMERIZATION INHIBITOR	6p	1.26929E-07	4.57831E-05	Greater viability in loss lines
RAF INHIBITOR	10p	1.33981E-07	4.7903E-05	Lower viability in loss lines
ARF INHIBITOR	3p	1.50335E-07	5.32826E-05	Greater viability in loss lines
TUBULIN POLYMERIZATION INHIBITOR	8p	1.5794E-07	5.54953E-05	Greater viability in loss lines
MEK INHIBITOR	2p	1.59999E-07	5.57386E-05	Greater viability in loss lines
AURORA KINASE INHIBITOR	21q	1.8347E-07	6.33735E-05	Greater viability in loss lines
AURORA KINASE INHIBITOR	16p	1.85067E-07	6.33878E-05	Lower viability in loss lines
KIT INHIBITOR	18q	1.91922E-07	6.51879E-05	Greater viability in loss lines
HDAC INHIBITOR	6q	1.97583E-07	6.65561E-05	Greater viability in loss lines
AURORA KINASE INHIBITOR	6q	2.5027E-07	8.36129E-05	Greater viability in loss lines
EGFR INHIBITOR	6q	2.78345E-07	9.22362E-05	Greater viability in loss lines
XIAP INHIBITOR	16p	2.99232E-07	9.83579E-05	Lower viability in loss lines
MAP KINASE PHOSPHATASE INHIBITOR	1p	3.13118E-07	0.000102099	Greater viability in loss lines
EGFR INHIBITOR	13q	3.70349E-07	0.000119802	Greater viability in loss lines
FOCAL ADHESION KINASE INHIBITOR	14q	3.85428E-07	0.000123698	Greater viability in loss lines
HMGCR INHIBITOR	10p	4.0424E-07	0.000128722	Lower viability in loss lines
RHO ASSOCIATED KINASE INHIBITOR	3p	4.09931E-07	0.000129522	Greater viability in loss lines
SYK INHIBITOR	11q	4.43582E-07	0.000139077	Greater viability in loss lines
FGFR INHIBITOR	22q	4.54646E-07	0.000141457	Greater viability in loss lines
RAF INHIBITOR	3q	4.65245E-07	0.000143659	Greater viability in loss lines
AURORA KINASE INHIBITOR	18q	4.71726E-07	0.000144565	Greater viability in loss lines
GUANYLYL CYCLASE ACTIVATOR	14q	5.01748E-07	0.000152617	Lower viability in loss lines
GLYCOGEN SYNTHASE KINASE INHIBITOR	6p	5.17806E-07	0.000156335	Greater viability in loss lines
GLUCOCORTICOID RECEPTOR AGONIST	19p	5.40286E-07	0.000161923	Lower viability in loss lines
XIAP INHIBITOR	18q	5.60328E-07	0.000166704	Greater viability in loss lines
MTOR INHIBITOR	22q	5.73214E-07	0.000169302	Greater viability in loss lines
AURORA KINASE INHIBITOR	19p	5.85786E-07	0.000171239	Greater viability in loss lines
RAF INHIBITOR	1p	5.88177E-07	0.000171239	Greater viability in loss lines
KINESIN-LIKE SPINDLE PROTEIN INHIBITOR	18p	5.92768E-07	0.000171352	Greater viability in loss lines
BROMODOMAIN INHIBITOR	17p	6.38808E-07	0.00018336	Greater viability in loss lines
MER TYROSINE KINASE INHIBITOR	18q	7.05978E-07	0.000201224	Greater viability in loss lines
MDM INHIBITOR	16p	7.65301E-07	0.000215303	Greater viability in loss lines
HMGCR INHIBITOR	18q	7.65941E-07	0.000215303	Greater viability in loss lines
BROMODOMAIN INHIBITOR	2q	8.34816E-07	0.000233057	Lower viability in loss lines
MER TYROSINE KINASE INHIBITOR	9p	8.47035E-07	0.000234859	Greater viability in loss lines
ATR KINASE INHIBITOR	8p	8.52866E-07	0.000234878	Greater viability in loss lines
ISOCITRATE LYASE SUBSTRATE	11p	8.68522E-07	0.000237584	Lower viability in loss lines
FGFR INHIBITOR	20p	9.40038E-07	0.000255433	Greater viability in loss lines
MEK INHIBITOR	16q	9.50237E-07	0.000256174	Greater viability in loss lines
AURORA KINASE INHIBITOR	5q	9.55336E-07	0.000256174	Greater viability in loss lines
GLUCOCORTICOID RECEPTOR AGONIST	9p	9.78E-07	0.000260538	Lower viability in loss lines
HSP INHIBITOR	1p	9.92917E-07	0.000262794	Greater viability in loss lines
MICROTUBULE INHIBITOR	6p	1.00914E-06	0.000265365	Greater viability in loss lines
BRUTON'S TYROSINE KINASE (BTK) INHIBITOR	3p	1.05189E-06	0.000274832	Lower viability in loss lines
BONE MORPHOGENIC PROTEIN INHIBITOR	18q	1.09471E-06	0.000284198	Greater viability in loss lines
P38 MAPK INHIBITOR	3p	1.11336E-06	0.000287211	Lower viability in loss lines
DOPAMINE RECEPTOR ANTAGONIST	16q	1.26746E-06	0.000324908	Greater viability in loss lines
PROTEIN KINASE INHIBITOR	18q	1.32434E-06	0.000337368	Greater viability in loss lines
TUBULIN POLYMERIZATION INHIBITOR	22q	1.34523E-06	0.000340561	Greater viability in loss lines
HMGCR INHIBITOR	10q	1.4133E-06	0.000355586	Lower viability in loss lines
ADRENERGIC RECEPTOR AGONIST	10q	1.62334E-06	0.000405926	Greater viability in loss lines
CELL SPLICING INHIBITOR	14q	1.75351E-06	0.000435801	Lower viability in loss lines
MDM INHIBITOR	16q	1.82532E-06	0.000450663	Greater viability in loss lines
PROTEIN KINASE INHIBITOR	8p	1.83543E-06	0.000450663	Greater viability in loss lines
MEK INHIBITOR	17q	1.91319E-06	0.000466944	Greater viability in loss lines
CYCLOOXYGENASE INHIBITOR	12q	1.9643E-06	0.000476566	Greater viability in loss lines
MICROTUBULE STABILIZING AGENT	17p	2.10072E-06	0.000506647	Greater viability in loss lines
MCL1 INHIBITOR	18p	2.17654E-06	0.000521211	Greater viability in loss lines
VITAMIN D RECEPTOR AGONIST	17p	2.18669E-06	0.000521211	Lower viability in loss lines
KINESIN-LIKE SPINDLE PROTEIN INHIBITOR	1p	2.22734E-06	0.000527815	Greater viability in loss lines
MEK INHIBITOR	1p	2.26083E-06	0.000532655	Lower viability in loss lines
AURORA KINASE INHIBITOR	8p	2.31196E-06	0.000539398	Greater viability in loss lines
FLT3 INHIBITOR	18q	2.31592E-06	0.000539398	Greater viability in loss lines
HMGCR INHIBITOR	19p	2.344E-06	0.000542837	Greater viability in loss lines
PLK INHIBITOR	6q	2.6113E-06	0.000601322	Greater viability in loss lines
GLUCOCORTICOID RECEPTOR AGONIST	5q	2.65002E-06	0.000606811	Lower viability in loss lines
VITAMIN D RECEPTOR AGONIST	21q	2.78998E-06	0.00063453	Lower viability in loss lines
AURORA KINASE INHIBITOR	2q	2.80221E-06	0.00063453	Lower viability in loss lines
MEK INHIBITOR	20q	3.70996E-06	0.000835437	Greater viability in loss lines
MITOTIC KINESIN INHIBITOR	18q	3.83075E-06	0.000857898	Greater viability in loss lines
GLUCOCORTICOID RECEPTOR AGONIST	1p	3.90373E-06	0.000866353	Lower viability in loss lines
GLUCOCORTICOID RECEPTOR AGONIST	10q	3.91101E-06	0.000866353	Greater viability in loss lines
MONOCARBOXYLATE TRANSPORTER INHIBITOR	18q	4.30035E-06	0.000947448	Greater viability in loss lines
PYRUVATE FERREDOXIN OXIDOREDUCTASE INHIBITOR	14q	4.33671E-06	0.000950322	Lower viability in loss lines
GAMMA SECRETASE INHIBITOR	3p	4.7022E-06	0.001024904	Lower viability in loss lines
HDAC INHIBITOR	1p	4.74373E-06	0.001028456	Greater viability in loss lines
MDM INHIBITOR	11p	5.13261E-06	0.001106878	Greater viability in loss lines
MICROTUBULE INHIBITOR	21q	5.62226E-06	0.001200711	Greater viability in loss lines
VITAMIN D RECEPTOR AGONIST	19q	5.62663E-06	0.001200711	Lower viability in loss lines
GLYCOGEN SYNTHASE KINASE INHIBITOR	3p	5.69617E-06	0.00120922	Greater viability in loss lines
PROTEIN TYROSINE KINASE INHIBITOR	14q	5.92271E-06	0.001250796	Greater viability in loss lines
PROTEIN KINASE INHIBITOR	9p	6.05781E-06	0.001272734	Greater viability in loss lines
HMGCR INHIBITOR	8p	6.10376E-06	0.001274384	Greater viability in loss lines
VEGFR INHIBITOR	18q	6.1282E-06	0.001274384	Greater viability in loss lines
HSP INHIBITOR	14q	6.33034E-06	0.001309738	Greater viability in loss lines
KINESIN-LIKE SPINDLE PROTEIN INHIBITOR	7q	6.96178E-06	0.001433108	Greater viability in loss lines
MEK INHIBITOR	8q	7.50407E-06	0.001536976	Greater viability in loss lines
TUBULIN POLYMERIZATION INHIBITOR	19p	7.55161E-06	0.00153898	Greater viability in loss lines
AURORA KINASE INHIBITOR	15q	7.79733E-06	0.001581152	Lower viability in loss lines
MONOCARBOXYLATE TRANSPORTER INHIBITOR	13q	8.10393E-06	0.001629999	Lower viability in loss lines
MEK INHIBITOR	18q	8.1182E-06	0.001629999	Lower viability in loss lines
HDAC INHIBITOR	7p	8.50798E-06	0.001699885	Greater viability in loss lines
SEROTONIN RECEPTOR ANTAGONIST	3q	8.85094E-06	0.001759784	Greater viability in loss lines
RHO ASSOCIATED KINASE INHIBITOR	6p	9.24961E-06	0.00183012	Greater viability in loss lines
CHELATING AGENT	17p	1.01854E-05	0.002005549	Greater viability in loss lines
MDM INHIBITOR	9p	1.04728E-05	0.002052216	Greater viability in loss lines
RAF INHIBITOR	22q	1.05859E-05	0.002064445	Greater viability in loss lines
DEHYDROGENASE INHIBITOR	14q	1.11863E-05	0.002171153	Greater viability in loss lines
BROMODOMAIN INHIBITOR	1q	1.131E-05	0.00218476	Greater viability in loss lines
MICROTUBULE INHIBITOR	4q	1.14523E-05	0.002201808	Greater viability in loss lines
MTOR INHIBITOR	17p	1.28497E-05	0.002458881	Greater viability in loss lines
DOPAMINE RECEPTOR ANTAGONIST	17p	1.38598E-05	0.002639766	Greater viability in loss lines
GLUCOCORTICOID RECEPTOR AGONIST	4p	1.47351E-05	0.00279343	Lower viability in loss lines
P38 MAPK INHIBITOR	4q	1.55538E-05	0.002934985	Lower viability in loss lines
GLUTAMATE RECEPTOR ALLOSTERIC MODULATOR	3p	1.64422E-05	0.003088329	Greater viability in loss lines
CHK INHIBITOR	1p	1.68782E-05	0.003155684	Greater viability in loss lines
AKT INHIBITOR	17p	1.82223E-05	0.003391429	Greater viability in loss lines
MICROTUBULE INHIBITOR	4p	1.97374E-05	0.003656712	Greater viability in loss lines
DIHYDROFOLATE REDUCTASE INHIBITOR	8p	1.9858E-05	0.003662413	Greater viability in loss lines
SURVIVIN INHIBITOR	17p	2.0298E-05	0.003726696	Greater viability in loss lines
ANDROGEN RECEPTOR MODULATOR	1p	2.04756E-05	0.003742441	Greater viability in loss lines
TYROSINE PHOSPHATASE INHIBITOR	18q	2.09058E-05	0.003804023	Greater viability in loss lines
SYK INHIBITOR	1p	2.10355E-05	0.003810599	Greater viability in loss lines
BROMODOMAIN INHIBITOR	6q	2.29782E-05	0.004129138	Greater viability in loss lines
TOPOISOMERASE INHIBITOR	1p	2.30329E-05	0.004129138	Greater viability in loss lines
SYK INHIBITOR	18q	2.30978E-05	0.004129138	Greater viability in loss lines
MICROTUBULE INHIBITOR	20p	2.64252E-05	0.004703342	Greater viability in loss lines
PKA INHIBITOR	3p	2.66792E-05	0.004727908	Greater viability in loss lines
AKT INHIBITOR	13q	2.69056E-05	0.004746789	Greater viability in loss lines
VITAMIN D RECEPTOR AGONIST	10q	2.70187E-05	0.004746789	Greater viability in loss lines
TUBULIN POLYMERIZATION INHIBITOR	3q	2.88543E-05	0.005047529	Greater viability in loss lines
HSP INHIBITOR	11q	3.17752E-05	0.005511434	Greater viability in loss lines
RAF INHIBITOR	14q	3.17767E-05	0.005511434	Greater viability in loss lines
MDM INHIBITOR	15q	3.20812E-05	0.005540673	Greater viability in loss lines
MTOR INHIBITOR	18q	3.30117E-05	0.005677323	Greater viability in loss lines
HMGCR INHIBITOR	14q	3.43912E-05	0.005872651	Lower viability in loss lines
POTASSIUM CHANNEL BLOCKER	3q	3.44357E-05	0.005872651	Greater viability in loss lines
ATR KINASE INHIBITOR	6q	3.46732E-05	0.005888526	Greater viability in loss lines
BCL INHIBITOR	17p	3.48386E-05	0.005892052	Greater viability in loss lines
TRANSGLUTAMINASE INHIBITOR	1p	3.53486E-05	0.005953618	Greater viability in loss lines
VEGFR INHIBITOR	6p	3.64299E-05	0.00611048	Greater viability in loss lines
TUBULIN POLYMERIZATION INHIBITOR	5q	3.65882E-05	0.006111873	Greater viability in loss lines
VITAMIN D RECEPTOR AGONIST	1q	3.76855E-05	0.00626948	Greater viability in loss lines
RHO ASSOCIATED KINASE INHIBITOR	8p	3.79951E-05	0.006295299	Greater viability in loss lines
MATRIX METALLOPROTEASE INHIBITOR	22q	3.88799E-05	0.006387445	Greater viability in loss lines
MDM INHIBITOR	5q	3.89971E-05	0.006387445	Greater viability in loss lines
NUCLEAR RECEPTOR ANTAGONIST	1p	3.90214E-05	0.006387445	Greater viability in loss lines
MEK INHIBITOR	7p	4.02901E-05	0.006568739	Greater viability in loss lines
KINESIN-LIKE SPINDLE PROTEIN INHIBITOR	17p	4.05429E-05	0.006583612	Greater viability in loss lines
ADRENERGIC RECEPTOR ANTAGONIST	3q	4.28491E-05	0.006930496	Greater viability in loss lines
EXPORTIN ANTAGONIST	17p	4.54498E-05	0.007322082	Greater viability in loss lines
MRP INHIBITOR	16p	4.59363E-05	0.007371325	Greater viability in loss lines
KINESIN-LIKE SPINDLE PROTEIN INHIBITOR	6p	4.83505E-05	0.007706088	Greater viability in loss lines
MDM INHIBITOR	17q	4.84737E-05	0.007706088	Greater viability in loss lines
HISTONE LYSINE DEMETHYLASE INHIBITOR	6q	4.85896E-05	0.007706088	Greater viability in loss lines
PKC INHIBITOR	18q	4.97107E-05	0.007853322	Greater viability in loss lines
ARF INHIBITOR	18q	5.18362E-05	0.008157492	Greater viability in loss lines
MAP KINASE PHOSPHATASE INHIBITOR	18p	5.45128E-05	0.008514313	Greater viability in loss lines
MEK INHIBITOR	7q	5.45214E-05	0.008514313	Greater viability in loss lines
IKK INHIBITOR	18q	5.62266E-05	0.008716618	Greater viability in loss lines
GLUCOCORTICOID RECEPTOR AGONIST	13q	5.62445E-05	0.008716618	Greater viability in loss lines
FGFR INHIBITOR	9p	5.70889E-05	0.008813964	Greater viability in loss lines
HSP INHIBITOR	22q	5.76163E-05	0.008861815	Greater viability in loss lines
CC CHEMOKINE RECEPTOR ANTAGONIST	1p	5.84657E-05	0.008958657	Greater viability in loss lines
CDK INHIBITOR	18q	6.13303E-05	0.00936241	Greater viability in loss lines
GLUCOCORTICOID RECEPTOR AGONIST	5p	6.16472E-05	0.00937567	Greater viability in loss lines
MDM INHIBITOR	2p	6.51786E-05	0.009875895	Greater viability in loss lines
CDK INHIBITOR	22q	6.55549E-05	0.009896116	Greater viability in loss lines
LEUCINE RICH REPEAT KINASE INHIBITOR	14q	6.6278E-05	0.009950215	Greater viability in loss lines
MAP KINASE PHOSPHATASE INHIBITOR	17p	6.64015E-05	0.009950215	Greater viability in loss lines
DIPEPTIDYL PEPTIDASE INHIBITOR	16q	6.83996E-05	0.010212087	Greater viability in loss lines
RAF INHIBITOR	8q	6.98786E-05	0.010377047	Greater viability in loss lines
JAK INHIBITOR	14q	7.00137E-05	0.010377047	Greater viability in loss lines
VITAMIN D RECEPTOR AGONIST	3q	7.05941E-05	0.010425157	Greater viability in loss lines
ADRENERGIC RECEPTOR AGONIST	3q	7.20147E-05	0.010596563	Greater viability in loss lines
DUAL SPECIFICITY PROTEIN KINASE INHIBITOR	22q	7.39707E-05	0.010845225	Greater viability in loss lines
ATR KINASE INHIBITOR	18q	7.44341E-05	0.01087405	Greater viability in loss lines
BONE MORPHOGENIC PROTEIN INHIBITOR	8p	7.56835E-05	0.011017092	Greater viability in loss lines
AKT INHIBITOR	22q	7.65545E-05	0.011104217	Greater viability in loss lines
COMPLEMENT INHIBITOR	5q	7.71529E-05	0.011151329	Greater viability in loss lines
RHO ASSOCIATED KINASE INHIBITOR	21q	7.76882E-05	0.011189026	Greater viability in loss lines
HSP INHIBITOR	6q	7.93687E-05	0.0113908	Greater viability in loss lines
RAF INHIBITOR	17p	8.17017E-05	0.011684489	Greater viability in loss lines
DIHYDROFOLATE REDUCTASE INHIBITOR	18q	8.45506E-05	0.012049644	Greater viability in loss lines
HSP INHIBITOR	8q	8.67585E-05	0.012286561	Greater viability in loss lines
BROMODOMAIN INHIBITOR	4q	8.68159E-05	0.012286561	Greater viability in loss lines
DUAL SPECIFICITY PROTEIN KINASE INHIBITOR	17p	8.78243E-05	0.012348697	Greater viability in loss lines
TUBULIN POLYMERIZATION INHIBITOR	12q	8.78609E-05	0.012348697	Greater viability in loss lines
MDM INHIBITOR	12p	8.86681E-05	0.012419325	Greater viability in loss lines
RHO ASSOCIATED KINASE INHIBITOR	22q	8.90358E-05	0.012428124	Greater viability in loss lines
MICROTUBULE INHIBITOR	11q	8.99387E-05	0.012511301	Greater viability in loss lines
RAF INHIBITOR	21q	9.11324E-05	0.012634239	Greater viability in loss lines
BRUTON'S TYROSINE KINASE (BTK) INHIBITOR	21q	9.61954E-05	0.01329094	Lower viability in loss lines
KR\\"\"\"\"\"\"\"UPPEL-LIKE FACTOR EXPRESSION ENHANCER	19p	9.67153E-05	0.013317627	Greater viability in loss lines
METHIONINE AMINOPEPTIDASE INHIBITOR	17p	9.78324E-05	0.013426097	Greater viability in loss lines
CHOLERETIC AGENT	21q	9.82772E-05	0.013441875	Greater viability in loss lines
PROTEIN KINASE INHIBITOR	3p	9.86675E-05	0.01345013	Greater viability in loss lines
GLUCOCORTICOID RECEPTOR AGONIST	18q	0.000100232	0.013617921	Lower viability in loss lines
DOPAMINE SYNTHESIS INHIBITOR	3p	0.000101401	0.013730966	Greater viability in loss lines
GABA RECEPTOR NEGATIVE ALLOSTERIC MODULATOR	8p	0.000102986	0.013899383	Greater viability in loss lines
FGFR INHIBITOR	3p	0.000104423	0.014046799	Greater viability in loss lines
AKT INHIBITOR	6p	0.000107302	0.014386589	Greater viability in loss lines
HSP INHIBITOR	18p	0.000107735	0.014397224	Greater viability in loss lines
MUCOLYTIC AGENT	16q	0.00010844	0.014444174	Greater viability in loss lines
ADRENERGIC RECEPTOR ANTAGONIST	17p	0.000111881	0.014853934	Greater viability in loss lines
HEPATOCYTE GROWTH FACTOR RECEPTOR INHIBITOR	16q	0.00011763	0.015566495	Greater viability in loss lines
TYROSINE PHOSPHATASE INHIBITOR	22q	0.000118651	0.015650795	Greater viability in loss lines
MONOPOLAR SPINDLE 1 KINASE INHIBITOR	9p	0.000119906	0.015765363	Greater viability in loss lines
AURORA KINASE INHIBITOR	17q	0.000120294	0.015765492	Greater viability in loss lines
HISTAMINE RECEPTOR AGONIST	1q	0.000121261	0.015841278	Lower viability in loss lines
MICROTUBULE INHIBITOR	10p	0.000122027	0.015890447	Greater viability in loss lines
ESTROGEN RECEPTOR AGONIST	12p	0.00012314	0.015984286	Greater viability in loss lines
OTHER ANTIBIOTIC	17p	0.000127581	0.01650817	Greater viability in loss lines
HSP INHIBITOR	17q	0.000128153	0.016529764	Greater viability in loss lines
GLUCOCORTICOID RECEPTOR AGONIST	2p	0.000136383	0.017535806	Lower viability in loss lines
MEK INHIBITOR	9q	0.000139687	0.017904091	Greater viability in loss lines
PLK INHIBITOR	1p	0.00014099	0.018014477	Greater viability in loss lines
XIAP INHIBITOR	1p	0.0001429	0.018201452	Greater viability in loss lines
NUCLEAR RECEPTOR ANTAGONIST	22q	0.00014644	0.018538367	Greater viability in loss lines
FLT3 INHIBITOR	8p	0.000146455	0.018538367	Greater viability in loss lines
LIM KINASE INHIBITOR	21q	0.000150513	0.018993061	Greater viability in loss lines
MAP KINASE PHOSPHATASE INHIBITOR	18q	0.000152234	0.019150899	Greater viability in loss lines
TUBULIN POLYMERIZATION INHIBITOR	7q	0.000154839	0.019418654	Greater viability in loss lines
CHK INHIBITOR	8p	0.00015572	0.019469321	Greater viability in loss lines
RHO ASSOCIATED KINASE INHIBITOR	15q	0.000156557	0.019514029	Lower viability in loss lines
THYMIDINE PHOSPHORYLASE INHIBITOR	20p	0.000157534	0.019540789	Lower viability in loss lines
BROMODOMAIN INHIBITOR	16q	0.00015773	0.019540789	Greater viability in loss lines
AURORA KINASE INHIBITOR	13q	0.000159383	0.019685701	Lower viability in loss lines
AURORA KINASE INHIBITOR	12p	0.000165746	0.020386146	Greater viability in loss lines
MONOPOLAR SPINDLE 1 KINASE INHIBITOR	22q	0.000166054	0.020386146	Greater viability in loss lines
INTERLEUKIN SYNTHESIS INHIBITOR	10q	0.00017023	0.020836029	Greater viability in loss lines
MAP KINASE INHIBITOR	3q	0.000172297	0.021025956	Greater viability in loss lines
TRPV AGONIST	19q	0.000175641	0.021369962	Greater viability in loss lines
FERROPTOSIS INHIBITOR	1p	0.000177761	0.021563606	Lower viability in loss lines
MONOCARBOXYLATE TRANSPORTER INHIBITOR	1p	0.000180083	0.021780412	Greater viability in loss lines
FGFR INHIBITOR	18p	0.000182289	0.02198198	Greater viability in loss lines
HISTONE LYSINE METHYLTRANSFERASE INHIBITOR	1p	0.000184623	0.022139343	Greater viability in loss lines
BCL INHIBITOR	6p	0.00018468	0.022139343	Greater viability in loss lines
VITAMIN D RECEPTOR AGONIST	15q	0.000186248	0.022261822	Lower viability in loss lines
PHOSPHODIESTERASE INHIBITOR	3q	0.000189175	0.022545598	Greater viability in loss lines
HELICASE PRIMASE INHIBITOR	5q	0.00019829	0.023562985	Lower viability in loss lines
DOPAMINE RECEPTOR ANTAGONIST	16p	0.000206856	0.024509455	Greater viability in loss lines
TRPV AGONIST	18q	0.000211854	0.02502887	Greater viability in loss lines
EGFR INHIBITOR	10p	0.000216085	0.025454971	Greater viability in loss lines
LDL RECEPTOR ACTIVATOR	4p	0.000227878	0.02672852	Lower viability in loss lines
MICROTUBULE STABILIZING AGENT	11q	0.000228208	0.02672852	Greater viability in loss lines
ANTIVIRAL	18q	0.000230895	0.026965775	Greater viability in loss lines
BENZODIAZEPINE RECEPTOR ANTAGONIST	8p	0.00023473	0.027335317	Greater viability in loss lines
IAP ANTAGONIST	16p	0.000239763	0.027841875	Lower viability in loss lines
RAF INHIBITOR	18p	0.000243151	0.028155125	Greater viability in loss lines
GALANIN RECEPTOR 3 ANTAGONIST	5q	0.000244148	0.028190396	Greater viability in loss lines
BONE MORPHOGENIC PROTEIN INHIBITOR	3p	0.000249043	0.028674448	Greater viability in loss lines
UBIQUITIN-CONJUGATING ENZYME INHIBITOR	17p	0.00025144	0.028868799	Greater viability in loss lines
RAF INHIBITOR	12p	0.00025853	0.029599463	Greater viability in loss lines
PPAR RECEPTOR LIGAND	6p	0.000262532	0.029973453	Lower viability in loss lines
STEAROYL-COA DESATURASE INHIBITOR	19p	0.000264346	0.030096272	Lower viability in loss lines
OPIOID RECEPTOR ANTAGONIST	17p	0.000266824	0.030293601	Greater viability in loss lines
RHO ASSOCIATED KINASE INHIBITOR	1q	0.000267687	0.030293601	Lower viability in loss lines
CHK INHIBITOR	6p	0.000268309	0.030293601	Greater viability in loss lines
URICASE INHIBITOR	20p	0.000272457	0.030677046	Lower viability in loss lines
PURINE ANTAGONIST	1p	0.000274173	0.030785145	Greater viability in loss lines
DNA METHYLTRANSFERASE INHIBITOR	17p	0.000290136	0.032488087	Greater viability in loss lines
VITAMIN D RECEPTOR AGONIST	13q	0.00029272	0.032638957	Greater viability in loss lines
P38 MAPK INHIBITOR	16p	0.000293085	0.032638957	Greater viability in loss lines
IMMUNOSUPPRESSANT	14q	0.000304619	0.03383094	Greater viability in loss lines
BETA LACTAMASE INHIBITOR	14q	0.000305455	0.033831581	Lower viability in loss lines
TOPOISOMERASE INHIBITOR	6q	0.000308231	0.033982435	Greater viability in loss lines
PLK INHIBITOR	17p	0.000308484	0.033982435	Greater viability in loss lines
PROTEIN KINASE INHIBITOR	19p	0.000320511	0.035212152	Greater viability in loss lines
WEE1 KINASE INHIBITOR	6q	0.000322038	0.035284758	Greater viability in loss lines
NORADRENALINE UPTAKE INHIBITOR	7p	0.000323638	0.035365024	Greater viability in loss lines
PPAR RECEPTOR LIGAND	21q	0.000331179	0.036021279	Lower viability in loss lines
ADRENERGIC RECEPTOR AGONIST	12q	0.000331411	0.036021279	Greater viability in loss lines
PHOSPHODIESTERASE INHIBITOR	1q	0.000333604	0.036048607	Lower viability in loss lines
ALDO-KETO REDUCTASE INHIBITOR	3q	0.000333644	0.036048607	Lower viability in loss lines
BCL INHIBITOR	1p	0.000334316	0.036048607	Greater viability in loss lines
PROTEIN SYNTHESIS INHIBITOR	17p	0.00033749	0.036243802	Greater viability in loss lines
XIAP INHIBITOR	2q	0.000337904	0.036243802	Lower viability in loss lines
PARP INHIBITOR	10q	0.000339271	0.036294834	Greater viability in loss lines
PROTEASOME INHIBITOR	20p	0.000343671	0.036669289	Lower viability in loss lines
MITOTIC KINESIN INHIBITOR	17p	0.00034781	0.037014045	Greater viability in loss lines
APOPTOSIS INHIBITOR	16p	0.000354042	0.03752106	Lower viability in loss lines
MTOR INHIBITOR	17q	0.000354415	0.03752106	Greater viability in loss lines
ADRENERGIC RECEPTOR ANTAGONIST	19p	0.000358842	0.03789127	Greater viability in loss lines
HISTONE LYSINE METHYLTRANSFERASE INHIBITOR	14q	0.000360652	0.037944718	Greater viability in loss lines
DOPAMINE RECEPTOR MODULATOR	5q	0.00036121	0.037944718	Lower viability in loss lines
XIAP INHIBITOR	10q	0.000365474	0.038293941	Lower viability in loss lines
CDK INHIBITOR	11q	0.000366691	0.03832293	Greater viability in loss lines
PROTEIN TYROSINE KINASE INHIBITOR	17p	0.000368309	0.038393671	Greater viability in loss lines
MEK INHIBITOR	12p	0.000373408	0.038825812	Greater viability in loss lines
NAMPT INHIBITOR	17p	0.000380444	0.039425011	Greater viability in loss lines
CHOLECYSTOKININ AGONIST	18p	0.000381868	0.039425011	Greater viability in loss lines
APOPTOSIS INHIBITOR	6p	0.000382454	0.039425011	Greater viability in loss lines
JAK INHIBITOR	20p	0.000383039	0.039425011	Greater viability in loss lines
EXPORTIN INHIBITOR	17p	0.000384879	0.039514518	Greater viability in loss lines
EGFR INHIBITOR	1q	0.000395137	0.040465813	Greater viability in loss lines
RHO ASSOCIATED KINASE INHIBITOR	1p	0.000398902	0.040748985	Greater viability in loss lines
ALK TYROSINE KINASE RECEPTOR INHIBITOR	14q	0.000402264	0.040985402	Greater viability in loss lines
NEUROKININ RECEPTOR ANTAGONIST	8p	0.00040474	0.040985402	Greater viability in loss lines
XIAP INHIBITOR	16q	0.000405245	0.040985402	Lower viability in loss lines
VITAMIN D RECEPTOR AGONIST	16q	0.000405698	0.040985402	Greater viability in loss lines
ESTROGEN RECEPTOR DEGRADER	7p	0.000406631	0.040985402	Greater viability in loss lines
SODIUM/CHLORIDE COTRANSPORTER INHIBITOR	3q	0.00040725	0.040985402	Greater viability in loss lines
CYCLOOXYGENASE INHIBITOR	7p	0.000410801	0.041077017	Greater viability in loss lines
ICAM1 EXPRESSION INHIBITOR	1p	0.000410856	0.041077017	Greater viability in loss lines
MEK INHIBITOR	5q	0.000411183	0.041077017	Greater viability in loss lines
GLYCINE TRANSPORTER 1 INHIBITOR	3q	0.000414464	0.041303511	Greater viability in loss lines
MYCOLIC SYNTHESIS INHIBITOR	6q	0.000416123	0.041322712	Lower viability in loss lines
FLAVANONE GLYCOSIDE	11q	0.000416684	0.041322712	Lower viability in loss lines
DOPAMINE RECEPTOR AGONIST	16q	0.000419606	0.041511424	Greater viability in loss lines
FUNGAL LANOSTEROL DEMETHYLASE INHIBITOR	14q	0.000429672	0.042404391	Greater viability in loss lines
HISTONE LYSINE DEMETHYLASE INHIBITOR	4p	0.000434458	0.042773079	Greater viability in loss lines
PLK INHIBITOR	6p	0.000440769	0.043289914	Greater viability in loss lines
ESTROGEN RECEPTOR AGONIST	3q	0.000448425	0.043935939	Greater viability in loss lines
SYK INHIBITOR	22q	0.000452687	0.044247127	Greater viability in loss lines
FGFR ANTAGONIST	15q	0.000457827	0.044642511	Lower viability in loss lines
ATR KINASE INHIBITOR	9p	0.000462322	0.044973233	Greater viability in loss lines
THROMBOPOIETIN RECEPTOR AGONIST	4p	0.000467606	0.045213969	Greater viability in loss lines
ACETYLCHOLINE RECEPTOR ANTAGONIST	13q	0.000467697	0.045213969	Lower viability in loss lines
INOSITOL MONOPHOSPHATASE INHIBITOR	16p	0.00046827	0.045213969	Greater viability in loss lines
VOLTAGE-DEPENDENT ANION SELECTIVE CHANNEL PROTEIN INHIBITOR	11p	0.000469234	0.045213969	Greater viability in loss lines
POLAR AUXIN TRANSPORT INHIBITOR	3p	0.00049159	0.047256452	Lower viability in loss lines
ESTROGEN-RELATED RECEPTOR AGONIST	11p	0.000493454	0.047323998	Lower viability in loss lines
SRC INHIBITOR	18q	0.000494638	0.047326201	Greater viability in loss lines
HSP INHIBITOR	6p	0.000502884	0.048002478	Greater viability in loss lines
DYNAMIN INHIBITOR	18q	0.00051799	0.049328873	Greater viability in loss lines
FGFR INHIBITOR	11q	0.000523618	0.0497486	Greater viability in loss lines
BCL-XL DOWNREGULATOR	12p	0.000525164	0.049779425	Greater viability in loss lines
ESTROGEN RECEPTOR AGONIST	1p	0.000527777	0.049911064	Greater viability in loss lines
ADENYLYL CYCLASE ACTIVATOR	5q	0.000535203	0.050496124	Greater viability in loss lines
HDAC INHIBITOR	22q	0.000540982	0.050826365	Greater viability in loss lines
METHIONINE AMINOPEPTIDASE INHIBITOR	8p	0.000541197	0.050826365	Greater viability in loss lines
ANGIOTENSIN CONVERTING ENZYME ACTIVATOR	14q	0.000546916	0.05124542	Lower viability in loss lines
VOLTAGE-GATED CALCIUM CHANNEL LIGAND	10p	0.00055723	0.052092097	Greater viability in loss lines
MONOPOLAR SPINDLE 1 KINASE INHIBITOR	17p	0.000559794	0.052212001	Greater viability in loss lines
MTOR INHIBITOR	8p	0.000562327	0.052328541	Greater viability in loss lines
INOSITOL MONOPHOSPHATASE INHIBITOR	16q	0.000566134	0.0525628	Greater viability in loss lines
P38 MAPK INHIBITOR	4p	0.000569652	0.052769155	Lower viability in loss lines
MCL1 INHIBITOR	14q	0.000573246	0.052981739	Greater viability in loss lines
MICROTUBULE STABILIZING AGENT	16q	0.000584213	0.053833249	Greater viability in loss lines
EGFR INHIBITOR	11p	0.000585101	0.053833249	Lower viability in loss lines
RHO ASSOCIATED KINASE INHIBITOR	2q	0.000589471	0.05411317	Lower viability in loss lines
GLUCOCORTICOID RECEPTOR AGONIST	12p	0.000597835	0.054757673	Lower viability in loss lines
CDK INHIBITOR	14q	0.00060252	0.054914997	Greater viability in loss lines
S-ADENOSYLMETHIONINE DECARBOXYLASE INHIBITOR	17p	0.000602796	0.054914997	Greater viability in loss lines
NITRIC OXIDE DONOR	22q	0.000603595	0.054914997	Lower viability in loss lines
AURORA KINASE INHIBITOR	18p	0.000612973	0.055644047	Greater viability in loss lines
MEK INHIBITOR	5p	0.000614985	0.055702584	Lower viability in loss lines
NITRIC OXIDE STIMULANT	22q	0.000617552	0.055811107	Lower viability in loss lines
GLUCOSYLCERAMIDASE INHIBITOR	17p	0.000634417	0.057208433	Greater viability in loss lines
MAP KINASE PHOSPHATASE INHIBITOR	6p	0.000644815	0.058017665	Greater viability in loss lines
GAMMA SECRETASE INHIBITOR	8q	0.000666463	0.059833389	Greater viability in loss lines
LANOSTEROL DEMETHYLASE INHIBITOR	10p	0.000671548	0.060157429	Greater viability in loss lines
FGFR ANTAGONIST	16p	0.000673407	0.060191653	Lower viability in loss lines
HMGCR INHIBITOR	3q	0.000678016	0.060457252	Greater viability in loss lines
GLYCOGEN SYNTHASE KINASE INHIBITOR	5q	0.000680364	0.060457252	Greater viability in loss lines
SREBP INHIBITOR	12p	0.000680828	0.060457252	Greater viability in loss lines
ELECTROLYTE REABSORPTION INHIBITOR	18p	0.00068614	0.060796453	Lower viability in loss lines
P53 STABILIZING AGENT	14q	0.00068926	0.060861057	Lower viability in loss lines
P38 MAPK INHIBITOR	21q	0.000690365	0.060861057	Lower viability in loss lines
OXYTOCIN RECEPTOR AGONIST	17p	0.000691348	0.060861057	Greater viability in loss lines
SEROTONIN RECEPTOR ANTAGONIST	16q	0.00069809	0.06132213	Greater viability in loss lines
LOCAL ANESTHETIC	16q	0.000700231	0.061377877	Greater viability in loss lines
HISTONE LYSINE METHYLTRANSFERASE INHIBITOR	17p	0.000706635	0.061773481	Greater viability in loss lines
TOPOISOMERASE INHIBITOR	11q	0.000708847	0.061773481	Greater viability in loss lines
ICAM1 EXPRESSION INHIBITOR	14q	0.000710654	0.061773481	Greater viability in loss lines
THYMIDYLATE SYNTHASE INHIBITOR	1p	0.000710807	0.061773481	Greater viability in loss lines
MITOCHONDRIAL COMPLEX I INHIBITOR	12q	0.000715508	0.061926658	Greater viability in loss lines
MONOPOLAR SPINDLE 1 KINASE INHIBITOR	12p	0.00071652	0.061926658	Greater viability in loss lines
ATP-SENSITIVE POTASSIUM CHANNEL INHIBITOR	2q	0.000717127	0.061926658	Lower viability in loss lines
KIT INHIBITOR	22q	0.000726618	0.062365703	Greater viability in loss lines
STEAROYL-COA DESATURASE INHIBITOR	17p	0.000726971	0.062365703	Lower viability in loss lines
NUCLEAR RECEPTOR ANTAGONIST	18q	0.00072794	0.062365703	Greater viability in loss lines
VOLTAGE-GATED SODIUM CHANNEL BLOCKER	13q	0.000728332	0.062365703	Lower viability in loss lines
DECAPPING SCAVENGER ENZYME INHIBITOR	16q	0.000734784	0.062786315	Greater viability in loss lines
SELECTIVE ESTROGEN RECEPTOR MODULATOR (SERM)	12q	0.000738811	0.062998304	Greater viability in loss lines
GLUCOCORTICOID RECEPTOR AGONIST	6q	0.000748958	0.06373026	Greater viability in loss lines
DIHYDROPTEROATE SYNTHETASE INHIBITOR	16q	0.000760856	0.064607756	Greater viability in loss lines
P38 MAPK INHIBITOR	3q	0.000765738	0.06474713	Greater viability in loss lines
JAK INHIBITOR	12p	0.000766801	0.06474713	Greater viability in loss lines
RECEPTOR TYROSINE PROTEIN KINASE INHIBITOR	14q	0.000767297	0.06474713	Greater viability in loss lines
LIM KINASE INHIBITOR	18q	0.000768851	0.06474713	Greater viability in loss lines
MICROTUBULE STABILIZING AGENT	4p	0.000776759	0.065278177	Lower viability in loss lines
CALCIUM CHANNEL BLOCKER	1p	0.000780414	0.065450437	Greater viability in loss lines
NUCLEAR RECEPTOR ANTAGONIST	3p	0.000784072	0.065622119	Greater viability in loss lines
BETA LACTAMASE INHIBITOR	11p	0.000788217	0.065833906	Greater viability in loss lines
GASTRIN INHIBITOR	18q	0.00080293	0.066925613	Greater viability in loss lines
ANTICANCER AGENT	18q	0.000806475	0.067083921	Greater viability in loss lines
SYK INHIBITOR	8p	0.000811466	0.067361555	Greater viability in loss lines
LYSOPHOSPHOLIPID RECEPTOR ANTAGONIST	11q	0.000815602	0.067551954	Lower viability in loss lines
KIT INHIBITOR	1p	0.000817074	0.067551954	Greater viability in loss lines
BRUTON'S TYROSINE KINASE (BTK) INHIBITOR	19p	0.000819992	0.067595525	Lower viability in loss lines
MITOTIC KINESIN INHIBITOR	20p	0.000821145	0.067595525	Greater viability in loss lines
ANDROGEN RECEPTOR ENHANCER	16q	0.000822576	0.067595525	Greater viability in loss lines
SPLEEN ASSOCIATED TYROSINE KINASE INHIBITOR	18q	0.000829989	0.068067448	Greater viability in loss lines
MONOPOLAR SPINDLE 1 KINASE INHIBITOR	8p	0.000837776	0.068468694	Greater viability in loss lines
NORADRENALINE UPTAKE INHIBITOR	22q	0.000838241	0.068468694	Lower viability in loss lines
FGFR INHIBITOR	4q	0.000844666	0.068855465	Greater viability in loss lines
ACETYLCHOLINE RECEPTOR AGONIST	17p	0.00085314	0.069374356	Greater viability in loss lines
LANOSTEROL DEMETHYLASE INHIBITOR	20p	0.000854435	0.069374356	Greater viability in loss lines
LIPASE INHIBITOR	19q	0.000856881	0.069434584	Lower viability in loss lines
BCL INHIBITOR	6q	0.00086017	0.069562828	Greater viability in loss lines
CDK INHIBITOR	1p	0.000862154	0.069585213	Greater viability in loss lines
GABA RECEPTOR PARTIAL AGONIST	17q	0.000873704	0.070378094	Lower viability in loss lines
SRC INHIBITOR	6q	0.000887952	0.071287223	Greater viability in loss lines
ATPASE INHIBITOR	17p	0.000888489	0.071287223	Greater viability in loss lines
MAP KINASE INHIBITOR	14q	0.000899319	0.072014444	Greater viability in loss lines
PHOSPHOLIPASE INHIBITOR	18q	0.000907111	0.072495931	Greater viability in loss lines
DOPAMINE RECEPTOR ANTAGONIST	3q	0.0009118	0.072728085	Greater viability in loss lines
MICROTUBULE STABILIZING AGENT	6q	0.000919514	0.073047985	Greater viability in loss lines
TRICYCLIC ANTIDEPRESSANT	15q	0.000922422	0.073047985	Lower viability in loss lines
INSULIN GROWTH FACTOR RECEPTOR INHIBITOR	18q	0.00092446	0.073047985	Greater viability in loss lines
POTASSIUM CHANNEL BLOCKER	12q	0.000926232	0.073047985	Greater viability in loss lines
LOCAL ANESTHETIC	16p	0.000926319	0.073047985	Greater viability in loss lines
NADPH INHIBITOR	22q	0.000926564	0.073047985	Lower viability in loss lines
GAMMA SECRETASE INHIBITOR	1q	0.000929785	0.073066341	Lower viability in loss lines
ADENOSINE RECEPTOR ANTAGONIST	16q	0.000930382	0.073066341	Greater viability in loss lines
LDL RECEPTOR ACTIVATOR	14q	0.000944912	0.074064778	Greater viability in loss lines
RADIOPAQUE MEDIUM	18p	0.000948783	0.074225452	Lower viability in loss lines
ENDONUCLEASE INHIBITOR	3p	0.000977691	0.076340444	Greater viability in loss lines
THYMIDYLATE SYNTHASE INHIBITOR	20p	0.00097982	0.076360351	Greater viability in loss lines
HMGCR INHIBITOR	13q	0.000983091	0.076469129	Lower viability in loss lines
VEGFR INHIBITOR	1p	0.001018664	0.079085182	Greater viability in loss lines
ANXIOLYTIC	1q	0.001024945	0.079421553	Lower viability in loss lines
ACETYLCHOLINE RECEPTOR ANTAGONIST	5p	0.001030081	0.079668077	Greater viability in loss lines
CORE BINDING FACTOR INHIBITOR	17p	0.001034783	0.079880178	Greater viability in loss lines
DUB INHIBITOR	3p	0.001047796	0.080731799	Greater viability in loss lines
PKC INHIBITOR	6p	0.00104999	0.080748172	Greater viability in loss lines
TUBULIN POLYMERIZATION INHIBITOR	13q	0.001067323	0.081919165	Lower viability in loss lines
KINESIN INHIBITOR	17p	0.001069236	0.081919165	Greater viability in loss lines
MTOR INHIBITOR	8q	0.001079415	0.082543892	Greater viability in loss lines
BROMODOMAIN INHIBITOR	10p	0.001084718	0.082612395	Greater viability in loss lines
OXIDOSQUALENE CYCLASE INHIBITOR	13q	0.001086443	0.082612395	Greater viability in loss lines
UBIQUITIN LIGASE INHIBITOR	13q	0.001088225	0.082612395	Lower viability in loss lines
ALPHA MANNOSIDASE INHIBITOR	7p	0.001088419	0.082612395	Lower viability in loss lines
TRIPEPTIDYL PEPTIDASE INHIBITOR	5p	0.001099697	0.083228208	Lower viability in loss lines
MICROTUBULE STIMULANT	18p	0.001100616	0.083228208	Greater viability in loss lines
ADRENERGIC RECEPTOR AGONIST	13q	0.001105905	0.083473318	Lower viability in loss lines
ANTILIPEMIC	5q	0.001111047	0.083706381	Greater viability in loss lines
HMGCR INHIBITOR	7q	0.001114215	0.083790198	Greater viability in loss lines
MUCOLYTIC AGENT	16p	0.001123029	0.08429747	Greater viability in loss lines
CHOLINERGIC RECEPTOR ANTAGONIST	16q	0.001137818	0.085250569	Greater viability in loss lines
FLT3 INHIBITOR	6p	0.001141246	0.085350539	Greater viability in loss lines
MONOCARBOXYLATE TRANSPORTER INHIBITOR	4q	0.001146758	0.085605707	Greater viability in loss lines
GLUTAMATE INHIBITOR	3q	0.001152471	0.085874876	Greater viability in loss lines
HSP INHIBITOR	19p	0.001160124	0.086147524	Greater viability in loss lines
DOPAMINE RECEPTOR ANTAGONIST	5q	0.001162432	0.086147524	Greater viability in loss lines
GABA BENZODIAZEPINE SITE RECEPTOR AGONIST	13q	0.001163295	0.086147524	Lower viability in loss lines
NUCLEAR RECEPTOR ANTAGONIST	20p	0.00116462	0.086147524	Greater viability in loss lines
MELATONIN RECEPTOR AGONIST	8q	0.001166698	0.086147524	Greater viability in loss lines
LANOSTEROL DEMETHYLASE INHIBITOR	4p	0.001187811	0.087270087	Greater viability in loss lines
MEK INHIBITOR	4q	0.001189111	0.087270087	Lower viability in loss lines
ORNITHINE DECARBOXYLASE INHIBITOR	16p	0.001189764	0.087270087	Greater viability in loss lines
HMGCR INHIBITOR	11p	0.001190465	0.087270087	Greater viability in loss lines
TOPK INHIBITOR	18q	0.001195586	0.087488144	Greater viability in loss lines
SPHINGOSINE 1-PHOSPHATE RECEPTOR AGONIST	19q	0.001203875	0.087806902	Greater viability in loss lines
FIBROBLAST GROWTH FACTOR INHIBITOR	18q	0.001206159	0.087806902	Greater viability in loss lines
FARNESYLTRANSFERASE INHIBITOR	18q	0.001206405	0.087806902	Greater viability in loss lines
SR-BI INHIBITOR	14q	0.001211305	0.08799991	Greater viability in loss lines
RIBONUCLEOTIDE REDUCTASE INHIBITOR	1p	0.001213375	0.08799991	Greater viability in loss lines
POLYAMINE BIOSYNTHESIS INHIBITOR	17p	0.001219299	0.088272469	Greater viability in loss lines
TANKYRASE INHIBITOR	19q	0.001241938	0.089752027	Greater viability in loss lines
XIAP INHIBITOR	3p	0.00124742	0.089988669	Greater viability in loss lines
MCL1 INHIBITOR	20p	0.001261537	0.090763478	Greater viability in loss lines
BACTERIAL CELL WALL SYNTHESIS INHIBITOR	18q	0.001262614	0.090763478	Greater viability in loss lines
MDM INHIBITOR	10p	0.001270502	0.091169699	Greater viability in loss lines
SELECTIVE SEROTONIN REUPTAKE INHIBITOR (SSRI)	16p	0.001277922	0.091540955	Greater viability in loss lines
CHK INHIBITOR	9p	0.001282889	0.091735537	Greater viability in loss lines
INHALED ANAESTHETIC	17q	0.001316619	0.093918858	Lower viability in loss lines
OPIOID ANTAGONIST	2q	0.00131803	0.093918858	Lower viability in loss lines
WNT PATHWAY INHIBITOR	18q	0.001323872	0.094170534	Greater viability in loss lines
SURVIVIN INHIBITOR	4q	0.001334187	0.094738914	Lower viability in loss lines
PORCUPINE INHIBITOR	20p	0.001341443	0.095088475	Greater viability in loss lines
MCL1 INHIBITOR	18q	0.001351394	0.095627557	Greater viability in loss lines
DNA INHIBITOR	17p	0.00135386	0.095636048	Greater viability in loss lines
LANOSTEROL DEMETHYLASE INHIBITOR	10q	0.001365839	0.0963153	Greater viability in loss lines
THROMBOPOIETIN RECEPTOR AGONIST	6q	0.00137052	0.09646842	Greater viability in loss lines
CASEIN KINASE INHIBITOR	13q	0.001372744	0.09646842	Lower viability in loss lines
LIPOXYGENASE INHIBITOR	8p	0.001387011	0.097219137	Greater viability in loss lines
1,4,5-TRISPHOSPHATE INHIBITOR	20p	0.001388197	0.097219137	Greater viability in loss lines
MEK INHIBITOR	8p	0.001394658	0.097504051	Lower viability in loss lines
BRADYKININ RECEPTOR ANTAGONIST	10p	0.001398458	0.097602346	Greater viability in loss lines
THROMBOPOIETIN RECEPTOR AGONIST	8p	0.001403764	0.097805135	Greater viability in loss lines
FGFR INHIBITOR	14q	0.001409429	0.098032292	Greater viability in loss lines
HIV PROTEASE INHIBITOR	12q	0.001411943	0.098039858	Greater viability in loss lines
CALCIUM CHANNEL BLOCKER	20p	0.00141612	0.098162664	Greater viability in loss lines
SEROTONIN RECEPTOR AGONIST	9p	0.001432584	0.09897349	Greater viability in loss lines
ARF INHIBITOR	11p	0.001432674	0.09897349	Greater viability in loss lines
VITAMIN D RECEPTOR AGONIST	8q	0.001440105	0.099318529	Greater viability in loss lines
IMMUNOSUPPRESSANT	1p	0.001450168	0.099809623	Greater viability in loss lines
ESTROGEN RECEPTOR AGONIST	16q	0.001454435	0.099809623	Greater viability in loss lines
SEROTONIN RECEPTOR ANTAGONIST	12q	0.001454572	0.099809623	Greater viability in loss lines
DNA REPLICATION INHIBITOR	10p	0.001469136	0.10063949	Lower viability in loss lines
INOSINE MONOPHOSPHATE DEHYDROGENASE INHIBITOR	22q	0.001475173	0.100883527	Greater viability in loss lines
PYRUVATE DEHYDROGENASE KINASE INHIBITOR	18q	0.001487455	0.101518439	Greater viability in loss lines
BENZODIAZEPINE RECEPTOR ANTAGONIST	18q	0.001489439	0.101518439	Greater viability in loss lines
THYMIDYLATE SYNTHASE INHIBITOR	17p	0.001494758	0.101539604	Greater viability in loss lines
SYK INHIBITOR	12p	0.001495605	0.101539604	Greater viability in loss lines
METALLOPROTEINASE INHIBITOR	17p	0.001497223	0.101539604	Greater viability in loss lines
PROGESTERONE RECEPTOR AGONIST	4q	0.001499986	0.101558049	Lower viability in loss lines
MCL1 INHIBITOR	1p	0.00150571	0.101776477	Greater viability in loss lines
TUBULIN POLYMERIZATION INHIBITOR	9q	0.001521038	0.102642381	Greater viability in loss lines
MER TYROSINE KINASE INHIBITOR	8p	0.001527605	0.102915135	Greater viability in loss lines
SOLUTE CARRIER FAMILY MEMBER INHIBITOR	8p	0.001539053	0.103439043	Greater viability in loss lines
RYANODINE RECEPTOR BLOCKER	17p	0.001540457	0.103439043	Greater viability in loss lines
ADENOSINE RECEPTOR ANTAGONIST	5p	0.001550405	0.103749669	Greater viability in loss lines
RETINOID RECEPTOR LIGAND	5q	0.001551907	0.103749669	Lower viability in loss lines
NEUROTRANSMITTER AGONIST	14q	0.00155272	0.103749669	Greater viability in loss lines
MICROTUBULE INHIBITOR	16q	0.001556659	0.103842683	Greater viability in loss lines
COAGULATION FACTOR INHIBITOR	16q	0.001567417	0.104257543	Greater viability in loss lines
THROMBOPOIETIN RECEPTOR AGONIST	20p	0.001572848	0.104257543	Greater viability in loss lines
TUBULIN POLYMERIZATION INHIBITOR	11p	0.001572888	0.104257543	Greater viability in loss lines
SIGMA RECEPTOR ANTAGONIST	8p	0.00157311	0.104257543	Lower viability in loss lines
IKK INHIBITOR	1p	0.001589163	0.105150447	Greater viability in loss lines
EZH2 INHIBITOR	8q	0.001596059	0.105377647	Lower viability in loss lines
ANTI-PNEUMOCYSTIS AGENT	20p	0.001597767	0.105377647	Greater viability in loss lines
NUCLEOSIDE REVERSE TRANSCRIPTASE INHIBITOR	18q	0.001605544	0.105719463	Greater viability in loss lines
XIAP INHIBITOR	4q	0.001610566	0.105879151	Greater viability in loss lines
IMMUNOSUPPRESSANT	5q	0.001621834	0.106189081	Greater viability in loss lines
INTEGRIN SIGNALING ACTIVATOR	8p	0.00162236	0.106189081	Greater viability in loss lines
MCL1 INHIBITOR	6p	0.001623961	0.106189081	Greater viability in loss lines
NEURAL STEM CELL INDUCER	12q	0.001626795	0.106189081	Lower viability in loss lines
HDAC INHIBITOR	16q	0.001629845	0.106189081	Greater viability in loss lines
MICROTUBULE INHIBITOR	7q	0.001631383	0.106189081	Greater viability in loss lines
WNT AGONIST	1p	0.001635958	0.106189081	Greater viability in loss lines
DNA DEPENDENT PROTEIN KINASE INHIBITOR	21q	0.001638682	0.106189081	Greater viability in loss lines
EGFR INHIBITOR	20p	0.001641138	0.106189081	Greater viability in loss lines
GLUTAMATE RECEPTOR AGONIST	16p	0.001641334	0.106189081	Greater viability in loss lines
GABA RECEPTOR INVERSE AGONIST	19p	0.001647164	0.106397427	Greater viability in loss lines
SUPEROXIDE DISMUTASE MIMETIC	3p	0.001668802	0.10762451	Greater viability in loss lines
CDK INHIBITOR	17p	0.001674776	0.107839189	Greater viability in loss lines
SURVIVIN INHIBITOR	16q	0.001687595	0.108493164	Greater viability in loss lines
HEMOGLOBIN MODULATOR	11q	0.001700135	0.109127237	Lower viability in loss lines
MRP INHIBITOR	19p	0.001707241	0.109367767	Greater viability in loss lines
AMYLOID PROTEIN INHIBITOR	16q	0.001709249	0.109367767	Lower viability in loss lines
RIBONUCLEOTIDE REDUCTASE INHIBITOR	17p	0.001717247	0.109566232	Greater viability in loss lines
HISTONE DEMETHYLASE INHIBITOR	8p	0.001717727	0.109566232	Greater viability in loss lines
RAF INHIBITOR	15q	0.001733196	0.110380186	Greater viability in loss lines
TOPOISOMERASE INHIBITOR	14q	0.0017524	0.111429126	Greater viability in loss lines
BENZODIAZEPINE RECEPTOR AGONIST	16q	0.001761005	0.111742713	Greater viability in loss lines
PPAR RECEPTOR ANTAGONIST	18p	0.001762815	0.111742713	Lower viability in loss lines
MICROTUBULE INHIBITOR	12p	0.001778501	0.112562001	Greater viability in loss lines
GLUCOCORTICOID RECEPTOR MODULATOR	16q	0.001781331	0.112566312	Greater viability in loss lines
GLYCOGEN PHOSPHORYLASE INHIBITOR	11q	0.001786706	0.112731187	Lower viability in loss lines
AGE INHIBITOR	13q	0.001794575	0.113019163	Lower viability in loss lines
FOXM1 INHIBITOR	17p	0.001797048	0.113019163	Greater viability in loss lines
TRANSGLUTAMINASE INHIBITOR	2q	0.001799589	0.113019163	Lower viability in loss lines
SIRT ACTIVATOR	15q	0.001811409	0.113586509	Lower viability in loss lines
ANTILIPEMIC	14q	0.001816592	0.113736507	Lower viability in loss lines
ARF INHIBITOR	10p	0.001819961	0.113772661	Lower viability in loss lines
TYROSINE KINASE INHIBITOR	18q	0.001827151	0.114047233	Greater viability in loss lines
NEUROTROPHIC AGENT	18q	0.001832159	0.114184976	Greater viability in loss lines
AURORA KINASE INHIBITOR	7p	0.001847917	0.114991215	Greater viability in loss lines
MATRIX METALLOPROTEASE INHIBITOR	4p	0.001864887	0.115870316	Lower viability in loss lines
KINASE INHIBITOR	22q	0.001869675	0.115951319	Greater viability in loss lines
TYROSINE PHOSPHATASE INHIBITOR	21q	0.001877475	0.115951319	Greater viability in loss lines
RETINOID RECEPTOR BINDER	9p	0.001877756	0.115951319	Lower viability in loss lines
SECRETORY PHOSPHOLIPASE INHIBITOR	1q	0.001879977	0.115951319	Lower viability in loss lines
EPOXIDE HYDOLASE INHIBITOR	7p	0.001883852	0.115951319	Greater viability in loss lines
MICROTUBULE STIMULANT	5q	0.001886009	0.115951319	Greater viability in loss lines
FGFR ANTAGONIST	13q	0.001886104	0.115951319	Lower viability in loss lines
DOPAMINE SYNTHESIS INHIBITOR	15q	0.001897796	0.116428115	Lower viability in loss lines
SEROTONIN RECEPTOR AGONIST	19p	0.001902292	0.116428115	Greater viability in loss lines
HSP INHIBITOR	12q	0.00190243	0.116428115	Greater viability in loss lines
KINESIN-LIKE SPINDLE PROTEIN INHIBITOR	18q	0.001925001	0.117632837	Greater viability in loss lines
SURVIVAL MOTOR NEURON PROTEIN MODULATOR	12p	0.001933904	0.117999975	Greater viability in loss lines
SODIUM CHANNEL BLOCKER	13q	0.00195787	0.119136837	Lower viability in loss lines
CASPASE ACTIVATOR	17p	0.001958382	0.119136837	Greater viability in loss lines
NFKB PATHWAY INHIBITOR	17p	0.001968288	0.119561009	Greater viability in loss lines
POLYPEPTIDE SYNTHESIS INHIBITOR	4q	0.001984544	0.120369084	Lower viability in loss lines
ACETYLCHOLINE RECEPTOR ANTAGONIST	7p	0.001996476	0.120583182	Greater viability in loss lines
ADRENERGIC RECEPTOR AGONIST	1p	0.001996857	0.120583182	Greater viability in loss lines
NAD PRECURSOR	18p	0.001996949	0.120583182	Lower viability in loss lines
AKT INHIBITOR	3p	0.002003339	0.120790053	Greater viability in loss lines
AKT INHIBITOR	6q	0.002014622	0.121290982	Greater viability in loss lines
MEK INHIBITOR	19q	0.002019724	0.121418771	Lower viability in loss lines
THROMBOPOIETIN RECEPTOR AGONIST	18q	0.00203269	0.122018279	Greater viability in loss lines
FGFR INHIBITOR	19p	0.002045587	0.122564189	Greater viability in loss lines
IKK INHIBITOR	14q	0.002047798	0.122564189	Greater viability in loss lines
GONADOTROPIN INHIBITOR	17q	0.002056568	0.122908615	Lower viability in loss lines
DIHYDROPTEROATE SYNTHETASE INHIBITOR	16p	0.002069048	0.123472615	Greater viability in loss lines
SERINE/THREONINE KINASE INHIBITOR	20p	0.002073987	0.123472615	Greater viability in loss lines
NEUROGENESIS OF NON-PLURIPOTENT C2C12 MYOBLAST INDUCER	6p	0.002075094	0.123472615	Lower viability in loss lines
PLK INHIBITOR	18p	0.002083767	0.123807952	Greater viability in loss lines
DUAL SPECIFICITY PROTEIN KINASE INHIBITOR	12p	0.002106437	0.124833522	Greater viability in loss lines
STEROL REGULATORY ELEMENT BINDING PROTEIN (SREBP) INHIBITOR	8q	0.002107153	0.124833522	Lower viability in loss lines
MYELOID DIFFERENTIATION PRIMARY RESPONSE INHIBITOR	14q	0.002112274	0.124955268	Greater viability in loss lines
CADHERIN ANTAGONIST	10q	0.002118735	0.125016117	Greater viability in loss lines
TYROSINE PHOSPHATASE INHIBITOR	3p	0.002119437	0.125016117	Greater viability in loss lines
MAP KINASE INHIBITOR	16q	0.002128674	0.125379496	Greater viability in loss lines
BETA-SECRETASE INHIBITOR	5q	0.002136318	0.125469916	Greater viability in loss lines
MITOTIC KINESIN INHIBITOR	22q	0.002136366	0.125469916	Greater viability in loss lines
VOLTAGE-DEPENDENT ANION SELECTIVE CHANNEL PROTEIN INHIBITOR	5q	0.002141863	0.125611787	Greater viability in loss lines
RESPIRATORY STIMULANT	8q	0.002165626	0.126822939	Lower viability in loss lines
GABA RECEPTOR POSITIVE ALLOSTERIC MODULATOR	6p	0.002175551	0.127091435	Greater viability in loss lines
FGFR INHIBITOR	17p	0.002178762	0.127091435	Greater viability in loss lines
LDL RECEPTOR ACTIVATOR	10p	0.002179566	0.127091435	Lower viability in loss lines
NAMPT INHIBITOR	5q	0.002202252	0.128230819	Greater viability in loss lines
GABA RECEPTOR AGONIST	3q	0.002222138	0.129204185	Greater viability in loss lines
RHO ASSOCIATED KINASE INHIBITOR	9q	0.002232843	0.129356837	Lower viability in loss lines
ANTITRYPANOSOMAL	12p	0.002232967	0.129356837	Greater viability in loss lines
MACROPHAGE ACTIVATOR	7p	0.002237817	0.129356837	Lower viability in loss lines
FLAVANONE GLYCOSIDE	20p	0.002240339	0.129356837	Lower viability in loss lines
MTOR INHIBITOR	4p	0.002240632	0.129356837	Lower viability in loss lines
ENDONUCLEASE INHIBITOR	17p	0.002246531	0.129513929	Greater viability in loss lines
PROTEIN TYROSINE KINASE INHIBITOR	8q	0.00225371	0.129744324	Greater viability in loss lines
CORE BINDING FACTOR INHIBITOR	22q	0.002270178	0.13050801	Greater viability in loss lines
ADENYLYL CYCLASE INHIBITOR	19p	0.002283973	0.131116137	Lower viability in loss lines
GLUCOSAMINE SYNTHETASE STIMULANT	6p	0.00228921	0.131231924	Greater viability in loss lines
HCV INHIBITOR	14q	0.002304725	0.131935824	Greater viability in loss lines
HSP INHIBITOR	5q	0.002310092	0.132057555	Greater viability in loss lines
THYMIDINE PHOSPHORYLASE INHIBITOR	21q	0.002315906	0.132204475	Lower viability in loss lines
DNA METHYLTRANSFERASE INHIBITOR	1p	0.002323326	0.132442587	Greater viability in loss lines
POLYPEPTIDE SYNTHESIS INHIBITOR	8p	0.002331076	0.132578961	Lower viability in loss lines
DIPEPTIDYL PEPTIDASE INHIBITOR	17p	0.002332224	0.132578961	Greater viability in loss lines
EGFR INHIBITOR	17q	0.002353602	0.133486303	Greater viability in loss lines
HIV PROTEASE INHIBITOR	16p	0.002354735	0.133486303	Greater viability in loss lines
HSP INHIBITOR	11p	0.00238307	0.134904959	Greater viability in loss lines
PURINERGIC RECEPTOR ANTAGONIST	18q	0.002409055	0.136186761	Greater viability in loss lines
MONOPOLAR SPINDLE 1 KINASE INHIBITOR	18q	0.002429583	0.137157041	Greater viability in loss lines
GLYCOGEN SYNTHASE KINASE INHIBITOR	2q	0.002436408	0.1372552	Lower viability in loss lines
SEROTONIN RECEPTOR INVERSE AGONIST	3q	0.002438057	0.1372552	Greater viability in loss lines
PROTEASOME INHIBITOR	11q	0.002446942	0.137542481	Greater viability in loss lines
CATALASE STIMULANT	17q	0.002449909	0.137542481	Lower viability in loss lines
ERK INHIBITOR	3q	0.002480682	0.138820712	Greater viability in loss lines
FOXM1 INHIBITOR	10p	0.002482811	0.138820712	Lower viability in loss lines
BONE RESORPTION INHIBITOR	3q	0.002482895	0.138820712	Greater viability in loss lines
FGFR INHIBITOR	12p	0.002509841	0.139898602	Greater viability in loss lines
EGFR INHIBITOR	16q	0.002510618	0.139898602	Greater viability in loss lines
POTASSIUM CHANNEL BLOCKER	16p	0.00251247	0.139898602	Greater viability in loss lines
OPIOID ANTAGONIST	4p	0.002526402	0.140369796	Lower viability in loss lines
MET INHIBITOR	6p	0.002529828	0.140369796	Greater viability in loss lines
INOSINE MONOPHOSPHATE DEHYDROGENASE INHIBITOR	14q	0.002531264	0.140369796	Greater viability in loss lines
CALCIUM RECEPTOR ANTAGONIST	16q	0.002564756	0.142033791	Greater viability in loss lines
ADENYLYL CYCLASE ACTIVATOR	19p	0.0025947	0.143304528	Greater viability in loss lines
STRUCTURAL GLYCOPROTEIN ANTAGONIST	16p	0.002594733	0.143304528	Greater viability in loss lines
TUBULIN POLYMERIZATION INHIBITOR	19q	0.002603871	0.143614565	Lower viability in loss lines
ENDONUCLEASE INHIBITOR	22q	0.00263196	0.144967639	Greater viability in loss lines
AKT INHIBITOR	18q	0.00264613	0.145551411	Greater viability in loss lines
MONOPOLAR SPINDLE 1 KINASE INHIBITOR	1p	0.002657492	0.145979422	Greater viability in loss lines
EUKARYOTIC TRANSLATION ELONGATION FACTOR 2 INHIBITOR	4q	0.002664764	0.146181873	Lower viability in loss lines
XIAP INHIBITOR	18p	0.002686429	0.147172237	Greater viability in loss lines
CALCIUM RELEASE ACTIVATED CHANNEL MODULATOR	8q	0.002699909	0.147712211	Lower viability in loss lines
BOMBESIN RECEPTOR AGONIST	5p	0.00270703	0.147903272	Lower viability in loss lines
ANTIEPILEPTIC	22q	0.00273551	0.149259258	Lower viability in loss lines
GLUCOSYLCERAMIDASE INHIBITOR	22q	0.002742298	0.14934503	Greater viability in loss lines
GAMMA SECRETASE INHIBITOR	18p	0.002744411	0.14934503	Lower viability in loss lines
TGF BETA RECEPTOR INHIBITOR	4p	0.002752663	0.149594363	Lower viability in loss lines
11-BETA HYDROXYSTEROID DEHYDROGENASE INHIBITOR	16q	0.002771511	0.150418126	Greater viability in loss lines
DECAPPING SCAVENGER ENZYME INHIBITOR	2q	0.002779632	0.150658247	Lower viability in loss lines
OSTEOCLAST INHIBITOR	17p	0.002788004	0.150911354	Lower viability in loss lines
FXR AGONIST	11q	0.002814494	0.152143184	Lower viability in loss lines
URATE TRANSPORTER INHIBITOR	18q	0.002834055	0.152997697	Greater viability in loss lines
MONOACYLGLYCEROL LIPASE INHIBITOR	1p	0.002853678	0.153853269	Lower viability in loss lines
G PROTEIN COUPLED RECEPTOR AGONIST	6q	0.002867762	0.154115259	Greater viability in loss lines
BILIVERDIN REDUCTASE A ACTIVATOR	16q	0.002871477	0.154115259	Lower viability in loss lines
KINESIN-LIKE SPINDLE PROTEIN INHIBITOR	22q	0.002872251	0.154115259	Greater viability in loss lines
DUB INHIBITOR	10p	0.002873662	0.154115259	Lower viability in loss lines
ABL KINASE INHIBITOR	3p	0.002881785	0.154347777	Lower viability in loss lines
C-MYC INHIBITOR	21q	0.002891343	0.154656484	Lower viability in loss lines
NITRIC OXIDE PRECURSOR	17p	0.002898715	0.154847587	Lower viability in loss lines
PIM KINASE INHIBITOR	18q	0.002920774	0.155821754	Greater viability in loss lines
PEPTIDASE INHIBITOR	16p	0.002945102	0.156914278	Lower viability in loss lines
IKK INHIBITOR	6p	0.002958224	0.157407621	Greater viability in loss lines
MELANIN INHIBITOR	6p	0.002963366	0.157475675	Greater viability in loss lines
G PROTEIN SIGNALING INHIBITOR	9q	0.002974228	0.15784708	Greater viability in loss lines
BCL INHIBITOR	22q	0.003010786	0.159413518	Greater viability in loss lines
PHARMACOLOGICAL CHAPERONE	6p	0.003011566	0.159413518	Greater viability in loss lines
KINESIN-LIKE SPINDLE PROTEIN INHIBITOR	6q	0.003032517	0.160314334	Greater viability in loss lines
CYTOCHROME P450 MODULATOR	8q	0.003039339	0.160466882	Lower viability in loss lines
CC CHEMOKINE RECEPTOR ANTAGONIST	20p	0.003077424	0.161722434	Greater viability in loss lines
CHOLERETIC AGENT	17p	0.003077692	0.161722434	Greater viability in loss lines
RETINOID ISOMEROHYDROLASE INHIBITOR	17p	0.003079591	0.161722434	Greater viability in loss lines
PHOSPHOLIPASE INHIBITOR	7p	0.003080208	0.161722434	Greater viability in loss lines
PROTEIN KINASE INHIBITOR	14q	0.003082959	0.161722434	Greater viability in loss lines
IAP ANTAGONIST	16q	0.003114154	0.163148832	Lower viability in loss lines
MAP KINASE PHOSPHATASE INHIBITOR	5q	0.003132149	0.163880966	Greater viability in loss lines
ADRENERGIC RECEPTOR ANTAGONIST	6p	0.003147237	0.164374256	Greater viability in loss lines
GLYCOGEN SYNTHASE KINASE INHIBITOR	15q	0.003149643	0.164374256	Lower viability in loss lines
HAEMOSTATIC AGENT	5p	0.003154522	0.164418345	Greater viability in loss lines
BETA-CATENIN INHIBITOR	17p	0.003166452	0.164829393	Greater viability in loss lines
GLUCOSE DEPENDENT INSULINOTROPIC RECEPTOR LIGAND	6q	0.003173868	0.164957859	Greater viability in loss lines
GLUTAMATE RECEPTOR MODULATOR	9p	0.003177014	0.164957859	Greater viability in loss lines
ATP CITRASE LYASE INHIBITOR	5q	0.003181928	0.165002826	Greater viability in loss lines
DEHYDROGENASE INHIBITOR	1p	0.003199289	0.165692281	Greater viability in loss lines
BRADYCARDIC EFFECT	19p	0.003210772	0.166075938	Lower viability in loss lines
INOSITOL MONOPHOSPHATASE INHIBITOR	3q	0.003221074	0.166397648	Greater viability in loss lines
CHK INHIBITOR	17p	0.003237046	0.167011099	Greater viability in loss lines
PHOSPHATIDYL-INOSITOL ACTIVATOR	19q	0.003247894	0.16735892	Lower viability in loss lines
INTERLEUKIN RECEPTOR AGONIST	10p	0.003253124	0.167416791	Lower viability in loss lines
EGFR INHIBITOR	8q	0.003290936	0.169149106	Lower viability in loss lines
MAP KINASE PHOSPHATASE INHIBITOR	3p	0.003314008	0.170120447	Greater viability in loss lines
XIAP INHIBITOR	10p	0.00332035	0.170231649	Lower viability in loss lines
NEUROPILIN RECEPTOR ANTAGONIST	16p	0.003331229	0.170574849	Greater viability in loss lines
PEPTIDASE INHIBITOR	6p	0.003364195	0.172006767	Greater viability in loss lines
DIHYDROOROTATE DEHYDROGENASE INHIBITOR	8p	0.003367634	0.172006767	Greater viability in loss lines
PROTEIN KINASE INHIBITOR	21q	0.00338315	0.172582989	Greater viability in loss lines
NEDD ACTIVATING ENZYME INHIBITOR	16q	0.003389066	0.172668674	Greater viability in loss lines
MONOPOLAR SPINDLE 1 KINASE INHIBITOR	17q	0.003396192	0.172815715	Greater viability in loss lines
MDM INHIBITOR	8q	0.003410384	0.173321475	Greater viability in loss lines
HIV INTEGRASE INHIBITOR	14q	0.003428813	0.174041065	Greater viability in loss lines
ALDEHYDE DEHYDROGENASE INHIBITOR	17p	0.003442464	0.174516673	Greater viability in loss lines
ENZYME INDUCER	10q	0.003453247	0.1748119	Lower viability in loss lines
LANOSTEROL DEMETHYLASE INHIBITOR	9p	0.003456866	0.1748119	Greater viability in loss lines
WNT AGONIST	18p	0.003465709	0.175041938	Greater viability in loss lines
ESTROGEN-RELATED RECEPTOR AGONIST	3p	0.003476449	0.175367082	Lower viability in loss lines
FLAVANONE GLYCOSIDE	8p	0.003497084	0.176048713	Lower viability in loss lines
ANTILIPEMIC	17p	0.003502405	0.176048713	Greater viability in loss lines
CC CHEMOKINE RECEPTOR ANTAGONIST	22q	0.00350292	0.176048713	Greater viability in loss lines
PROGESTERONE RECEPTOR AGONIST	7q	0.003513351	0.176355495	Greater viability in loss lines
MTOR INHIBITOR	14q	0.003527867	0.176703177	Greater viability in loss lines
NEUROTRANSMITTER RELEASE INHIBITOR	10p	0.003528948	0.176703177	Greater viability in loss lines
MOTILIN RECEPTOR AGONIST	16p	0.003537651	0.176921597	Greater viability in loss lines
PYRUVATE DEHYDROGENASE KINASE INHIBITOR	8p	0.003547605	0.176989918	Greater viability in loss lines
BONE MORPHOGENIC PROTEIN INHIBITOR	20p	0.003552956	0.176989918	Greater viability in loss lines
BETA AMYLOID INHIBITOR	22q	0.003556283	0.176989918	Greater viability in loss lines
CYCLOOXYGENASE INHIBITOR	6p	0.003556386	0.176989918	Greater viability in loss lines
METHYLTRANSFERASE INHIBITOR	17q	0.003590723	0.178299154	Lower viability in loss lines
HISTONE LYSINE METHYLTRANSFERASE INHIBITOR	2q	0.003591443	0.178299154	Lower viability in loss lines
FGFR INHIBITOR	10p	0.003609057	0.178890919	Greater viability in loss lines
PHOSPHOFRUCTOKINASE INHIBITOR	1p	0.00361214	0.178890919	Greater viability in loss lines
SODIUM/CALCIUM EXCHANGE INHIBITOR	5q	0.003621893	0.179114626	Lower viability in loss lines
ESTROGENIC HORMONE	14q	0.003625446	0.179114626	Greater viability in loss lines
GLYCINE TRANSPORTER INHIBITOR	14q	0.003630652	0.179154656	Greater viability in loss lines
BRUTON'S TYROSINE KINASE (BTK) INHIBITOR	16q	0.003638556	0.179327579	Greater viability in loss lines
NOCICEPTIN/ORPHANIN FQ RECEPTOR AGONIST	20p	0.003652969	0.179813833	Greater viability in loss lines
LOCAL ANESTHETIC	19p	0.003663201	0.179813833	Greater viability in loss lines
KINASE INHIBITOR	8p	0.003665889	0.179813833	Greater viability in loss lines
ANDROGEN RECEPTOR MODULATOR	21q	0.003667974	0.179813833	Greater viability in loss lines
IMIDAZOLINE RECEPTOR AGONIST	3q	0.003672535	0.179813833	Greater viability in loss lines
CANNABINOID RECEPTOR AGONIST	10q	0.003677768	0.179813833	Lower viability in loss lines
MONOAMINE OXIDASE INHIBITOR	16p	0.003683993	0.179813833	Greater viability in loss lines
ESTROGENIC HORMONE	15q	0.003684377	0.179813833	Lower viability in loss lines
BACTERIAL ANTIFOLATE	3q	0.003688127	0.179813833	Greater viability in loss lines
BACTERIAL ANTIFOLATE	16q	0.003694404	0.179904684	Greater viability in loss lines
GAMMA SECRETASE INHIBITOR	18q	0.003702568	0.180087088	Lower viability in loss lines
FLT3 INHIBITOR	22q	0.003712263	0.180343398	Greater viability in loss lines
CERAMIDASE INHIBITOR	2q	0.003724176	0.180532302	Lower viability in loss lines
PKC INHIBITOR	8p	0.003726802	0.180532302	Greater viability in loss lines
PHOSPHOLIPASE ACTIVATOR	3q	0.003729439	0.180532302	Greater viability in loss lines
PROTEIN TYROSINE KINASE INHIBITOR	3p	0.003736466	0.180657901	Lower viability in loss lines
FREE FATTY ACID RECEPTOR ANTAGONIST	20p	0.003752524	0.181219346	Greater viability in loss lines
MAP KINASE INHIBITOR	20p	0.003762843	0.18150264	Greater viability in loss lines
HYPOXIA INDUCIBLE FACTOR PROLYL HYDROXYLASE INHIBITOR	3q	0.003775738	0.181850926	Greater viability in loss lines
PIM KINASE INHIBITOR	22q	0.003779028	0.181850926	Greater viability in loss lines
EGFR INHIBITOR	20q	0.003783449	0.181850926	Greater viability in loss lines
ENDONUCLEASE INHIBITOR	11p	0.003788737	0.181890607	Greater viability in loss lines
MITOCHONDRIAL COMPLEX I INHIBITOR	17p	0.003794756	0.181965258	Greater viability in loss lines
DUAL SPECIFICITY PROTEIN KINASE INHIBITOR	17q	0.003837462	0.183607851	Greater viability in loss lines
TOPOISOMERASE INHIBITOR	5q	0.003838021	0.183607851	Greater viability in loss lines
MITOTIC KINESIN INHIBITOR	18p	0.003846069	0.183777161	Greater viability in loss lines
THROMBOXANE RECEPTOR ANTAGONIST	12q	0.003863812	0.184408798	Greater viability in loss lines
PROTEASOME INHIBITOR	4q	0.003885462	0.185225205	Lower viability in loss lines
MONOAMINE OXIDASE INHIBITOR	12q	0.003897074	0.185263469	Greater viability in loss lines
ENDOCRINE DISRUPTOR	1q	0.003899006	0.185263469	Lower viability in loss lines
BROMODOMAIN INHIBITOR	10q	0.003902851	0.185263469	Greater viability in loss lines
SPHINGOSINE 1-PHOSPHATE RECEPTOR AGONIST	8p	0.00390458	0.185263469	Greater viability in loss lines
PLATELET AGGREGATION INHIBITOR	5p	0.003908991	0.185263469	Greater viability in loss lines
ADENYLYL CYCLASE ACTIVATOR	11p	0.003924303	0.185773112	Greater viability in loss lines
CALCIUM-ACTIVATED CHLORIDE CHANNEL INHIBITOR	8p	0.003930484	0.185849888	Greater viability in loss lines
ADENYLYL CYCLASE INHIBITOR	3p	0.003936831	0.18593427	Lower viability in loss lines
DNA METHYLTRANSFERASE INHIBITOR	14q	0.00394233	0.185978491	Greater viability in loss lines
CYTOCHROME P450 INHIBITOR	16q	0.003950658	0.186021189	Greater viability in loss lines
TELOMERASE INHIBITOR	1p	0.003952363	0.186021189	Greater viability in loss lines
OTHER ANTIBIOTIC	1p	0.003969059	0.186591569	Greater viability in loss lines
ADENOSINE RECEPTOR ANTAGONIST	6p	0.003977781	0.186617146	Greater viability in loss lines
MDM INHIBITOR	1q	0.003982534	0.186617146	Greater viability in loss lines
PHOSPHODIESTERASE INHIBITOR	10p	0.003983339	0.186617146	Greater viability in loss lines
DIHYDROFOLATE REDUCTASE INHIBITOR	1p	0.004005295	0.187246996	Greater viability in loss lines
GLUCOCORTICOID RECEPTOR AGONIST	15q	0.004005971	0.187246996	Lower viability in loss lines
EPHRIN INHIBITOR	19p	0.004034294	0.187930037	Lower viability in loss lines
KINESIN-LIKE SPINDLE PROTEIN INHIBITOR	4p	0.004041559	0.187930037	Lower viability in loss lines
CFTR CHANNEL POTENTIATOR	3q	0.004043419	0.187930037	Lower viability in loss lines
GABA RECEPTOR MODULATOR	3q	0.004043502	0.187930037	Greater viability in loss lines
APOPTOSIS INHIBITOR	1p	0.004050217	0.187930037	Greater viability in loss lines
METHYLMALONYL COA MUTASE STIMULANT	20p	0.0040559	0.187930037	Greater viability in loss lines
STEROIDOGENIC FACTOR ANTAGONIST	20p	0.004057301	0.187930037	Lower viability in loss lines
HISTONE DEMETHYLASE INHIBITOR	4p	0.00405747	0.187930037	Greater viability in loss lines
PDGFR TYROSINE KINASE RECEPTOR INHIBITOR	17p	0.00408436	0.18895903	Greater viability in loss lines
BRUTON'S TYROSINE KINASE (BTK) INHIBITOR	15q	0.004088959	0.18895903	Lower viability in loss lines
CYCLOOXYGENASE INHIBITOR	13q	0.004111806	0.189318973	Lower viability in loss lines
ANTI-INFLAMMATORY AGENT	11q	0.004118311	0.189318973	Lower viability in loss lines
G PROTEIN-COUPLED RECEPTOR MODULATOR	5q	0.004119782	0.189318973	Lower viability in loss lines
ACAT INHIBITOR	16q	0.004122189	0.189318973	Greater viability in loss lines
JNK INHIBITOR	17p	0.004126858	0.189318973	Greater viability in loss lines
RIBONUCLEOTIDE REDUCTASE INHIBITOR	7q	0.004127288	0.189318973	Greater viability in loss lines
INOSITOL MONOPHOSPHATASE INHIBITOR	12q	0.004129261	0.189318973	Greater viability in loss lines
THYMIDYLATE SYNTHASE INHIBITOR	14q	0.004146167	0.189880458	Greater viability in loss lines
STEROIDAL PROGESTIN	9p	0.004167353	0.190526098	Greater viability in loss lines
CALCINEURIN INHIBITOR	3p	0.004169614	0.190526098	Lower viability in loss lines
GK0582 INHIBITOR	22q	0.004210682	0.192187212	Greater viability in loss lines
ATR KINASE INHIBITOR	22q	0.004218932	0.192348372	Greater viability in loss lines
THROMBOPOIETIN RECEPTOR AGONIST	17p	0.004226094	0.192459617	Greater viability in loss lines
LIPOXYGENASE INHIBITOR	19p	0.004235733	0.1926833	Greater viability in loss lines
TUBULIN POLYMERIZATION INHIBITOR	14q	0.004248139	0.192834563	Greater viability in loss lines
PROCOLLAGEN C-ENDOPEPTIDASE INHIBITOR	6p	0.00424852	0.192834563	Greater viability in loss lines
PHOSPHODIESTERASE INHIBITOR	19q	0.004291483	0.194567924	Greater viability in loss lines
DIHYDROFOLATE REDUCTASE INHIBITOR	17p	0.004311751	0.19515413	Greater viability in loss lines
FERROPTOSIS INHIBITOR	5q	0.004321612	0.19515413	Greater viability in loss lines
A1 ADENOSINE RECEPTOR ANTAGONIST	12q	0.004322921	0.19515413	Greater viability in loss lines
URICOSURIC BLOCKER	3q	0.00432358	0.19515413	Greater viability in loss lines
EXPORTIN ANTAGONIST	1p	0.004332461	0.19515413	Greater viability in loss lines
MAP KINASE ACTIVATOR	2p	0.004347313	0.19515413	Lower viability in loss lines
BMI-1 INHIBITOR	22q	0.004348228	0.19515413	Greater viability in loss lines
TOPOISOMERASE INHIBITOR	6p	0.004351167	0.19515413	Greater viability in loss lines
TANKYRASE INHIBITOR	9q	0.00435139	0.19515413	Lower viability in loss lines
RAF INHIBITOR	20q	0.004352293	0.19515413	Greater viability in loss lines
FGFR ANTAGONIST	14q	0.004368603	0.19567022	Greater viability in loss lines
ENDONUCLEASE INHIBITOR	20p	0.004394022	0.19659247	Greater viability in loss lines
CANNABINOID RECEPTOR ANTAGONIST	18q	0.004403236	0.19659247	Greater viability in loss lines
MTOR INHIBITOR	2p	0.004406637	0.19659247	Lower viability in loss lines
DNA ALKYLATING AGENT	17p	0.004408487	0.19659247	Greater viability in loss lines
ATR KINASE INHIBITOR	10p	0.004413484	0.196600205	Greater viability in loss lines
HISTONE DEMETHYLASE INHIBITOR	18q	0.004423134	0.196814984	Greater viability in loss lines
CC CHEMOKINE RECEPTOR ANTAGONIST	17p	0.004452892	0.197923017	Greater viability in loss lines
S100A9 INHIBITOR	15q	0.004466026	0.19799768	Greater viability in loss lines
INTERLEUKIN SYNTHESIS INHIBITOR	10p	0.004466443	0.19799768	Greater viability in loss lines
INOSINE MONOPHOSPHATE DEHYDROGENASE INHIBITOR	8p	0.004469145	0.19799768	Greater viability in loss lines
ACETYLCHOLINE PRECURSOR	1q	0.004477899	0.198170105	Lower viability in loss lines
SELECTIVE ESTROGEN RECEPTOR DESTABILIZER	12p	0.004484758	0.198258426	Greater viability in loss lines
ADRENERGIC RECEPTOR ANTAGONIST	12q	0.004515731	0.199358177	Greater viability in loss lines
MINERALOCORTICOID RECEPTOR AGONIST	6q	0.004519418	0.199358177	Lower viability in loss lines
GASTRIN INHIBITOR	5q	0.004528132	0.199526617	Lower viability in loss lines
NOTCH SIGNALING INHIBITOR	16p	0.004543406	0.199968511	Lower viability in loss lines
MATERNAL EMBRYONIC LEUCINE ZIPPER KINASE INHIBITOR	21q	0.004548587	0.199968511	Lower viability in loss lines
TGF BETA RECEPTOR INHIBITOR	21q	0.004552879	0.199968511	Lower viability in loss lines
PROTEASOME INHIBITOR	16q	0.004569898	0.200336363	Greater viability in loss lines
BETA CATENIN INHIBITOR	1p	0.004571084	0.200336363	Greater viability in loss lines
PARP INHIBITOR	9p	0.004578893	0.200415426	Greater viability in loss lines
COLLAPSIN RESPONSE MEDIATOR PROTEIN INHIBITOR	18p	0.004582722	0.200415426	Lower viability in loss lines
PROTEIN KINASE INHIBITOR	22q	0.004598514	0.200767982	Greater viability in loss lines
FOCAL ADHESION KINASE INHIBITOR	22q	0.004600635	0.200767982	Greater viability in loss lines
METALLIC RADICAL FORMATION STIMULANT	17p	0.004616	0.200853405	Greater viability in loss lines
CHELATING AGENT	22q	0.004617458	0.200853405	Greater viability in loss lines
PROTEASOME INHIBITOR	10p	0.004618062	0.200853405	Lower viability in loss lines
BONE MORPHOGENIC PROTEIN INHIBITOR	1p	0.004625727	0.200853405	Greater viability in loss lines
RAF INHIBITOR	6p	0.004633343	0.200853405	Greater viability in loss lines
PARP INHIBITOR	8p	0.004638828	0.200853405	Greater viability in loss lines
NAMPT INHIBITOR	10q	0.004639194	0.200853405	Greater viability in loss lines
SIRT INHIBITOR	14q	0.004642015	0.200853405	Greater viability in loss lines
AROMATASE INHIBITOR	7p	0.004651305	0.201041936	Greater viability in loss lines
INTERLEUKIN SYTHESIS STIMULATOR	12q	0.004690415	0.202462009	Greater viability in loss lines
STEROL REGULATORY ELEMENT BINDING PROTEIN (SREBP) INHIBITOR	9q	0.004694095	0.202462009	Greater viability in loss lines
DIURETIC	4p	0.004732069	0.203884156	Lower viability in loss lines
ANTIPRURITIC	17p	0.004739187	0.203975223	Lower viability in loss lines
AGE INHIBITOR	2q	0.004747468	0.204116065	Lower viability in loss lines
ADRENERGIC RECEPTOR AGONIST	5q	0.004756246	0.204278021	Greater viability in loss lines
EXPORTIN INHIBITOR	16p	0.004761312	0.20428033	Lower viability in loss lines
MTOR INHIBITOR	6q	0.00478637	0.204879332	Greater viability in loss lines
MONOCARBOXYLATE TRANSPORTER INHIBITOR	19p	0.004789147	0.204879332	Greater viability in loss lines
KALLIKREIN INHIBITOR	8q	0.004790353	0.204879332	Lower viability in loss lines
NIACIN RECEPTOR AGONIST	4p	0.004796201	0.204914408	Greater viability in loss lines
PKC INHIBITOR	3p	0.004835984	0.206375037	Greater viability in loss lines
IMIDAZOLINE RECEPTOR ANTAGONIST	16q	0.004842673	0.206375037	Greater viability in loss lines
ADENOSYLHOMOCYSTEINASE INHIBITOR	8p	0.004846619	0.206375037	Lower viability in loss lines
DNA DIRECTED DNA POLYMERASE INHIBITOR	6p	0.004853274	0.206375037	Greater viability in loss lines
OPIOID RECEPTOR MODULATOR	11p	0.004855705	0.206375037	Lower viability in loss lines
THROMBIN INHIBITOR	17q	0.004864763	0.206478815	Lower viability in loss lines
BACTERIAL DNA INHIBITOR	16q	0.004868278	0.206478815	Greater viability in loss lines
TGF BETA RECEPTOR INHIBITOR	7p	0.004882249	0.206856115	Greater viability in loss lines
AURORA KINASE INHIBITOR	4q	0.004893241	0.207044005	Lower viability in loss lines
ANTIPRURITIC	5q	0.004901783	0.207044005	Lower viability in loss lines
TUBULIN POLYMERIZATION INHIBITOR	8q	0.004901923	0.207044005	Greater viability in loss lines
DIACYLGLYCEROL KINASE INHIBITOR	9p	0.004918892	0.207545672	Greater viability in loss lines
IRE1 INHIBITOR	11p	0.004929281	0.207768948	Lower viability in loss lines
RSV REPLICATION INHIBITOR	18p	0.004943973	0.208085615	Greater viability in loss lines
EGFR INHIBITOR	3q	0.004947005	0.208085615	Greater viability in loss lines
VITAMIN D RECEPTOR AGONIST	20p	0.00496929	0.208572151	Lower viability in loss lines
BROMODOMAIN INHIBITOR	19p	0.004974913	0.208572151	Greater viability in loss lines
MET INHIBITOR	2q	0.004976638	0.208572151	Lower viability in loss lines
RSV REPLICATION INHIBITOR	17p	0.00497904	0.208572151	Greater viability in loss lines
MITOCHONDRIAL PERMEABILITY TRANSITION INHIBITOR	14q	0.005000275	0.208972965	Greater viability in loss lines
3BETA-HYDROXY-DELTA5-STEROID DEHYDROGENASE INHIBITOR	10q	0.005000957	0.208972965	Greater viability in loss lines
VEGFR INHIBITOR	18p	0.005008782	0.208972965	Greater viability in loss lines
MER TYROSINE KINASE INHIBITOR	21q	0.005009117	0.208972965	Greater viability in loss lines
RAGE RECEPTOR ANTAGONIST	12q	0.005019787	0.209204	Greater viability in loss lines
DIHYDROOROTATE DEHYDROGENASE INHIBITOR	14q	0.00503317	0.209547487	Greater viability in loss lines
DIHYDROOROTATE DEHYDROGENASE INHIBITOR	1p	0.005055826	0.210112725	Greater viability in loss lines
NADPH OXIDASE INHIBITOR	3q	0.005057057	0.210112725	Greater viability in loss lines
PROTEASOME INHIBITOR	21q	0.00506944	0.210412722	Lower viability in loss lines
SELECTIVE ESTROGEN RECEPTOR DESTABILIZER	3p	0.005077603	0.21053717	Greater viability in loss lines
HISTAMINE RECEPTOR ANTAGONIST	3q	0.005095258	0.210731286	Greater viability in loss lines
GLUCAGON RECEPTOR ANTAGONIST	3q	0.005097784	0.210731286	Greater viability in loss lines
DIHYDROOROTATE DEHYDROGENASE INHIBITOR	20p	0.005099702	0.210731286	Greater viability in loss lines
DNA CROSS-LINKING	21q	0.005102966	0.210731286	Greater viability in loss lines
ANXIOLYTIC	12p	0.005109812	0.210800438	Greater viability in loss lines
HELICASE PRIMASE INHIBITOR	2q	0.005124943	0.211059989	Greater viability in loss lines
GLUCOCORTICOID RECEPTOR AGONIST	9q	0.00512646	0.211059989	Lower viability in loss lines
ACETYLCHOLINE RECEPTOR ANTAGONIST	3q	0.005142314	0.21113506	Greater viability in loss lines
PEPTIDASE INHIBITOR	1q	0.005145836	0.21113506	Lower viability in loss lines
OXIDATIVE STRESS INDUCER	8p	0.005146748	0.21113506	Lower viability in loss lines
BONE MORPHOGENIC PROTEIN INHIBITOR	19p	0.005149004	0.21113506	Greater viability in loss lines
DUAL SPECIFICITY PROTEIN KINASE INHIBITOR	20p	0.005157569	0.21127371	Greater viability in loss lines
MAP KINASE ACTIVATOR	18q	0.005170828	0.21156022	Greater viability in loss lines
RIBONUCLEOTIDE REDUCTASE INHIBITOR	18q	0.005177971	0.21156022	Greater viability in loss lines
ANTICANCER AGENT	22q	0.005180134	0.21156022	Greater viability in loss lines
MER TYROSINE KINASE INHIBITOR	19p	0.005186076	0.211590858	Greater viability in loss lines
BENZODIAZEPINE RECEPTOR ANTAGONIST	4q	0.005197421	0.211841695	Greater viability in loss lines
APOLIPOPROTEIN EXPRESSION ENHANCER	3p	0.00520791	0.21188993	Greater viability in loss lines
ANGIOGENESIS INHIBITOR	19p	0.005209002	0.21188993	Greater viability in loss lines
ADIPONECTIN RECEPTOR AGONIST	7p	0.005232058	0.212573304	Greater viability in loss lines
NUCLEAR RECEPTOR ANTAGONIST	17p	0.005236232	0.212573304	Greater viability in loss lines
ANDROGEN RECEPTOR ANTAGONIST	8p	0.005254197	0.213090368	Greater viability in loss lines
ELASTASE INHIBITOR	1p	0.005268917	0.213474953	Greater viability in loss lines
HISTONE LYSINE METHYLTRANSFERASE INHIBITOR	19q	0.005279064	0.213673635	Lower viability in loss lines
GONADOTROPIN RELEASING FACTOR HORMONE RECEPTOR ANTAGONIST	5q	0.005316152	0.214961351	Greater viability in loss lines
MICROTUBULE STIMULANT	14q	0.005336823	0.215583321	Greater viability in loss lines
TOPK INHIBITOR	22q	0.005352875	0.216017665	Greater viability in loss lines
QUORUM SENSING SIGNALING INHIBITOR	6p	0.005376451	0.216535334	Greater viability in loss lines
HEMOZOIN BIOCRYSTALLIZATION INHIBITOR	6q	0.005378804	0.216535334	Greater viability in loss lines
SLOW AFTERHYPERPOLARIZATION CHANNEL BLOCKER	10q	0.005383223	0.216535334	Greater viability in loss lines
VEGFR INHIBITOR	17p	0.005387253	0.216535334	Greater viability in loss lines
TRANSCRIPTIONAL REGULATORY PROTEIN WALR	22q	0.005392266	0.216535334	Greater viability in loss lines
ANAPHYLATOXIN CHEMOTACTIC RECEPTOR ANTAGONIST	9q	0.005420077	0.217234761	Greater viability in loss lines
MITOTIC KINESIN INHIBITOR	21q	0.005420343	0.217234761	Greater viability in loss lines
PKC ACTIVATOR	4q	0.005437595	0.217712122	Lower viability in loss lines
1,4,5-TRISPHOSPHATE INHIBITOR	2q	0.00545045	0.218012647	Lower viability in loss lines
LDL RECEPTOR ACTIVATOR	16p	0.005466802	0.218100661	Lower viability in loss lines
LIPOPROTEIN LIPASE ACTIVATOR	16p	0.005467023	0.218100661	Greater viability in loss lines
CHOLESTERYL ESTER TRANSFER PROTEIN INHIBITOR	17q	0.005468808	0.218100661	Lower viability in loss lines
CATALASE STIMULANT	1q	0.005474054	0.218100661	Lower viability in loss lines
GLUTAMATE RECEPTOR ALLOSTERIC MODULATOR	19p	0.005508871	0.219066173	Greater viability in loss lines
CD ANTAGONIST	20p	0.005509037	0.219066173	Lower viability in loss lines
NEUROTRANSMITTER	12p	0.005533523	0.219825422	Greater viability in loss lines
NEUROTROPHIC AGENT	9p	0.005558619	0.220607349	Greater viability in loss lines
MRP INHIBITOR	16q	0.005571951	0.220921366	Greater viability in loss lines
VEGFR INHIBITOR	20p	0.005577696	0.22093423	Greater viability in loss lines
DIHYDROFOLATE REDUCTASE INHIBITOR	22q	0.005599668	0.221238176	Greater viability in loss lines
MTOR INHIBITOR	12p	0.005603335	0.221238176	Lower viability in loss lines
NADPH INHIBITOR	13q	0.00560668	0.221238176	Lower viability in loss lines
O6-ALKYLGUANINE-DNA ALKYLTRANSFERASE INHIBITOR	19p	0.005609855	0.221238176	Greater viability in loss lines
ANTI-PNEUMOCYSTIS AGENT	18q	0.005612509	0.221238176	Greater viability in loss lines
CYCLOOXYGENASE INHIBITOR	5p	0.005619144	0.221285702	Greater viability in loss lines
ACETYLCHOLINE PRECURSOR	3q	0.00563299	0.221569145	Greater viability in loss lines
LIPOXYGENASE INHIBITOR	22q	0.005637214	0.221569145	Greater viability in loss lines
ANGIOTENSIN CONVERTING ENZYME INHIBITOR	16p	0.005665325	0.222459519	Greater viability in loss lines
LDL RECEPTOR ACTIVATOR	20p	0.005679321	0.222794454	Greater viability in loss lines
MEMBRANE INTEGRITY INHIBITOR	7p	0.005697211	0.223281368	Greater viability in loss lines
SYK INHIBITOR	4q	0.005718917	0.223916747	Greater viability in loss lines
NICOTINE METABOLITE	7q	0.005740572	0.224548931	Greater viability in loss lines
ADRENERGIC RECEPTOR ANTAGONIST	21q	0.005773844	0.225481915	Greater viability in loss lines
DNA BINDING AGENT	1p	0.005775488	0.225481915	Greater viability in loss lines
AKT INHIBITOR	8q	0.005785523	0.225657543	Greater viability in loss lines
METALLOPROTEINASE INHIBITOR	20p	0.005799907	0.226002312	Greater viability in loss lines
HISTONE LYSINE DEMETHYLASE INHIBITOR	18q	0.005821626	0.226319864	Greater viability in loss lines
ANTI-PNEUMOCYSTIS AGENT	3p	0.00583374	0.226319864	Greater viability in loss lines
ANDROGEN RECEPTOR ENHANCER	18p	0.005835802	0.226319864	Greater viability in loss lines
DNA INHIBITOR	18q	0.005841689	0.226319864	Greater viability in loss lines
NITRIC OXIDE SYNTHASE STIMULANT	1p	0.00584647	0.226319864	Lower viability in loss lines
MRP INHIBITOR	5q	0.005846975	0.226319864	Greater viability in loss lines
SEROTONIN RECEPTOR AGONIST	18p	0.005853515	0.226319864	Lower viability in loss lines
ADENOSYLHOMOCYSTEINASE INHIBITOR	7q	0.005857388	0.226319864	Lower viability in loss lines
LEUCINE RICH REPEAT KINASE INHIBITOR	5q	0.005859437	0.226319864	Greater viability in loss lines
ANDROGEN RECEPTOR AGONIST	18q	0.00586896	0.226319864	Greater viability in loss lines
MATERNAL EMBRYONIC LEUCINE ZIPPER KINASE INHIBITOR	17p	0.005869297	0.226319864	Greater viability in loss lines
ROR MODULATOR	19p	0.005874983	0.226319864	Lower viability in loss lines
TUBULIN POLYMERIZATION INHIBITOR	20q	0.005886429	0.226319864	Greater viability in loss lines
ACETYLCHOLINE RECEPTOR ALLOSTERIC MODULATOR	17p	0.005893606	0.226319864	Greater viability in loss lines
CORE BINDING FACTOR INHIBITOR	8p	0.005896405	0.226319864	Greater viability in loss lines
CCR AGONIST	22q	0.00590245	0.226319864	Lower viability in loss lines
TANKYRASE INHIBITOR	21q	0.005904478	0.226319864	Greater viability in loss lines
SODIUM/GLUCOSE COTRANSPORTER INHIBITOR	17p	0.005913041	0.226319864	Greater viability in loss lines
TOPK INHIBITOR	18p	0.005913557	0.226319864	Greater viability in loss lines
BRUTON'S TYROSINE KINASE (BTK) INHIBITOR	10p	0.005930283	0.226747098	Greater viability in loss lines
FOXM1 INHIBITOR	1p	0.005950513	0.227151371	Greater viability in loss lines
BCL INHIBITOR	7p	0.005952002	0.227151371	Greater viability in loss lines
GLUTAMINASE INHIBITOR	16q	0.00597952	0.227700289	Lower viability in loss lines
MELANOCORTIN RECEPTOR AGONIST	20p	0.005980678	0.227700289	Lower viability in loss lines
DUB INHIBITOR	14q	0.005983145	0.227700289	Greater viability in loss lines
KIT INHIBITOR	17p	0.00600246	0.228222282	Greater viability in loss lines
LOCAL ANESTHETIC	5p	0.006052198	0.229707798	Greater viability in loss lines
HISTONE LYSINE DEMETHYLASE INHIBITOR	13q	0.006052802	0.229707798	Greater viability in loss lines
AKT INHIBITOR	2p	0.006061567	0.229826418	Lower viability in loss lines
HISTONE ACETYLTRANSFERASE INHIBITOR	16q	0.006079776	0.230211891	Greater viability in loss lines
TANKYRASE INHIBITOR	8p	0.006084893	0.230211891	Greater viability in loss lines
K-RAS INHIBITOR	9p	0.006092985	0.230211891	Greater viability in loss lines
VITAMIN ANALOG	14q	0.006094326	0.230211891	Lower viability in loss lines
FATTY ACID SYNTHASE INHIBITOR	17p	0.006129553	0.231328183	Greater viability in loss lines
MCL1 INHIBITOR	4q	0.006160885	0.232295588	Greater viability in loss lines
RADIOPAQUE MEDIUM	18q	0.006187305	0.23281607	Lower viability in loss lines
DEHYDROGENASE INHIBITOR	16p	0.006191044	0.23281607	Lower viability in loss lines
WNT SIGNALING INHIBITOR	8p	0.006191826	0.23281607	Greater viability in loss lines
ESTROGEN-RELATED RECEPTOR AGONIST	9p	0.006219626	0.233357415	Lower viability in loss lines
CCK RECEPTOR AGONIST	20p	0.00622807	0.233357415	Lower viability in loss lines
MICROTUBULE INHIBITOR	12q	0.006233503	0.233357415	Greater viability in loss lines
MAP KINASE PHOSPHATASE INHIBITOR	22q	0.006236899	0.233357415	Greater viability in loss lines
IMIDAZOLINE RECEPTOR ANTAGONIST	11q	0.00623809	0.233357415	Greater viability in loss lines
SODIUM CHANNEL ACTIVATOR	9q	0.006240575	0.233357415	Lower viability in loss lines
KIT INHIBITOR	6q	0.00626554	0.234076224	Greater viability in loss lines
G PROTEIN-COUPLED RECEPTOR AGONIST	17p	0.006287917	0.234569889	Greater viability in loss lines
KAINATE RECEPTOR AGONIST	6p	0.006290264	0.234569889	Greater viability in loss lines
FOCAL ADHESION KINASE INHIBITOR	20p	0.006324136	0.235465473	Greater viability in loss lines
MONOPOLAR SPINDLE 1 KINASE INHIBITOR	11q	0.006325835	0.235465473	Greater viability in loss lines
PROGESTERONE RECEPTOR ANTAGONIST	17q	0.006337825	0.235696539	Lower viability in loss lines
ION CHANNEL ANTAGONIST	17q	0.006354265	0.235947426	Lower viability in loss lines
PYRUVATE DEHYDROGENASE INHIBITOR	1q	0.006356149	0.235947426	Greater viability in loss lines
JNK INHIBITOR	18q	0.006366183	0.236104873	Greater viability in loss lines
HISTAMINE RECEPTOR ANTAGONIST	17p	0.006384571	0.236412795	Greater viability in loss lines
HMGCR INHIBITOR	16p	0.0063881	0.236412795	Lower viability in loss lines
O6-ALKYLGUANINE-DNA ALKYLTRANSFERASE INHIBITOR	12q	0.006391886	0.236412795	Greater viability in loss lines
SERUM/GLUCOCORTICOID REGULATED KINASE INHIBITOR	16q	0.006405832	0.236467379	Lower viability in loss lines
NEURAL STEM CELL INDUCER	3q	0.006412318	0.236467379	Lower viability in loss lines
CHK INHIBITOR	18q	0.006424292	0.236467379	Greater viability in loss lines
SPLEEN ASSOCIATED TYROSINE KINASE INHIBITOR	16q	0.00642913	0.236467379	Greater viability in loss lines
CHOLECYSTOKININ AGONIST	17q	0.006432483	0.236467379	Lower viability in loss lines
ANTIARRHYTHMIC MEDICATION	16p	0.006434894	0.236467379	Greater viability in loss lines
STEROID SULFATASE INHIBITOR	20p	0.006447385	0.236467379	Greater viability in loss lines
POLYPEPTIDE SYNTHESIS INHIBITOR	10p	0.006448705	0.236467379	Lower viability in loss lines
FLT3 INHIBITOR	1p	0.006450657	0.236467379	Greater viability in loss lines
PARP INHIBITOR	18q	0.006454203	0.236467379	Greater viability in loss lines
FIBROBLAST GROWTH FACTOR MIMETIC	1p	0.00645718	0.236467379	Greater viability in loss lines
DIURETIC	2q	0.006467557	0.236634788	Lower viability in loss lines
INOSINE MONOPHOSPHATE DEHYDROGENASE INHIBITOR	18p	0.006498332	0.237367776	Greater viability in loss lines
CDC INHIBITOR	7q	0.006499238	0.237367776	Greater viability in loss lines
CATIONIC SURFACTANT	9p	0.006507557	0.237458831	Greater viability in loss lines
HSP ANTAGONIST	17p	0.006520532	0.237617874	Greater viability in loss lines
ANDROGEN RECEPTOR AGONIST	2p	0.006523575	0.237617874	Greater viability in loss lines
GUANYLYL CYCLASE ACTIVATOR	9q	0.006559204	0.23808523	Lower viability in loss lines
RIBONUCLEOTIDE REDUCTASE INHIBITOR	6q	0.006559317	0.23808523	Greater viability in loss lines
GLUTAMATE RECEPTOR AGONIST	5q	0.00656461	0.23808523	Greater viability in loss lines
MEK INHIBITOR	16p	0.006570846	0.23808523	Lower viability in loss lines
NON-NUCLEOSIDE REVERSE TRANSCRIPTASE INHIBITOR	8p	0.006572226	0.23808523	Greater viability in loss lines
DNA DIRECTED DNA POLYMERASE INHIBITOR	17p	0.006576619	0.23808523	Greater viability in loss lines
PURINERGIC RECEPTOR ANTAGONIST	6p	0.006577295	0.23808523	Greater viability in loss lines
PARP INHIBITOR	11q	0.006598281	0.23863296	Greater viability in loss lines
EPAC INHIBITOR	14q	0.00660531	0.238675379	Lower viability in loss lines
HISTONE LYSINE DEMETHYLASE INHIBITOR	3p	0.006633223	0.239339597	Greater viability in loss lines
BROMODOMAIN INHIBITOR	11q	0.006642107	0.239339597	Lower viability in loss lines
IMMUNOSTIMULANT	6p	0.006642207	0.239339597	Greater viability in loss lines
SRC ACTIVATOR	16p	0.00664718	0.239339597	Greater viability in loss lines
NITRIC OXIDE DONOR	18p	0.006659932	0.239587086	Lower viability in loss lines
PHOSPHOLIPASE INHIBITOR	16p	0.006667196	0.239592631	Greater viability in loss lines
MUCIN PRODUCTION ENHANCER	2p	0.006672398	0.239592631	Lower viability in loss lines
BRONCHODILATOR	6p	0.006677721	0.239592631	Greater viability in loss lines
H+/K+-ATPASE INHIBITOR	15q	0.006695226	0.239797109	Lower viability in loss lines
GAT INHIBITOR	5q	0.00669779	0.239797109	Greater viability in loss lines
PDGFR TYROSINE KINASE RECEPTOR INHIBITOR	1p	0.00670107	0.239797109	Greater viability in loss lines
SYK INHIBITOR	20q	0.006712548	0.239997145	Lower viability in loss lines
WNT5A PEPTIDE MIMETIC	16p	0.006727263	0.240139968	Greater viability in loss lines
MAP KINASE INHIBITOR	13q	0.006728326	0.240139968	Greater viability in loss lines
ARYL HYDROCARBON RECEPTOR LIGAND	19p	0.006760501	0.241077208	Lower viability in loss lines
NITRIC OXIDE DONOR	13q	0.006768952	0.241167596	Lower viability in loss lines
DUAL SPECIFICITY PROTEIN KINASE INHIBITOR	9p	0.006781301	0.241278155	Greater viability in loss lines
CERAMIDASE INHIBITOR	13q	0.006783895	0.241278155	Lower viability in loss lines
VALOSIN-CONTAINING PROTEIN INHIBITOR	17p	0.006800101	0.241322221	Greater viability in loss lines
GUANYLYL CYCLASE ACTIVATOR	9p	0.006800792	0.241322221	Lower viability in loss lines
TYROSINE PHOSPHATASE INHIBITOR	1p	0.006806045	0.241322221	Greater viability in loss lines
HAEMOGLOBIN OXYGEN RELEASE STIMULANT	9p	0.006808817	0.241322221	Lower viability in loss lines
P38 MAPK INHIBITOR	6q	0.006820127	0.24151308	Greater viability in loss lines
GLYCOSIDE AGONIST	8q	0.006839927	0.242003978	Lower viability in loss lines
ADRENERGIC RECEPTOR ANTAGONIST	1p	0.006876887	0.242986048	Greater viability in loss lines
BENZODIAZEPINE RECEPTOR ANTAGONIST	22q	0.006879607	0.242986048	Greater viability in loss lines
DECAPPING SCAVENGER ENZYME INHIBITOR	20p	0.006904085	0.243639492	Greater viability in loss lines
PROGRAMMED DEATH LIGAND INHIBITOR	11q	0.006954876	0.245219549	Lower viability in loss lines
RAF INHIBITOR	4q	0.006969664	0.245528563	Greater viability in loss lines
CANNABINOID RECEPTOR ANTAGONIST	9p	0.006986277	0.245671016	Greater viability in loss lines
SERUM/GLUCOCORTICOID REGULATED KINASE INHIBITOR	16p	0.006990126	0.245671016	Lower viability in loss lines
IKK INHIBITOR	8p	0.006992078	0.245671016	Greater viability in loss lines
IMIDAZOLINE RECEPTOR AGONIST	16p	0.006997818	0.245671016	Greater viability in loss lines
DNA SYNTHESIS INHIBITOR	1p	0.007034224	0.24667716	Greater viability in loss lines
ADRENERGIC RECEPTOR ANTAGONIST	18q	0.007038581	0.24667716	Greater viability in loss lines
DNA BINDING AGENT	11p	0.00705212	0.246820621	Lower viability in loss lines
DECAPPING SCAVENGER ENZYME INHIBITOR	10q	0.007054786	0.246820621	Greater viability in loss lines
EGFR INHIBITOR	5p	0.00709523	0.247937575	Greater viability in loss lines
ENDONUCLEASE INHIBITOR	14q	0.007098878	0.247937575	Greater viability in loss lines
BETA CATENIN INHIBITOR	20p	0.00711951	0.248445293	Greater viability in loss lines
ANTIVIRAL	8p	0.007152907	0.249159418	Greater viability in loss lines
HCV INHIBITOR	16p	0.007155524	0.249159418	Greater viability in loss lines
TRANSTHYRETIN AMYLOID INHIBITOR	5q	0.007164102	0.249159418	Lower viability in loss lines
SRC INHIBITOR	18p	0.007165665	0.249159418	Greater viability in loss lines
ATR KINASE INHIBITOR	6p	0.007170539	0.249159418	Greater viability in loss lines
WNT SIGNALING INHIBITOR NEGATIVE CONTROL	16p	0.007202135	0.249731489	Lower viability in loss lines
MUSCLE RELAXANT	5p	0.007205547	0.249731489	Greater viability in loss lines
KR\\"\"\"\"\"\"\"UPPEL-LIKE FACTOR EXPRESSION ENHANCER	17p	0.007212953	0.249731489	Greater viability in loss lines
CALCIUM-ACTIVATED POTASSIUM CHANNEL ACTIVATOR	13q	0.007213643	0.249731489	Lower viability in loss lines
FGFR INHIBITOR	4p	0.007217638	0.249731489	Greater viability in loss lines
BRADYCARDIC EFFECT	17q	0.007237105	0.250192658	Lower viability in loss lines
MONOCARBOXYLATE TRANSPORTER INHIBITOR	7p	0.007244998	0.250253277	Lower viability in loss lines
TUBULIN POLYMERIZATION INHIBITOR	20p	0.007261986	0.250448899	Greater viability in loss lines
BACTERIAL CELL WALL SYNTHESIS INHIBITOR	8p	0.00726295	0.250448899	Greater viability in loss lines
THROMBOPOIETIN RECEPTOR AGONIST	9q	0.007298072	0.251447251	Greater viability in loss lines
SPHINGOSINE KINASE INHIBITOR	22q	0.007332635	0.252424732	Greater viability in loss lines
POLYAMINE BIOSYNTHESIS INHIBITOR	10q	0.007388674	0.254139205	Lower viability in loss lines
RAL GTPASE INHIBITOR	5q	0.007402299	0.254328161	Lower viability in loss lines
TRPV AGONIST	19p	0.007410264	0.254328161	Greater viability in loss lines
ANTIFIBRINOLYTIC	5q	0.007419457	0.254328161	Greater viability in loss lines
MICROTUBULE STABILIZING AGENT	14q	0.007420334	0.254328161	Greater viability in loss lines
ANDROGEN BIOSYNTHESIS INHIBITOR	12q	0.007425366	0.254328161	Greater viability in loss lines
SELECTIVE ESTROGEN RECEPTOR MODULATOR (SERM)	19q	0.00743826	0.254555861	Lower viability in loss lines
POLYCOMB PROTEIN INHIBITOR	10q	0.007447047	0.254642773	Greater viability in loss lines
VITAMIN D RECEPTOR AGONIST	22q	0.007462231	0.254686631	Lower viability in loss lines
ARYL HYDROCARBON RECEPTOR AGONIST	8q	0.007466855	0.254686631	Greater viability in loss lines
ACETYLCHOLINE RECEPTOR AGONIST	3q	0.007483762	0.254686631	Greater viability in loss lines
NEMATOCIDE	10q	0.007486398	0.254686631	Greater viability in loss lines
MDM INHIBITOR	19p	0.007489466	0.254686631	Greater viability in loss lines
PYRUVATE FERREDOXIN OXIDOREDUCTASE INHIBITOR	19q	0.007490393	0.254686631	Lower viability in loss lines
THYMIDYLATE SYNTHASE INHIBITOR	7p	0.007500433	0.254686631	Greater viability in loss lines
ABL KINASE INHIBITOR	5q	0.007504553	0.254686631	Greater viability in loss lines
GLYCOGEN SYNTHASE KINASE INHIBITOR	8p	0.007510483	0.254686631	Greater viability in loss lines
METALLOPROTEINASE INHIBITOR	14q	0.007510816	0.254686631	Greater viability in loss lines
GABA RECEPTOR MODULATOR	12p	0.007531607	0.255179359	Greater viability in loss lines
MACROPHAGE MIGRATION INHIBITING FACTOR INHIBITOR	5q	0.007555273	0.255228505	Greater viability in loss lines
FABI INHIBITOR	19p	0.00755712	0.255228505	Greater viability in loss lines
LIPOXYGENASE INHIBITOR	4q	0.007563844	0.255228505	Greater viability in loss lines
G PROTEIN-COUPLED RECEPTOR ANTAGONIST	18q	0.007579353	0.255228505	Greater viability in loss lines
SELECTIVE ESTROGEN RECEPTOR MODULATOR (SERM)	5q	0.007581239	0.255228505	Lower viability in loss lines
HISTONE LYSINE DEMETHYLASE INHIBITOR	22q	0.0075876	0.255228505	Greater viability in loss lines
LEUCINE RICH REPEAT KINASE INHIBITOR	10q	0.007587769	0.255228505	Greater viability in loss lines
ELASTASE INHIBITOR	3q	0.007591981	0.255228505	Lower viability in loss lines
AKT INHIBITOR	19p	0.007596591	0.255228505	Greater viability in loss lines
S100A9 INHIBITOR	22q	0.00759955	0.255228505	Greater viability in loss lines
PPAR RECEPTOR AGONIST	6p	0.007604357	0.255228505	Greater viability in loss lines
HISTAMINE RECEPTOR AGONIST	3q	0.0076082	0.255228505	Greater viability in loss lines
INTERLEUKIN SYTHESIS STIMULATOR	12p	0.007615711	0.255270359	Greater viability in loss lines
ISOCITRATE LYASE SUBSTRATE	22q	0.007625564	0.255390588	Greater viability in loss lines
LYSYL OXIDASE INHIBITOR	1p	0.007644443	0.255812681	Lower viability in loss lines
BETA AMYLOID AGGREGATION INHIBITOR	6p	0.007661055	0.256158285	Lower viability in loss lines
HIV PROTEASE INHIBITOR	16q	0.007674649	0.256320831	Greater viability in loss lines
DNA DEPENDENT PROTEIN KINASE INHIBITOR	18q	0.007683248	0.256320831	Greater viability in loss lines
THYMIDYLATE SYNTHASE INHIBITOR	2q	0.007684783	0.256320831	Lower viability in loss lines
PROSTAGLANDIN INHIBITOR	8q	0.007709273	0.25691847	Lower viability in loss lines
MACROPHAGE MIGRATION INHIBITING FACTOR INHIBITOR	15q	0.007718075	0.25691847	Greater viability in loss lines
SLOW AFTERHYPERPOLARIZATION CHANNEL BLOCKER	3p	0.007721611	0.25691847	Lower viability in loss lines
BRADYCARDIC EFFECT	11q	0.007788194	0.25892252	Lower viability in loss lines
VASODILATOR	21q	0.007794791	0.258930631	Greater viability in loss lines
MDM INHIBITOR	3q	0.007819655	0.259341757	Greater viability in loss lines
LATE SODIUM CURRENT INHIBITOR	9q	0.007819893	0.259341757	Lower viability in loss lines
PYRUVATE DEHYDROGENASE INHIBITOR	1p	0.007844129	0.259934037	Greater viability in loss lines
DUAL SPECIFICITY PROTEIN KINASE INHIBITOR	1p	0.007875494	0.260761368	Greater viability in loss lines
ORTHOPOXVIRUS EGRESS INHIBITOR	18p	0.00789265	0.261117297	Lower viability in loss lines
PURINERGIC RECEPTOR ACTIVATOR	8q	0.007927226	0.262048518	Lower viability in loss lines
STERYL SULFATASE INHIBITOR	4q	0.007947875	0.262175012	Lower viability in loss lines
O6-ALKYLGUANINE-DNA ALKYLTRANSFERASE INHIBITOR	7q	0.007953672	0.262175012	Greater viability in loss lines
CENTROMERE ASSOCIATED PROTEIN INHIBITOR	13q	0.007963212	0.262175012	Lower viability in loss lines
MELANIN INHIBITOR	12q	0.007966505	0.262175012	Greater viability in loss lines
AKT INHIBITOR	16q	0.007967167	0.262175012	Greater viability in loss lines
CRTH RECEPTOR ANTAGONIST	16q	0.007969647	0.262175012	Lower viability in loss lines
GAP JUNCTION MODULATOR	11q	0.007993528	0.262675025	Lower viability in loss lines
TOPOISOMERASE INHIBITOR	22q	0.007997736	0.262675025	Greater viability in loss lines
BROMODOMAIN INHIBITOR	1p	0.008034301	0.263663515	Greater viability in loss lines
INSULIN GROWTH FACTOR RECEPTOR INHIBITOR	8p	0.008062695	0.264280329	Greater viability in loss lines
MITOCHONDRIAL PYRUVATE CARRIER MODULATOR	17q	0.008066065	0.264280329	Lower viability in loss lines
POTASSIUM-COMPETITIVE ACID ANTAGONIST	16p	0.008085496	0.264524602	Greater viability in loss lines
ION CHANNEL ANTAGONIST	22q	0.008087678	0.264524602	Lower viability in loss lines
PHOTOSENSITIZING AGENT	17q	0.00809299	0.264524602	Lower viability in loss lines
SURVIVIN INHIBITOR	8p	0.00810607	0.264739844	Lower viability in loss lines
QUORUM SENSING SIGNALING INHIBITOR	9q	0.008120262	0.264991002	Lower viability in loss lines
SODIUM/GLUCOSE COTRANSPORTER INHIBITOR	9p	0.008132928	0.265039901	Greater viability in loss lines
PROGESTERONE RECEPTOR ANTAGONIST	9p	0.008135578	0.265039901	Lower viability in loss lines
ACETYLCHOLINE RECEPTOR ANTAGONIST	9p	0.008145774	0.265039901	Greater viability in loss lines
INTEGRIN SIGNALING ACTIVATOR	22q	0.008147771	0.265039901	Greater viability in loss lines
DNA INHIBITOR	7p	0.008158669	0.265182767	Greater viability in loss lines
HAEMOSTATIC AGENT	1q	0.008194538	0.265996533	Lower viability in loss lines
PROCOLLAGEN C-ENDOPEPTIDASE INHIBITOR	15q	0.008196758	0.265996533	Lower viability in loss lines
HISTONE LYSINE METHYLTRANSFERASE INHIBITOR	6p	0.008215656	0.266397712	Greater viability in loss lines
MELATONIN RECEPTOR ANTAGONIST	8p	0.008226177	0.266526842	Greater viability in loss lines
FREE FATTY ACID RECEPTOR AGONIST	18q	0.008251767	0.267029511	Greater viability in loss lines
DNA METHYLTRANSFERASE INHIBITOR	22q	0.008259485	0.267029511	Greater viability in loss lines
MTOR INHIBITOR	1p	0.008269771	0.267029511	Greater viability in loss lines
SEDATIVE	10q	0.008283816	0.267029511	Greater viability in loss lines
GAMMA SECRETASE MODULATOR	4q	0.008284633	0.267029511	Lower viability in loss lines
MELATONIN RECEPTOR AGONIST	11q	0.008286041	0.267029511	Lower viability in loss lines
PLATELET ACTIVATING FACTOR RECEPTOR ANTAGONIST	12q	0.008287552	0.267029511	Greater viability in loss lines
PURINE ANTAGONIST	17p	0.008314759	0.26735357	Greater viability in loss lines
MYELOPEROXIDASE INHIBITOR	17q	0.008316937	0.26735357	Greater viability in loss lines
TIGHT JUNCTION REGULATOR	10p	0.00832038	0.26735357	Greater viability in loss lines
DEHYDROGENASE INHIBITOR	3q	0.008323847	0.26735357	Greater viability in loss lines
HCV INHIBITOR	8p	0.008352838	0.268073485	Greater viability in loss lines
TRANSGLUTAMINASE INHIBITOR	18q	0.008389908	0.268891212	Greater viability in loss lines
PHOSPHOENOLPYRUVATE CARBOXYLASE ACTIVATOR	3p	0.008395164	0.268891212	Lower viability in loss lines
ADENOSINE RECEPTOR ANTAGONIST	10p	0.008400872	0.268891212	Greater viability in loss lines
IL5 INHIBITOR	19p	0.008404706	0.268891212	Lower viability in loss lines
PYRUVATE DEHYDROGENASE KINASE INHIBITOR	20p	0.008414001	0.268963128	Greater viability in loss lines
SERUM/GLUCOCORTICOID REGULATED KINASE INHIBITOR	4q	0.008420901	0.268963128	Lower viability in loss lines
BONE MORPHOGENIC PROTEIN INHIBITOR	22q	0.00842675	0.268963128	Greater viability in loss lines
MER TYROSINE KINASE INHIBITOR	18p	0.008438633	0.269131644	Greater viability in loss lines
BMI-1 INHIBITOR	8p	0.008450174	0.269224601	Greater viability in loss lines
PLK INHIBITOR	9p	0.008454758	0.269224601	Greater viability in loss lines
NITRIC OXIDE PRODUCTION INHIBITOR	17p	0.008493072	0.270233511	Greater viability in loss lines
RIBONUCLEOTIDE REDUCTASE INHIBITOR	8p	0.008507426	0.270463838	Greater viability in loss lines
MONOPOLAR SPINDLE 1 KINASE INHIBITOR	20p	0.008513582	0.270463838	Greater viability in loss lines
G PROTEIN-COUPLED RECEPTOR MODULATOR	17p	0.008576962	0.2720609	Lower viability in loss lines
GABA TRANSAMINASE INHIBITOR	5q	0.008578833	0.2720609	Greater viability in loss lines
HYPOXIA INDUCIBLE FACTOR PROLYL HYDROXYLASE INHIBITOR	8q	0.008584707	0.2720609	Greater viability in loss lines
CYTOCHROME P450 INHIBITOR	16p	0.008590554	0.2720609	Greater viability in loss lines
GLUCOCORTICOID RECEPTOR AGONIST	19q	0.008604445	0.272102663	Lower viability in loss lines
PARP INHIBITOR	6p	0.008605662	0.272102663	Greater viability in loss lines
STEROL METHYLTRANSFERASE INHIBITOR	9p	0.0086119	0.272102663	Greater viability in loss lines
PROTEIN SYNTHESIS STIMULANT	3p	0.008625837	0.272331901	Lower viability in loss lines
BETA-CATENIN INHIBITOR	21q	0.008640657	0.272588642	Greater viability in loss lines
ANTICANCER AGENT	8p	0.008672661	0.27312175	Greater viability in loss lines
PARP INHIBITOR	1p	0.008676716	0.27312175	Greater viability in loss lines
TYROSINE PHOSPHATASE INHIBITOR	8p	0.008682304	0.27312175	Greater viability in loss lines
DNA ALKYLATING AGENT	1p	0.008694177	0.27312175	Greater viability in loss lines
MUCIN PRODUCTION ENHANCER	10p	0.008696399	0.27312175	Lower viability in loss lines
LIPOTROPIC	13q	0.008697761	0.27312175	Lower viability in loss lines
PORCUPINE INHIBITOR	10p	0.00871309	0.273387468	Greater viability in loss lines
ANTICONVULSANT	19p	0.008719638	0.273387468	Greater viability in loss lines
MICROTUBULE INHIBITOR	11p	0.00875008	0.273725529	Greater viability in loss lines
IAP ANTAGONIST	6p	0.008751587	0.273725529	Greater viability in loss lines
BETA-CATENIN INHIBITOR	16p	0.008753083	0.273725529	Lower viability in loss lines
PARG INHIBITOR	22q	0.008757283	0.273725529	Greater viability in loss lines
MDM INHIBITOR	20p	0.008770193	0.273919014	Greater viability in loss lines
ADENOSINE RECEPTOR AGONIST	1q	0.008782648	0.274084784	Lower viability in loss lines
SYK INHIBITOR	18p	0.00878895	0.274084784	Greater viability in loss lines
DYRK INHIBITOR	12q	0.008825668	0.274967598	Greater viability in loss lines
SODIUM CHANNEL BLOCKER	1p	0.008831408	0.274967598	Greater viability in loss lines
RAF INHIBITOR	11q	0.008837497	0.274967598	Lower viability in loss lines
ADRENERGIC INHIBITOR	16p	0.008857195	0.275309716	Greater viability in loss lines
MICROSOMAL TRIGYLCERIDE TRANSFER PROTEIN INHIBITOR	10q	0.008862002	0.275309716	Lower viability in loss lines
DIPEPTIDYL PEPTIDASE INHIBITOR	20q	0.008876995	0.275565443	Greater viability in loss lines
CALCITONIN AGONIST	20p	0.00889642	0.275889386	Lower viability in loss lines
UROTENSIN RECEPTOR ANTAGONIST	10p	0.008904338	0.275889386	Greater viability in loss lines
DOPAMINE RECEPTOR ANTAGONIST	12q	0.008907736	0.275889386	Greater viability in loss lines
DNA BINDING AGENT	19q	0.008926828	0.275922681	Greater viability in loss lines
CYCLOOXYGENASE INHIBITOR	15q	0.00892849	0.275922681	Greater viability in loss lines
GTPASE INHIBITOR	20p	0.008936708	0.275922681	Greater viability in loss lines
CFTR CHANNEL POTENTIATOR	10p	0.00893962	0.275922681	Greater viability in loss lines
CALCIUM CHANNEL ANTAGONIST	11p	0.00894266	0.275922681	Lower viability in loss lines
DNA DEPENDENT PROTEIN KINASE INHIBITOR	22q	0.008995104	0.277330898	Greater viability in loss lines
ANAPHYLATOXIN CHEMOTACTIC RECEPTOR ANTAGONIST	19q	0.009007563	0.277405148	Greater viability in loss lines
EPHRIN INHIBITOR	6q	0.009015221	0.277405148	Greater viability in loss lines
KINESIN INHIBITOR	22q	0.009019487	0.277405148	Greater viability in loss lines
MANNOSIDASE INHIBITOR	7q	0.009028823	0.277405148	Greater viability in loss lines
GABA RECEPTOR POSITIVE ALLOSTERIC MODULATOR	18p	0.009031542	0.277405148	Greater viability in loss lines
CELL SPLICING INHIBITOR	1p	0.009039778	0.277449023	Greater viability in loss lines
CYTOCHROME C RELEASE INHIBITOR	16p	0.009049631	0.277542439	Greater viability in loss lines
VITAMIN K	16p	0.009074863	0.278107018	Greater viability in loss lines
NEUROKININ RECEPTOR ANTAGONIST	18q	0.009091399	0.278354423	Greater viability in loss lines
SEROTONIN RECEPTOR ANTAGONIST	18p	0.009096594	0.278354423	Lower viability in loss lines
DIHYDROOROTATE DEHYDROGENASE INHIBITOR	18p	0.00912137	0.278594615	Greater viability in loss lines
MITOTIC KINESIN INHIBITOR	8p	0.009131071	0.278594615	Greater viability in loss lines
TIE TYROSINE KINASE INHIBITOR	4p	0.009134355	0.278594615	Lower viability in loss lines
ACETYLCHOLINE PRECURSOR	12q	0.009137202	0.278594615	Greater viability in loss lines
ANTIDEPRESSANT	2p	0.00913862	0.278594615	Lower viability in loss lines
JAK INHIBITOR	16q	0.0092054	0.280420709	Greater viability in loss lines
CALMODULIN ANTAGONIST	17q	0.009220276	0.280664103	Lower viability in loss lines
FGFR INHIBITOR	16q	0.009230273	0.280758717	Greater viability in loss lines
NEUROTROPHIC AGENT	3q	0.009275594	0.281732544	Greater viability in loss lines
PAR AGONIST	9p	0.009276113	0.281732544	Greater viability in loss lines
COMPLEMENT ANTAGONIST	4q	0.009300377	0.28184997	Greater viability in loss lines
ACTIN RELATED PROTEIN INHIBITOR	5p	0.009300427	0.28184997	Greater viability in loss lines
GALANIN RECEPTOR 3 ANTAGONIST	10q	0.009300724	0.28184997	Greater viability in loss lines
PI4K INHIBITOR	18q	0.009307877	0.281857162	Greater viability in loss lines
MICROTUBULE STABILIZING AGENT	19q	0.009319588	0.281888033	Lower viability in loss lines
VEGFR INHIBITOR	12q	0.009322728	0.281888033	Greater viability in loss lines
ALK TYROSINE KINASE RECEPTOR INHIBITOR	16q	0.009337994	0.281996908	Greater viability in loss lines
PHOSPHODIESTERASE INHIBITOR	19p	0.009340202	0.281996908	Greater viability in loss lines
ARF INHIBITOR	1p	0.009347085	0.281996908	Greater viability in loss lines
MET INHIBITOR	4p	0.009360887	0.282162505	Lower viability in loss lines
MICROTUBULE STIMULANT	9p	0.009366419	0.282162505	Greater viability in loss lines
TRANSGLUTAMINASE INHIBITOR	18p	0.0094326	0.283946345	Greater viability in loss lines
TRPV ANTAGONIST	12p	0.009454641	0.284399781	Greater viability in loss lines
PHOSPHOFRUCTOKINASE INHIBITOR	17p	0.00946396	0.284470176	Greater viability in loss lines
BETA-CATENIN INHIBITOR	18q	0.009505452	0.285506787	Greater viability in loss lines
ESTROGEN-RELATED RECEPTOR AGONIST	8p	0.009520255	0.285740861	Lower viability in loss lines
WDR5/MLL INTERACTION INHIBITOR	3q	0.009542243	0.286136674	Greater viability in loss lines
CALCIUM-ACTIVATED CHLORIDE CHANNEL INHIBITOR	9p	0.009547778	0.286136674	Greater viability in loss lines
GLYCOSYLATION INHIBITOR	6q	0.009554504	0.286136674	Lower viability in loss lines
CORE BINDING FACTOR INHIBITOR	1p	0.009585021	0.286839849	Greater viability in loss lines
BREAST CANCER RESISTANCE PROTEIN INHIBITOR	17p	0.009604995	0.287226696	Greater viability in loss lines
LYMPHOCYTE FUNCTION-ASSOCIATED ANTIGEN NEGATIVE MODULATOR	5q	0.009615092	0.287317851	Lower viability in loss lines
DIHYDROOROTATE DEHYDROGENASE INHIBITOR	18q	0.009629965	0.287458178	Greater viability in loss lines
MICROTUBULE STIMULANT	6q	0.00963756	0.287458178	Greater viability in loss lines
HISTONE LYSINE METHYLTRANSFERASE INHIBITOR	5q	0.009643258	0.287458178	Greater viability in loss lines
FOCAL ADHESION KINASE INHIBITOR	6p	0.009648051	0.287458178	Greater viability in loss lines
TRANSIENT RECEPTOR POTENTIAL CHANNEL AGONIST	5q	0.009655052	0.287458178	Lower viability in loss lines
BOMBESIN RECEPTOR AGONIST	3q	0.009735625	0.289645517	Greater viability in loss lines
GLUTAMATE RECEPTOR ALLOSTERIC MODULATOR	17p	0.009761581	0.290205897	Greater viability in loss lines
DNA SYNTHESIS MARKER	5p	0.009863222	0.293013896	Greater viability in loss lines
WNT AGONIST	6q	0.009885392	0.293458629	Greater viability in loss lines
TIE TYROSINE KINASE INHIBITOR	8q	0.009932817	0.294651879	Greater viability in loss lines
RIBONUCLEOTIDE REDUCTASE INHIBITOR	9p	0.009964189	0.294968163	Greater viability in loss lines
FOXM1 INHIBITOR	2q	0.009969529	0.294968163	Lower viability in loss lines
DIHYDROOROTATE DEHYDROGENASE INHIBITOR	4q	0.009990367	0.294968163	Greater viability in loss lines
NITRIC OXIDE PRECURSOR	8p	0.009991175	0.294968163	Greater viability in loss lines
TUBULIN POLYMERIZATION INHIBITOR	17q	0.009991839	0.294968163	Greater viability in loss lines
ESTROGEN RECEPTOR DEGRADER	11q	0.009991899	0.294968163	Lower viability in loss lines
FUNGAL SQUALENE EPOXIDASE INHIBITOR	18p	0.009994137	0.294968163	Lower viability in loss lines
HSP ANTAGONIST	16q	0.010067161	0.296908405	Greater viability in loss lines
IMIDAZOLINE RECEPTOR AGONIST	6p	0.010079928	0.297060718	Lower viability in loss lines
ATM KINASE INHIBITOR	6q	0.010086902	0.297060718	Greater viability in loss lines
MCL1 INHIBITOR	7q	0.010137366	0.298194399	Greater viability in loss lines
THROMBOPOIETIN RECEPTOR AGONIST	20q	0.010145626	0.298194399	Greater viability in loss lines
SURVIVAL MOTOR NEURON PROTEIN MODULATOR	6p	0.010148914	0.298194399	Greater viability in loss lines
LACTAMASE INHIBITOR	5q	0.010165676	0.298194399	Greater viability in loss lines
GAMMA SECRETASE MODULATOR	2q	0.01016809	0.298194399	Lower viability in loss lines
GONADOTROPIN RELEASING FACTOR HORMONE RECEPTOR AGONIST	1p	0.010172042	0.298194399	Greater viability in loss lines
COLLAPSIN RESPONSE MEDIATOR PROTEIN INHIBITOR	3p	0.010181821	0.298194399	Lower viability in loss lines
MITOTIC KINESIN INHIBITOR	9p	0.010183925	0.298194399	Greater viability in loss lines
RAF INHIBITOR	11p	0.01019695	0.298361447	Greater viability in loss lines
TUMOR NECROSIS FACTOR PRODUCTION INHIBITOR	8p	0.010205053	0.298384325	Greater viability in loss lines
BROMODOMAIN INHIBITOR	3p	0.010225323	0.29876267	Greater viability in loss lines
VEGFR INHIBITOR	11q	0.010256041	0.299445542	Greater viability in loss lines
MDM INHIBITOR	20q	0.010276611	0.299508296	Greater viability in loss lines
COAGULATION FACTOR INHIBITOR	18q	0.010279423	0.299508296	Lower viability in loss lines
VOLTAGE-GATED SODIUM CHANNEL BLOCKER	6p	0.010284522	0.299508296	Greater viability in loss lines
TRIPEPTIDYL PEPTIDASE INHIBITOR	16q	0.010287583	0.299508296	Lower viability in loss lines
CORTICOSTEROID AGONIST	12q	0.01030003	0.299656608	Greater viability in loss lines
ASPARTIC PROTEASE INHIBITOR	14q	0.010307944	0.299672965	Greater viability in loss lines
MELANOCYTE-STIMULATING HORMONE RELEASE INHIBITOR	17p	0.010350776	0.300703678	Greater viability in loss lines
OREXIN RECEPTOR ANTAGONIST	17p	0.010359588	0.300745325	Greater viability in loss lines
AKT INHIBITOR	16p	0.010386676	0.301317104	Greater viability in loss lines
TOPK INHIBITOR	1p	0.010397324	0.301411464	Greater viability in loss lines
EXPORTIN ANTAGONIST	19p	0.010415109	0.301712463	Greater viability in loss lines
ELECTRON ACCEPTOR	22q	0.010430597	0.30194653	Lower viability in loss lines
PPAR RECEPTOR LIGAND	15q	0.01045159	0.302046907	Greater viability in loss lines
MEK INHIBITOR	17p	0.0104521	0.302046907	Lower viability in loss lines
CCR AGONIST	18p	0.010456296	0.302046907	Greater viability in loss lines
TUMOR NECROSIS FACTOR PRODUCTION INHIBITOR	18q	0.010483355	0.302579716	Greater viability in loss lines
SIGMA RECEPTOR ANTAGONIST	18p	0.010496031	0.302579716	Lower viability in loss lines
MELATONIN RECEPTOR AGONIST	12q	0.010497012	0.302579716	Greater viability in loss lines
MEMBRANE INTEGRITY INHIBITOR	9p	0.010509085	0.302625264	Greater viability in loss lines
SEROTONIN RECEPTOR AGONIST	3q	0.010517652	0.302625264	Greater viability in loss lines
ANTIVIRAL	4q	0.010520867	0.302625264	Greater viability in loss lines
STERYL SULFATASE INHIBITOR	22q	0.010540119	0.302965249	Lower viability in loss lines
MDM INHIBITOR	2q	0.010566143	0.303499237	Greater viability in loss lines
GLUTAMATE TRANSPORTER MODULATOR	10q	0.010578116	0.303629186	Lower viability in loss lines
STEAROYL-COA DESATURASE INHIBITOR	22q	0.010626092	0.304791622	Lower viability in loss lines
GABA AMINOTRANSFERASE INHIBITOR	4p	0.010638782	0.304941008	Greater viability in loss lines
NGF BINDING INHIBITOR	9q	0.010652759	0.305075524	Greater viability in loss lines
FUNGAL 1,3-BETA-D-GLUCAN SYNTHASE INHIBITOR	7p	0.010659785	0.305075524	Lower viability in loss lines
STEROIDOGENIC FACTOR ANTAGONIST	9q	0.01066593	0.305075524	Lower viability in loss lines
DOPAMINE SYNTHESIS INHIBITOR	14q	0.010676655	0.305168157	Greater viability in loss lines
BCL INHIBITOR	18q	0.010688176	0.30528338	Greater viability in loss lines
MRP INHIBITOR	6q	0.010714955	0.305833942	Greater viability in loss lines
NEUROGENESIS OF NON-PLURIPOTENT C2C12 MYOBLAST INDUCER	4p	0.010733217	0.306140804	Lower viability in loss lines
TUBULIN POLYMERIZATION INHIBITOR	21q	0.010771602	0.307020787	Greater viability in loss lines
VASODILATOR	12p	0.01078265	0.307120916	Greater viability in loss lines
PURINERGIC RECEPTOR ANTAGONIST	21q	0.010800706	0.307223375	Greater viability in loss lines
CARDIAC GLYCOSIDE	10q	0.010807345	0.307223375	Lower viability in loss lines
3BETA-HYDROXY-DELTA5-STEROID DEHYDROGENASE INHIBITOR	19q	0.01080886	0.307223375	Greater viability in loss lines
GLUTAMATE RECEPTOR DOWNREGULATOR	5q	0.010845736	0.307876656	Lower viability in loss lines
CALCIUM-SENSING RECEPTOR AGONIST	2p	0.010854486	0.307876656	Lower viability in loss lines
CC CHEMOKINE RECEPTOR ANTAGONIST	6p	0.010854505	0.307876656	Greater viability in loss lines
PHOSPHATIDYLGLYCEROPHOSPHATASE INHIBITOR	22q	0.010884514	0.30851314	Greater viability in loss lines
HSP INHIBITOR	16q	0.010917231	0.309019748	Greater viability in loss lines
IONOTROPIC GLUTAMATE RECEPTOR AGONIST	9q	0.010923597	0.309019748	Greater viability in loss lines
GEF INHIBITOR	11p	0.010925469	0.309019748	Greater viability in loss lines
PI3K INHIBITOR	14q	0.010932714	0.309019748	Greater viability in loss lines
SUPEROXIDE DISMUTASE INHIBITOR	1q	0.010942971	0.309095322	Lower viability in loss lines
INOSINE MONOPHOSPHATE DEHYDROGENASE INHIBITOR	6q	0.010957874	0.309301931	Greater viability in loss lines
ANDROGEN RECEPTOR AGONIST	21q	0.010984223	0.309493615	Greater viability in loss lines
PROGRAMMED DEATH LIGAND INHIBITOR	4p	0.010987428	0.309493615	Lower viability in loss lines
TOPICAL ANESTHETIC	7p	0.010994817	0.309493615	Greater viability in loss lines
GUANYLATE CYCLASE STIMULANT	16q	0.010995038	0.309493615	Greater viability in loss lines
BENZODIAZEPINE RECEPTOR AGONIST	3q	0.011019055	0.309831587	Greater viability in loss lines
ANTIVIRAL	22q	0.011022248	0.309831587	Greater viability in loss lines
VALOSIN-CONTAINING PROTEIN INHIBITOR	20p	0.011035937	0.310002575	Greater viability in loss lines
INSULIN SECRETAGOGUE	15q	0.011055162	0.310165799	Greater viability in loss lines
POTASSIUM CHANNEL ACTIVATOR	18q	0.01106003	0.310165799	Greater viability in loss lines
KINESIN-LIKE SPINDLE PROTEIN INHIBITOR	21q	0.011069623	0.310165799	Greater viability in loss lines
ROR MODULATOR	11q	0.011072186	0.310165799	Lower viability in loss lines
BMI-1 INHIBITOR	18q	0.011095642	0.310609381	Greater viability in loss lines
KR\\"\"\"\"\"\"\"UPPEL-LIKE FACTOR EXPRESSION ENHANCER	6q	0.011116033	0.310966632	Greater viability in loss lines
EXPORTIN INHIBITOR	8p	0.011150682	0.311707313	Greater viability in loss lines
ADRENERGIC RECEPTOR AGONIST	16q	0.011186944	0.311707313	Greater viability in loss lines
K-RAS INHIBITOR	3q	0.011191503	0.311707313	Greater viability in loss lines
IGF-1 INHIBITOR	18q	0.011195419	0.311707313	Greater viability in loss lines
NITRIFICATION INHIBITOR	20p	0.011200503	0.311707313	Lower viability in loss lines
ANTIMALARIAL AGENT	20p	0.011202711	0.311707313	Greater viability in loss lines
ANTIRHEUMATIC DRUG	6q	0.011205444	0.311707313	Lower viability in loss lines
METHIONINE AMINOPEPTIDASE INHIBITOR	16p	0.011216068	0.311707313	Lower viability in loss lines
MICROTUBULE STIMULANT	1p	0.011216088	0.311707313	Greater viability in loss lines
PHOSPHOINOSITIDE DEPENDENT KINASE INHIBITOR	3p	0.011221508	0.311707313	Greater viability in loss lines
PORCUPINE INHIBITOR	10q	0.011226633	0.311707313	Greater viability in loss lines
THIAZIDE DIURETIC	16q	0.01127513	0.312840737	Greater viability in loss lines
MINERALOCORTICOID RECEPTOR ANTAGONIST	17p	0.011289612	0.312844147	Greater viability in loss lines
DIHYDROOROTATE DEHYDROGENASE INHIBITOR	21q	0.011290604	0.312844147	Greater viability in loss lines
GAMMA SECRETASE MODULATOR	8p	0.01135472	0.31413738	Lower viability in loss lines
CASPASE ACTIVATOR	1p	0.011358293	0.31413738	Greater viability in loss lines
IMIDAZOLINE RECEPTOR ANTAGONIST	6p	0.011360399	0.31413738	Lower viability in loss lines
LACTATE DEHYDROGENASE INHIBITOR	12q	0.01137035	0.314199398	Greater viability in loss lines
GLYCINE RECEPTOR AGONIST	15q	0.011388839	0.3142532	Greater viability in loss lines
ANTICANCER AGENT	1p	0.011396695	0.3142532	Greater viability in loss lines
SELECTIVE ESTROGEN RECEPTOR MODULATOR (SERM)	19p	0.011398203	0.3142532	Lower viability in loss lines
KINASE INHIBITOR	12p	0.011403138	0.3142532	Greater viability in loss lines
PROTEIN ARGININE N-METHYLTRANSFERASE INHIBITOR	9p	0.011417096	0.314425294	Greater viability in loss lines
HDAC INHIBITOR	14q	0.01142811	0.314516106	Greater viability in loss lines
HSP INHIBITOR	8p	0.01143956	0.314560512	Greater viability in loss lines
CYCLOPHILIN INHIBITOR	9p	0.011449003	0.314560512	Greater viability in loss lines
ATR KINASE INHIBITOR	4q	0.011463253	0.314560512	Greater viability in loss lines
SRC ACTIVATOR	10p	0.011463994	0.314560512	Lower viability in loss lines
DIHYDROPYRIMIDINE DEHYDROGENASE INHIBITOR	19p	0.011468312	0.314560512	Lower viability in loss lines
TOPICAL SUNSCREEN AGENT	8q	0.011488706	0.314907974	Greater viability in loss lines
PROTEIN KINASE INHIBITOR	11p	0.011551295	0.316410776	Greater viability in loss lines
UBIQUITIN C-TERMINAL HYDROLASE INHIBITOR	15q	0.011568282	0.316663265	Lower viability in loss lines
KATP ACTIVATOR	16q	0.011583571	0.316769582	Greater viability in loss lines
NOREPINEPHRINE PRECURSOR	9p	0.011587709	0.316769582	Greater viability in loss lines
MAPK-INTERACTING KINASE INHIBITOR	3q	0.011618429	0.317396492	Greater viability in loss lines
BENZODIAZEPINE RECEPTOR LIGAND	22q	0.011657019	0.31797349	Lower viability in loss lines
CYTOCHROME P450 INHIBITOR	8q	0.011668887	0.31797349	Greater viability in loss lines
KALLIKREIN INHIBITOR	16p	0.011670581	0.31797349	Lower viability in loss lines
PANTOTHENATE KINASE ACTIVATOR	16q	0.011676584	0.31797349	Greater viability in loss lines
SPHINGOSINE KINASE INHIBITOR	18p	0.011678557	0.31797349	Greater viability in loss lines
GAMMA HYDROXYBUTYRIC ACID LIGAND	20p	0.011696464	0.318042416	Lower viability in loss lines
IONOTROPIC GLUTAMATE RECEPTOR ANTAGONIST	10q	0.011696695	0.318042416	Greater viability in loss lines
DIHYDROOROTATE DEHYDROGENASE INHIBITOR	19p	0.011741866	0.319057804	Greater viability in loss lines
ALPHA GLUCOSIDE INHIBITOR	5q	0.011773143	0.319694565	Lower viability in loss lines
EXPORTIN INHIBITOR	19p	0.011791145	0.319725691	Greater viability in loss lines
ELASTASE INHIBITOR	17p	0.011795782	0.319725691	Greater viability in loss lines
CC CHEMOKINE RECEPTOR AGONIST	2q	0.011797822	0.319725691	Lower viability in loss lines
FLT3 INHIBITOR	9p	0.011848533	0.320886626	Greater viability in loss lines
NUCLEAR RECEPTOR ANTAGONIST	6q	0.011862132	0.320993977	Greater viability in loss lines
FATTY ACID HYDROLASE INHIBITOR	5q	0.011868248	0.320993977	Greater viability in loss lines
TYROSINE KINASE INHIBITOR	18p	0.011878871	0.321068247	Greater viability in loss lines
ATR KINASE INHIBITOR	1p	0.011891484	0.321196146	Greater viability in loss lines
ANTIBACTERIAL AGENT	10q	0.011911391	0.321520789	Greater viability in loss lines
DNA METHYLTRANSFERASE INHIBITOR	7p	0.011922479	0.321607088	Greater viability in loss lines
STRUCTURAL GLYCOPROTEIN ANTAGONIST	4p	0.011932164	0.321655458	Greater viability in loss lines
SEROTONIN REUPTAKE INHIBITOR	10q	0.011949206	0.321901966	Greater viability in loss lines
TYROSINE KINASE RECEPTOR INHIBITOR	18q	0.011959323	0.321961732	Lower viability in loss lines
GLUCOCORTICOID RECEPTOR AGONIST	3q	0.011983343	0.322395421	Greater viability in loss lines
VEGF ANTAGONIST	18p	0.012040063	0.323707734	Lower viability in loss lines
SURVIVAL MOTOR NEURON PROTEIN MODULATOR	17p	0.012057121	0.323952668	Greater viability in loss lines
MELATONIN RECEPTOR AGONIST	3q	0.012077099	0.324100667	Greater viability in loss lines
DNA DAMAGE INDUCER	10p	0.012085812	0.324100667	Greater viability in loss lines
PROTEASE-ACTIVATED RECEPTOR INHIBITOR	20p	0.012086726	0.324100667	Lower viability in loss lines
ACETYLCHOLINE RECEPTOR AGONIST	5p	0.01209938	0.324100667	Greater viability in loss lines
NOOTROPIC AGENT	11p	0.012102388	0.324100667	Greater viability in loss lines
PARP INHIBITOR	17p	0.012110524	0.324105618	Greater viability in loss lines
LYSOPHOSPHOLIPID RECEPTOR AGONIST	12p	0.012169001	0.324743057	Greater viability in loss lines
WEE1 KINASE INHIBITOR	21q	0.012175412	0.324743057	Lower viability in loss lines
METHIONINE AMINOPEPTIDASE INHIBITOR	16q	0.012177761	0.324743057	Lower viability in loss lines
VOLTAGE-GATED POTASSIUM CHANNEL ACTIVATOR	17p	0.012192445	0.324743057	Lower viability in loss lines
PROLYL ENDOPEPTIDASE INHIBITOR	11p	0.012201164	0.324743057	Greater viability in loss lines
IMIDAZOLINE RECEPTOR LIGAND	14q	0.01221359	0.324743057	Lower viability in loss lines
MONOPOLAR SPINDLE 1 KINASE INHIBITOR	6q	0.012215551	0.324743057	Greater viability in loss lines
FIBROBLAST GROWTH FACTOR INHIBITOR	4p	0.012223086	0.324743057	Greater viability in loss lines
DNA BINDING AGENT	5q	0.012223715	0.324743057	Lower viability in loss lines
LEUKOTRIENE SYNTHESIS INHIBITOR	19q	0.012229795	0.324743057	Lower viability in loss lines
PEPTIDASE INHIBITOR	14q	0.012244438	0.324743057	Greater viability in loss lines
IMIDAZOLINE RECEPTOR ANTAGONIST	5q	0.012246738	0.324743057	Greater viability in loss lines
PROTEASOME INHIBITOR	8p	0.012247523	0.324743057	Lower viability in loss lines
ANTIAMYLOIDOGENIC AGENT	11p	0.012256054	0.324743057	Lower viability in loss lines
HIV CAPSID ASSEMBLY INHIBITOR	1p	0.01227375	0.324743057	Lower viability in loss lines
A1 ADENOSINE RECEPTOR ANTAGONIST	12p	0.012277407	0.324743057	Greater viability in loss lines
EPHRIN INHIBITOR	10p	0.012283852	0.324743057	Greater viability in loss lines
CYTOMEGALOVIRUS INHIBITOR	2p	0.01229123	0.324743057	Lower viability in loss lines
ANTI-LEISHMANIAL AGENT	7p	0.012292552	0.324743057	Greater viability in loss lines
GLUTAMATE RECEPTOR MODULATOR	18p	0.012300288	0.324743057	Lower viability in loss lines
11-BETA HYDROXYSTEROID DEHYDROGENASE INHIBITOR	16p	0.01231648	0.324743057	Greater viability in loss lines
ACETYLCHOLINE PRECURSOR	5p	0.012317218	0.324743057	Greater viability in loss lines
WNT PATHWAY INHIBITOR	19p	0.012317593	0.324743057	Greater viability in loss lines
CREATINE KINASE SUBSTRATE	19q	0.012325744	0.324747897	Greater viability in loss lines
PKC INHIBITOR	14q	0.012363238	0.325133944	Greater viability in loss lines
RHO ASSOCIATED KINASE INHIBITOR	20p	0.01236555	0.325133944	Greater viability in loss lines
PEPTIDASE INHIBITOR	10q	0.012366926	0.325133944	Lower viability in loss lines
ADRENERGIC RECEPTOR AGONIST	18p	0.012372304	0.325133944	Lower viability in loss lines
ARYL HYDROCARBON RECEPTOR LIGAND	14q	0.012385209	0.325263357	Lower viability in loss lines
DNA ALKYLATING AGENT	18q	0.012398743	0.325409128	Greater viability in loss lines
GABA RECEPTOR ANTAGONIST	12q	0.012409188	0.325462885	Greater viability in loss lines
ANTIPRURITIC	14q	0.012416762	0.325462885	Lower viability in loss lines
NEUROTROPHIC AGENT	3p	0.012425861	0.325492072	Greater viability in loss lines
MANNOSIDASE INHIBITOR	13q	0.012444634	0.325752181	Greater viability in loss lines
DYNAMIN INHIBITOR	6p	0.012458839	0.325752181	Greater viability in loss lines
SYK INHIBITOR	17p	0.012459767	0.325752181	Greater viability in loss lines
ACTIN RELATED PROTEIN INHIBITOR	17q	0.012472896	0.32584409	Lower viability in loss lines
ADENYLYL CYCLASE ACTIVATOR	15q	0.012479271	0.32584409	Lower viability in loss lines
ANDROGEN RECEPTOR ANTAGONIST	18q	0.012487474	0.325849524	Greater viability in loss lines
ATP CITRASE LYASE INHIBITOR	17p	0.012507384	0.326160245	Greater viability in loss lines
RADIOPAQUE MEDIUM	3q	0.012522369	0.326293477	Greater viability in loss lines
CATECHOL O METHYLTRANSFERASE INHIBITOR	1p	0.012535789	0.326293477	Greater viability in loss lines
CREATINE KINASE SUBSTRATE	4q	0.012542216	0.326293477	Greater viability in loss lines
OPIOID RECEPTOR MODULATOR	8p	0.012545981	0.326293477	Greater viability in loss lines
NITRIC OXIDE SYNTHASE INHIBITOR	16q	0.01255252	0.326293477	Greater viability in loss lines
TRPV ANTAGONIST	3q	0.012572224	0.326597385	Greater viability in loss lines
H+/K+-ATPASE INHIBITOR	18p	0.012599913	0.327108193	Lower viability in loss lines
ENKEPHALINASE INHIBITOR	1p	0.012620694	0.327439138	Greater viability in loss lines
CANNABINOID RECEPTOR ANTAGONIST	5q	0.012633748	0.327516436	Lower viability in loss lines
TRANSGLUTAMINASE INHIBITOR	3q	0.012653773	0.327516436	Lower viability in loss lines
BETA AMYLOID SYNTHESIS INHIBITOR	10q	0.01265589	0.327516436	Greater viability in loss lines
UROTENSIN RECEPTOR AGONIST	10q	0.012663403	0.327516436	Greater viability in loss lines
VASOCONSTRICTOR	18p	0.012663851	0.327516436	Greater viability in loss lines
METALLOPROTEINASE INHIBITOR	6p	0.012688212	0.327938375	Greater viability in loss lines
THROMBOXANE SYNTHASE INHIBITOR	1q	0.012698126	0.327941697	Lower viability in loss lines
GLUTAMATE RECEPTOR ALLOSTERIC MODULATOR	18q	0.012711314	0.327941697	Greater viability in loss lines
GABA AMINOTRANSFERASE INHIBITOR	16p	0.012719187	0.327941697	Greater viability in loss lines
LIPASE INHIBITOR	9q	0.012726156	0.327941697	Lower viability in loss lines
METHIONINE AMINOPEPTIDASE INHIBITOR	22q	0.012729841	0.327941697	Greater viability in loss lines
ARYL HYDROCARBON RECEPTOR AGONIST	22q	0.012741998	0.327941697	Greater viability in loss lines
KIR6 CHANNEL (KATP) ACTIVATOR	10q	0.0127507	0.327941697	Greater viability in loss lines
L3MBTL ANTAGONIST	19p	0.012756627	0.327941697	Greater viability in loss lines
CHK INHIBITOR	18p	0.012762871	0.327941697	Greater viability in loss lines
MONOCARBOXYLATE TRANSPORTER INHIBITOR	16q	0.012775289	0.327941697	Lower viability in loss lines
DOPAMINE RECEPTOR ANTAGONIST	8q	0.012776845	0.327941697	Greater viability in loss lines
JAK INHIBITOR	18q	0.012795981	0.328226164	Greater viability in loss lines
PROTEIN SYNTHESIS INHIBITOR	4q	0.012817862	0.328513357	Lower viability in loss lines
PROGESTERONE RECEPTOR AGONIST	12q	0.012823297	0.328513357	Greater viability in loss lines
FERROPTOSIS INHIBITOR	10q	0.012839153	0.328712961	Greater viability in loss lines
DIPEPTIDYL PEPTIDASE INHIBITOR	11q	0.01285328	0.328868076	Lower viability in loss lines
IKK INHIBITOR	22q	0.0128693	0.329028036	Greater viability in loss lines
DOPAMINE RECEPTOR ANTAGONIST	19p	0.012875677	0.329028036	Greater viability in loss lines
STEAROYL-COA DESATURASE INHIBITOR	8q	0.012893654	0.329109173	Lower viability in loss lines
ARF INHIBITOR	1q	0.012901874	0.329109173	Lower viability in loss lines
DOPAMINE BETA HYDROXYLASE INHIBITOR	16p	0.012911535	0.329109173	Greater viability in loss lines
ANTIFIBRINOLYTIC	11q	0.012915779	0.329109173	Lower viability in loss lines
GLUTAMATE RECEPTOR DOWNREGULATOR	11q	0.012925638	0.329109173	Lower viability in loss lines
GABA RECEPTOR POSITIVE ALLOSTERIC MODULATOR	8p	0.012927299	0.329109173	Greater viability in loss lines
CHITIN INHIBITOR	7p	0.012955443	0.329172332	Greater viability in loss lines
DUB INHIBITOR	17p	0.012960381	0.329172332	Greater viability in loss lines
ANTICONVULSANT	3q	0.012962791	0.329172332	Greater viability in loss lines
TGF BETA RECEPTOR INHIBITOR	11q	0.012964514	0.329172332	Lower viability in loss lines
GLUCOCORTICOID RECEPTOR AGONIST	8q	0.012974086	0.329172332	Lower viability in loss lines
CYTOCHROME C RELEASE INHIBITOR	22q	0.0129826	0.329172332	Greater viability in loss lines
ACETYLCHOLINE RECEPTOR ANTAGONIST	16p	0.01300086	0.329172332	Greater viability in loss lines
ANTITHYROID AGENT	4q	0.013018104	0.329172332	Lower viability in loss lines
COENZYME A PRECURSOR	12q	0.013021528	0.329172332	Greater viability in loss lines
ACETYLCHOLINE RECEPTOR AGONIST	4p	0.013029509	0.329172332	Lower viability in loss lines
SEROTONIN-NOREPINEPHRINE REUPTAKE INHIBITOR (SNRI)	3p	0.013032612	0.329172332	Lower viability in loss lines
BACTERIAL DNA INHIBITOR	2q	0.013044115	0.329172332	Lower viability in loss lines
MAP KINASE INHIBITOR	7q	0.013049178	0.329172332	Greater viability in loss lines
SELECTIVE SEROTONIN REUPTAKE ENHANCER (SSRE)	14q	0.013057461	0.329172332	Lower viability in loss lines
CFTR CHANNEL AGONIST	8p	0.013058607	0.329172332	Greater viability in loss lines
PROSTANOID RECEPTOR AGONIST	17p	0.01306118	0.329172332	Greater viability in loss lines
LEUKOTRIENE SYNTHESIS INHIBITOR	13q	0.013072124	0.329172332	Lower viability in loss lines
HAEMOSTATIC AGENT	14q	0.013075149	0.329172332	Lower viability in loss lines
PPAR RECEPTOR LIGAND	11q	0.013086353	0.329188094	Lower viability in loss lines
MELATONIN RECEPTOR AGONIST	5p	0.013098456	0.329188094	Greater viability in loss lines
PHOSPHODIESTERASE INHIBITOR	21q	0.013100005	0.329188094	Greater viability in loss lines
TACHYKININ ANTAGONIST	17p	0.013111431	0.329272213	Greater viability in loss lines
ANTIPRURITIC	9p	0.01314052	0.329799531	Lower viability in loss lines
DNA SYNTHESIS INHIBITOR	18q	0.013175508	0.330172599	Greater viability in loss lines
BRADYCARDIC EFFECT	21q	0.013179776	0.330172599	Lower viability in loss lines
NITRIFICATION INHIBITOR	6p	0.013180257	0.330172599	Lower viability in loss lines
VASOPRESSIN RECEPTOR ANTAGONIST	18p	0.013194802	0.330172599	Greater viability in loss lines
DOPAMINE RECEPTOR LIGAND	14q	0.013195887	0.330172599	Greater viability in loss lines
SODIUM/POTASSIUM/CHLORIDE TRANSPORTER INHIBITOR	13q	0.013216253	0.33047931	Lower viability in loss lines
GAMMA SECRETASE INHIBITOR	5q	0.013226899	0.330542725	Greater viability in loss lines
1,4,5-TRISPHOSPHATE INHIBITOR	2p	0.013243034	0.330743143	Lower viability in loss lines
BONE MORPHOGENIC PROTEIN INHIBITOR	21q	0.013295016	0.331838056	Greater viability in loss lines
CHOLINESTERASE INHIBITOR	16p	0.01330758	0.331948387	Greater viability in loss lines
PPAR RECEPTOR AGONIST	1q	0.013334159	0.332133436	Greater viability in loss lines
GONADOTROPIN INHIBITOR	17p	0.01333432	0.332133436	Lower viability in loss lines
HISTONE DEMETHYLASE INHIBITOR	6q	0.013339445	0.332133436	Greater viability in loss lines
KIT INHIBITOR	6p	0.013360082	0.332444196	Greater viability in loss lines
ADRENERGIC RECEPTOR AGONIST	3p	0.013388443	0.332811667	Lower viability in loss lines
ATHEROGENESIS INHIBITOR	11p	0.013391181	0.332811667	Lower viability in loss lines
ROR MODULATOR	16p	0.013416415	0.333235619	Lower viability in loss lines
DOPAMINE RECEPTOR AGONIST	10q	0.013431861	0.333416093	Greater viability in loss lines
SHIP1 PHOSPHATASE ACTIVATOR	3p	0.013441313	0.333447641	Lower viability in loss lines
ANGIOGENESIS INHIBITOR	18q	0.013485989	0.334352457	Greater viability in loss lines
SIGMA RECEPTOR ANTAGONIST	16q	0.013494771	0.334366792	Greater viability in loss lines
GLUCOCORTICOID RECEPTOR ANTAGONIST	16q	0.013512669	0.334606844	Greater viability in loss lines
UBIQUITIN C-TERMINAL HYDROLASE INHIBITOR	17p	0.013565617	0.335714011	Lower viability in loss lines
NEUROPILIN RECEPTOR ANTAGONIST	15q	0.013592863	0.336184164	Greater viability in loss lines
CD ANTAGONIST	14q	0.013620436	0.336246509	Lower viability in loss lines
SODIUM CHANNEL BLOCKER	1q	0.013630068	0.336246509	Lower viability in loss lines
MYOSIN INHIBITOR	18p	0.013633327	0.336246509	Lower viability in loss lines
FOCAL ADHESION KINASE INHIBITOR	18q	0.013635982	0.336246509	Greater viability in loss lines
NEUROTROPHIC AGENT	1p	0.013636632	0.336246509	Greater viability in loss lines
EXPORTIN INHIBITOR	22q	0.013670755	0.336631667	Greater viability in loss lines
CCR ANTAGONIST	15q	0.013682379	0.336631667	Lower viability in loss lines
PANIPENEM UPTAKE INHIBITOR	16p	0.013684351	0.336631667	Greater viability in loss lines
ANTICONVULSANT	7q	0.013692123	0.336631667	Greater viability in loss lines
FAAH ACTIVATOR	2p	0.013701569	0.336631667	Lower viability in loss lines
BETA GLUCURONIDASE INHIBITOR	19q	0.013701807	0.336631667	Greater viability in loss lines
KR\\"\"\"\"\"\"\"UPPEL-LIKE FACTOR EXPRESSION ENHANCER	6p	0.013715379	0.336762122	Greater viability in loss lines
LEUKOTRIENE SYNTHESIS INHIBITOR	4q	0.013741795	0.33720759	Lower viability in loss lines
NUCLEAR RECEPTOR ANTAGONIST	18p	0.013770272	0.33743626	Greater viability in loss lines
LAXATIVE	8p	0.013772829	0.33743626	Greater viability in loss lines
MICROTUBULE STIMULANT	8p	0.01377595	0.33743626	Greater viability in loss lines
GLYCOLYSIS INHIBITOR	9q	0.013799341	0.337806207	Lower viability in loss lines
HYPOXIA INDUCIBLE FACTOR ACTIVATOR	6q	0.013812711	0.337930535	Greater viability in loss lines
INSULIN GROWTH FACTOR RECEPTOR INHIBITOR	13q	0.013828262	0.338108062	Greater viability in loss lines
PROCOLLAGEN C-ENDOPEPTIDASE INHIBITOR	17p	0.013850085	0.338438617	Greater viability in loss lines
PHOSPHODIESTERASE INHIBITOR	3p	0.013867531	0.338643778	Greater viability in loss lines
MELANOCYTE-STIMULATING HORMONE RELEASE INHIBITOR	16q	0.013875098	0.338643778	Greater viability in loss lines
BROMODOMAIN INHIBITOR	7p	0.013898558	0.339013363	Greater viability in loss lines
NOCICEPTIN/ORPHANIN FQ (NOP) RECEPTOR AGONIST	16q	0.013943862	0.339593736	Greater viability in loss lines
VOLTAGE-DEPENDENT ANION SELECTIVE CHANNEL PROTEIN INHIBITOR	6p	0.013945241	0.339593736	Lower viability in loss lines
ADENOSINE RECEPTOR ANTAGONIST	6q	0.013947347	0.339593736	Greater viability in loss lines
LYSOPHOSPHATIDIC ACID RECEPTOR ANTAGONIST	19p	0.01399711	0.34060192	Greater viability in loss lines
DOPAMINE UPTAKE INHIBITOR	18p	0.014012194	0.340708869	Lower viability in loss lines
ATP-SENSITIVE POTASSIUM CHANNEL INHIBITOR	9q	0.014018224	0.340708869	Greater viability in loss lines
OPIOID RECEPTOR AGONIST	8p	0.014031314	0.340823806	Lower viability in loss lines
CERAMIDASE INHIBITOR	19q	0.014050173	0.341056683	Lower viability in loss lines
MITOTIC KINASE INHIBITOR	22q	0.014071141	0.341056683	Greater viability in loss lines
ADRENERGIC RECEPTOR ANTAGONIST	9p	0.01407243	0.341056683	Greater viability in loss lines
HDAC INHIBITOR	8q	0.014074372	0.341056683	Greater viability in loss lines
A1 ADENOSINE RECEPTOR ANTAGONIST	20p	0.014089319	0.341216021	Greater viability in loss lines
PROTEIN SYNTHESIS INHIBITOR	1p	0.01411229	0.341569376	Greater viability in loss lines
HISTONE DEMETHYLASE CONTROL	5q	0.014147424	0.342214149	Lower viability in loss lines
PROGESTERONE RECEPTOR ANTAGONIST	5q	0.014165755	0.342214149	Lower viability in loss lines
VEGFR INHIBITOR	6q	0.014185198	0.342214149	Greater viability in loss lines
PEPTIDASE INHIBITOR	9p	0.014193183	0.342214149	Lower viability in loss lines
PHOSPHATIDYLGLYCEROPHOSPHATASE INHIBITOR	17p	0.014194165	0.342214149	Greater viability in loss lines
MITOCHONDRIAL PYRUVATE CARRIER MODULATOR	18p	0.014195569	0.342214149	Greater viability in loss lines
STRUCTURAL GLYCOPROTEIN ANTAGONIST	14q	0.014201713	0.342214149	Lower viability in loss lines
G PROTEIN COUPLED RECEPTOR AGONIST	17q	0.014211465	0.342214149	Greater viability in loss lines
ACAT INHIBITOR	19p	0.01422166	0.342214149	Lower viability in loss lines
CARBOXYLESTERASE INHIBITOR	7p	0.01422289	0.342214149	Lower viability in loss lines
MELANOCORTIN RECEPTOR AGONIST	17p	0.014244529	0.342480786	Lower viability in loss lines
DIHYDROOROTATE DEHYDROGENASE INHIBITOR	3p	0.014250777	0.342480786	Greater viability in loss lines
BILE ACID	22q	0.014278718	0.342928615	Lower viability in loss lines
TIGHT JUNCTION REGULATOR	6q	0.014296273	0.342928615	Greater viability in loss lines
THROMBIN INHIBITOR	16q	0.014303031	0.342928615	Greater viability in loss lines
GAMMA SECRETASE MODULATOR	17q	0.014303065	0.342928615	Lower viability in loss lines
DIHYDROFOLATE REDUCTASE INHIBITOR	20p	0.014314872	0.343009927	Greater viability in loss lines
EXCIPIENT	7q	0.014338024	0.343362831	Greater viability in loss lines
HDAC INHIBITOR	4q	0.014369077	0.343904401	Lower viability in loss lines
HISTAMINE RECEPTOR ANTAGONIST	17q	0.014394872	0.343996146	Lower viability in loss lines
NIACINAMIDE PHOSPHORIBOSYLTRANSFERASE INHIBITOR	4p	0.014401607	0.343996146	Lower viability in loss lines
MCL1 INHIBITOR	20q	0.014406191	0.343996146	Greater viability in loss lines
AKT INHIBITOR	18p	0.014407984	0.343996146	Greater viability in loss lines
SEROTONIN RECEPTOR ANTAGONIST	8q	0.014415109	0.343996146	Greater viability in loss lines
MONOPOLAR SPINDLE 1 KINASE INHIBITOR	14q	0.014426758	0.344072686	Greater viability in loss lines
CARDIAC GLYCOSIDE	5q	0.014477378	0.345078033	Lower viability in loss lines
DECAPPING SCAVENGER ENZYME INHIBITOR	5q	0.014490385	0.345134554	Greater viability in loss lines
PHOSPHATIDYLGLYCEROPHOSPHATASE INHIBITOR	21q	0.014496684	0.345134554	Greater viability in loss lines
COMPLEMENT ANTAGONIST	12p	0.014513001	0.345303919	Greater viability in loss lines
GLUCOCORTICOID RECEPTOR ANTAGONIST	16p	0.014521581	0.345303919	Greater viability in loss lines
MATERNAL EMBRYONIC LEUCINE ZIPPER KINASE INHIBITOR	7p	0.014537389	0.345303919	Greater viability in loss lines
PHOSPHATIDYLGLYCEROPHOSPHATASE INHIBITOR	14q	0.014537686	0.345303919	Greater viability in loss lines
MER TYROSINE KINASE INHIBITOR	11q	0.014581302	0.345489797	Greater viability in loss lines
HSP ANTAGONIST	1p	0.014582202	0.345489797	Greater viability in loss lines
POLYNUCLEOTIDE KINASE/PHOSPHATASE INHIBITOR	17p	0.014582249	0.345489797	Lower viability in loss lines
FIBROBLAST GROWTH FACTOR INHIBITOR	19p	0.014591092	0.345489797	Greater viability in loss lines
KINESIN-LIKE SPINDLE PROTEIN INHIBITOR	3q	0.014591472	0.345489797	Greater viability in loss lines
FGFR ANTAGONIST	9p	0.014601151	0.345489797	Greater viability in loss lines
BACTERIAL 30S RIBOSOMAL SUBUNIT INHIBITOR	18p	0.014604846	0.345489797	Lower viability in loss lines
SERINE/THREONINE KINASE INHIBITOR	22q	0.014630032	0.345786828	Greater viability in loss lines
MITOTIC KINESIN INHIBITOR	6q	0.014637931	0.345786828	Greater viability in loss lines
JAK INHIBITOR	6p	0.01464296	0.345786828	Greater viability in loss lines
PLASMINOGEN ACTIVATOR INHIBITOR	8q	0.014652453	0.345786828	Lower viability in loss lines
PROTEIN KINASE INHIBITOR	6p	0.014662816	0.345786828	Greater viability in loss lines
EXPECTORANT	11q	0.014668305	0.345786828	Lower viability in loss lines
CYTOKINE PRODUCTION INHIBITOR	10q	0.014696221	0.346244669	Greater viability in loss lines
DOPAMINE RECEPTOR AGONIST	1q	0.014724358	0.346451988	Lower viability in loss lines
CENTROMERE ASSOCIATED PROTEIN INHIBITOR	4q	0.014725774	0.346451988	Lower viability in loss lines
ARYL HYDROCARBON RECEPTOR ANTAGONIST	5q	0.014735799	0.346451988	Greater viability in loss lines
GLUTAMATE RECEPTOR ANTAGONIST	18q	0.014739021	0.346451988	Greater viability in loss lines
PURINERGIC RECEPTOR ANTAGONIST	1q	0.014751024	0.346503688	Greater viability in loss lines
PHOSPHODIESTERASE INHIBITOR	16p	0.014762714	0.346503688	Greater viability in loss lines
NAMPT INHIBITOR	12p	0.014769899	0.346503688	Greater viability in loss lines
FLT3 INHIBITOR	20p	0.014776974	0.346503688	Greater viability in loss lines
1,4,5-TRISPHOSPHATE INHIBITOR	3p	0.014783727	0.346503688	Lower viability in loss lines
BROMODOMAIN INHIBITOR	3q	0.014799882	0.346682972	Greater viability in loss lines
XANTHINE OXIDASE INHIBITOR	13q	0.014825043	0.347072914	Lower viability in loss lines
DNA DIRECTED DNA POLYMERASE INHIBITOR	16p	0.014839035	0.347201055	Lower viability in loss lines
TGF BETA RECEPTOR INHIBITOR	6p	0.014876392	0.347638308	Greater viability in loss lines
MAP KINASE ACTIVATOR	5q	0.014878858	0.347638308	Lower viability in loss lines
PPAR RECEPTOR AGONIST	18q	0.01488331	0.347638308	Greater viability in loss lines
SEROTONIN RECEPTOR AGONIST	5p	0.014898442	0.347792445	Greater viability in loss lines
FRUCTOSE BIPHOSPHATE INHIBITOR	5q	0.014934022	0.348277191	Lower viability in loss lines
GLUCOCORTICOID RECEPTOR AGONIST	10p	0.014936297	0.348277191	Greater viability in loss lines
EUKARYOTIC TRANSLATION ELONGATION FACTOR 2 INHIBITOR	1p	0.014954449	0.34850107	Greater viability in loss lines
INSULIN SENSITIZER	6p	0.014967575	0.34860765	Greater viability in loss lines
PHOSPHODIESTERASE INHIBITOR	11q	0.015020377	0.34963766	Greater viability in loss lines
HCV INHIBITOR	6p	0.015064131	0.350359945	Greater viability in loss lines
TYROSINE KINASE PARTIAL AGONIST	6p	0.015068598	0.350359945	Lower viability in loss lines
MATRIX METALLOPROTEASE INHIBITOR	14q	0.015115493	0.351249931	Greater viability in loss lines
EGFR INHIBITOR	18q	0.015185667	0.352679546	Lower viability in loss lines
ELASTASE INHIBITOR	10q	0.015230922	0.353363468	Greater viability in loss lines
RECEPTOR TYROSINE PROTEIN KINASE INHIBITOR	11q	0.015232455	0.353363468	Greater viability in loss lines
DIHYDROFOLATE REDUCTASE INHIBITOR	16q	0.01525316	0.353642514	Greater viability in loss lines
ATPASE INHIBITOR	4q	0.015266707	0.35374968	Lower viability in loss lines
TOLL-LIKE RECEPTOR ANTAGONIST	7q	0.015285815	0.35374968	Lower viability in loss lines
CEREBLON MODULATOR	22q	0.015286637	0.35374968	Greater viability in loss lines
ANTIPRURITIC	9q	0.015292498	0.35374968	Lower viability in loss lines
MITOTIC KINESIN INHIBITOR	19p	0.015341236	0.354493837	Greater viability in loss lines
HISTAMINE RECEPTOR MODULATOR	1q	0.015342063	0.354493837	Lower viability in loss lines
XIAP INHIBITOR	5p	0.015363135	0.354701224	Greater viability in loss lines
IONOTROPIC GLUTAMATE RECEPTOR AGONIST	3q	0.015368443	0.354701224	Greater viability in loss lines
LEUKOTRIENE SYNTHESIS INHIBITOR	22q	0.015444421	0.356253051	Lower viability in loss lines
PHOSPHODIESTERASE INHIBITOR	11p	0.015483728	0.356957738	Greater viability in loss lines
CD ANTAGONIST	10q	0.015494246	0.356998285	Lower viability in loss lines
CDK INHIBITOR	9p	0.015523506	0.357267811	Greater viability in loss lines
CHK INHIBITOR	22q	0.015529915	0.357267811	Greater viability in loss lines
HISTONE CHAPERONE INHIBITOR	22q	0.015538987	0.357267811	Greater viability in loss lines
SERUM/GLUCOCORTICOID REGULATED KINASE INHIBITOR	4p	0.015541005	0.357267811	Lower viability in loss lines
METHYLMALONYL COA MUTASE STIMULANT	10q	0.015553254	0.357347851	Lower viability in loss lines
THROMBOXANE SYNTHASE INHIBITOR	16q	0.0155661	0.357391856	Greater viability in loss lines
ANTIVIRAL	6q	0.01557934	0.357391856	Greater viability in loss lines
SPHINGOSINE 1-PHOSPHATE RECEPTOR AGONIST	7p	0.015594978	0.357391856	Greater viability in loss lines
OXIDOSQUALENE CYCLASE INHIBITOR	6q	0.015598686	0.357391856	Greater viability in loss lines
BRUTON'S TYROSINE KINASE (BTK) INHIBITOR	18q	0.015599012	0.357391856	Lower viability in loss lines
LEUKOCYTE ACTIVATOR	4p	0.015608219	0.357401913	Greater viability in loss lines
TYROSINE KINASE INHIBITOR	22q	0.015618972	0.357447321	Greater viability in loss lines
RETINOID RECEPTOR ANTAGONIST	18q	0.015633153	0.357571098	Greater viability in loss lines
THIAZIDE DIURETIC	4p	0.015646934	0.35768557	Lower viability in loss lines
MINERALOCORTICOID RECEPTOR ANTAGONIST	20p	0.015696003	0.358562456	Greater viability in loss lines
CFTR CHANNEL AGONIST	11q	0.015702887	0.358562456	Lower viability in loss lines
MONOPOLAR SPINDLE 1 KINASE INHIBITOR	3p	0.015720772	0.358721706	Greater viability in loss lines
PROTEASOME INHIBITOR	7p	0.01573602	0.358721706	Greater viability in loss lines
BRUTON'S TYROSINE KINASE (BTK) INHIBITOR	11p	0.015738073	0.358721706	Lower viability in loss lines
MELATONIN RECEPTOR ANTAGONIST	15q	0.015765007	0.358721706	Greater viability in loss lines
BCL-XL DOWNREGULATOR	14q	0.015771064	0.358721706	Greater viability in loss lines
PHOSPHATIDYLGLYCEROPHOSPHATASE INHIBITOR	18p	0.015779543	0.358721706	Greater viability in loss lines
S100A9 INHIBITOR	1p	0.015779584	0.358721706	Greater viability in loss lines
PHOSPHODIESTERASE INHIBITOR	20p	0.015781566	0.358721706	Greater viability in loss lines
DNA REPLICATION INHIBITOR	1p	0.015790778	0.358721706	Greater viability in loss lines
MONOPOLAR SPINDLE 1 KINASE INHIBITOR	18p	0.015798763	0.358721706	Greater viability in loss lines
PROTEIN KINASE INHIBITOR	4q	0.015815155	0.358721706	Greater viability in loss lines
RET TYROSINE KINASE INHIBITOR	14q	0.015819814	0.358721706	Greater viability in loss lines
BETA AMYLOID PROTEIN NEUROTOXICITY INHIBITOR	7p	0.015828688	0.358721706	Lower viability in loss lines
BETA-SECRETASE INHIBITOR	8p	0.015833076	0.358721706	Lower viability in loss lines
ANGIOTENSIN CONVERTING ENZYME ACTIVATOR	16q	0.015858326	0.359094168	Lower viability in loss lines
PLK INHIBITOR	18q	0.015872711	0.359220329	Greater viability in loss lines
KIT INHIBITOR	12q	0.015901391	0.359669691	Greater viability in loss lines
OXYTOCIN RECEPTOR ANTAGONIST	1p	0.01594215	0.360391623	Greater viability in loss lines
TISSUE TRANSGLUTAMINASE INHIBITOR	11p	0.015952069	0.360415946	Lower viability in loss lines
KINESIN-LIKE SPINDLE PROTEIN INHIBITOR	9q	0.015980564	0.360859726	Greater viability in loss lines
TANKYRASE INHIBITOR	7q	0.015990048	0.360873955	Greater viability in loss lines
ICAM1 EXPRESSION INHIBITOR	17p	0.016003521	0.360978143	Greater viability in loss lines
NAD PRECURSOR	9q	0.01601975	0.361010818	Lower viability in loss lines
VITAMIN D RECEPTOR AGONIST	7p	0.016027709	0.361010818	Greater viability in loss lines
CARDIAC GLYCOSIDE	18q	0.016031541	0.361010818	Greater viability in loss lines
IKK INHIBITOR	16q	0.016089936	0.362125741	Greater viability in loss lines
DOPAMINE UPTAKE INHIBITOR	22q	0.016113605	0.3624583	Lower viability in loss lines
CHOLINESTERASE INHIBITOR	16q	0.016134125	0.362719691	Greater viability in loss lines
ALDOSE REDUCTASE INHIBITOR	11p	0.016147226	0.362814107	Lower viability in loss lines
GLUCOCORTICOID RECEPTOR AGONIST	22q	0.016161053	0.362924725	Lower viability in loss lines
ERK INHIBITOR	14q	0.016171006	0.362948262	Greater viability in loss lines
SIGMA RECEPTOR AGONIST	3q	0.016188985	0.363151809	Greater viability in loss lines
NEUROKININ RECEPTOR ANTAGONIST	6q	0.016263165	0.364561508	Greater viability in loss lines
ALDOSE REDUCTASE INHIBITOR	13q	0.016276387	0.364561508	Lower viability in loss lines
INTERLEUKIN SYNTHESIS INHIBITOR	5q	0.016278661	0.364561508	Greater viability in loss lines
ADIPOSE TRIGLYCERIDE LIPASE INHIBITOR	11p	0.016288964	0.364586095	Lower viability in loss lines
HEMOGLOBIN MODULATOR	16q	0.016316539	0.364586095	Greater viability in loss lines
ACETYLCHOLINE RECEPTOR AGONIST	13q	0.016318622	0.364586095	Lower viability in loss lines
ADRENERGIC RECEPTOR ANTAGONIST	15q	0.016331512	0.364586095	Greater viability in loss lines
GLUTAMATE RECEPTOR ALLOSTERIC MODULATOR	4q	0.016333286	0.364586095	Greater viability in loss lines
ACETYLCHOLINE RECEPTOR ALLOSTERIC MODULATOR	1p	0.016333428	0.364586095	Greater viability in loss lines
MONOPOLAR SPINDLE 1 KINASE INHIBITOR	19p	0.016355779	0.364885175	Greater viability in loss lines
PYRUVATE FERREDOXIN OXIDOREDUCTASE INHIBITOR	17p	0.016364947	0.364889971	Lower viability in loss lines
ANDROGEN RECEPTOR ENHANCER	17p	0.016410968	0.36551716	Greater viability in loss lines
MATRIX METALLOPROTEASE INHIBITOR	6q	0.016415822	0.36551716	Greater viability in loss lines
CD ANTAGONIST	10p	0.016422753	0.36551716	Lower viability in loss lines
IMIDAZOLINE RECEPTOR AGONIST	16q	0.01644552	0.36551716	Greater viability in loss lines
NITRIC OXIDE PRECURSOR	5q	0.016468824	0.36551716	Greater viability in loss lines
OPIOID RECEPTOR AGONIST	4p	0.016490972	0.36551716	Lower viability in loss lines
IMMUNOPHILIN LIGAND	3p	0.016507111	0.36551716	Lower viability in loss lines
VASOPRESSIN RECEPTOR ANTAGONIST	11p	0.016509122	0.36551716	Lower viability in loss lines
EUKARYOTIC TRANSLATION ELONGATION FACTOR 2 INHIBITOR	4p	0.016516822	0.36551716	Lower viability in loss lines
GAMMA SECRETASE INHIBITOR	7p	0.016523744	0.36551716	Greater viability in loss lines
BRUTON'S TYROSINE KINASE (BTK) INHIBITOR	10q	0.016530584	0.36551716	Greater viability in loss lines
ANDROGEN RECEPTOR AGONIST	14q	0.016530887	0.36551716	Lower viability in loss lines
DUAL SPECIFICITY PROTEIN KINASE INHIBITOR	14q	0.016533782	0.36551716	Greater viability in loss lines
LIPOPROTEIN LIPASE ACTIVATOR	12q	0.016542985	0.36551716	Greater viability in loss lines
HYPOXIA INDUCIBLE FACTOR INHIBITOR	18q	0.01654441	0.36551716	Greater viability in loss lines
PROSTANOID RECEPTOR AGONIST	3q	0.016557864	0.36551716	Greater viability in loss lines
EPHRIN INHIBITOR	10q	0.016561194	0.36551716	Greater viability in loss lines
MUSCLE RELAXANT	6p	0.016562221	0.36551716	Greater viability in loss lines
IMMUNOSTIMULANT	15q	0.01657227	0.36551716	Greater viability in loss lines
GLUCOSIDASE INHIBITOR	3q	0.016575737	0.36551716	Greater viability in loss lines
AURORA KINASE INHIBITOR	11p	0.016581399	0.36551716	Greater viability in loss lines
NAD PRECURSOR	6q	0.016597238	0.365555753	Lower viability in loss lines
RIBOSOMAL PROTEIN INHIBITOR	20p	0.016601087	0.365555753	Greater viability in loss lines
CAMP STIMULANT	14q	0.016664219	0.366569457	Greater viability in loss lines
CAMP STIMULANT	5q	0.01666511	0.366569457	Greater viability in loss lines
HSP ANTAGONIST	11q	0.016692618	0.366941925	Greater viability in loss lines
NOREPINEPHRINE PRECURSOR	4p	0.016700048	0.366941925	Greater viability in loss lines
MATERNAL EMBRYONIC LEUCINE ZIPPER KINASE INHIBITOR	10p	0.016715295	0.367079049	Lower viability in loss lines
NOREPINEPHRINE REUPTAKE INHIBITOR	8p	0.016731842	0.36716502	Greater viability in loss lines
RYANODINE RECEPTOR BLOCKER	8q	0.016744283	0.36716502	Greater viability in loss lines
LYMPHOCYTE INHIBITOR	7q	0.0167541	0.36716502	Lower viability in loss lines
NOOTROPIC AGENT	8q	0.016755243	0.36716502	Greater viability in loss lines
GABA UPTAKE INHIBITOR	13q	0.016785868	0.367551581	Greater viability in loss lines
IMMUNE RESPONSE STIMULATOR	12p	0.016790918	0.367551581	Greater viability in loss lines
CALCIUM SENSING RECEPTOR NEGATIVE ALLOSTERIC MODULATOR	18q	0.016808512	0.367571132	Greater viability in loss lines
STAT INHIBITOR	22q	0.016809848	0.367571132	Greater viability in loss lines
POTASSIUM CHANNEL ANTAGONIST	18q	0.016820363	0.367603853	Greater viability in loss lines
DNA BINDING AGENT	16q	0.016849382	0.368040714	Lower viability in loss lines
ALDO-KETO REDUCTASE INHIBITOR	6p	0.016880976	0.368430805	Greater viability in loss lines
SHIP2 PHOSPHATASE INHIBITOR	11q	0.01688532	0.368430805	Greater viability in loss lines
TISSUE TRANSGLUTAMINASE INHIBITOR	11q	0.016926788	0.368996327	Lower viability in loss lines
BCL-XL DOWNREGULATOR	3p	0.016937769	0.368996327	Greater viability in loss lines
INOSINE MONOPHOSPHATE DEHYDROGENASE INHIBITOR	13q	0.016938397	0.368996327	Greater viability in loss lines
PKC INHIBITOR	20p	0.016958132	0.369228897	Greater viability in loss lines
INOSINE MONOPHOSPHATE DEHYDROGENASE INHIBITOR	1p	0.016981279	0.369535476	Greater viability in loss lines
MER TYROSINE KINASE INHIBITOR	20p	0.017001937	0.369686113	Greater viability in loss lines
ANTIPROTOZOAL AGENT	10p	0.017006341	0.369686113	Lower viability in loss lines
ANGIOGENESIS INHIBITOR	8p	0.017041543	0.370129656	Greater viability in loss lines
OXIDOSQUALENE CYCLASE INHIBITOR	1p	0.017044907	0.370129656	Lower viability in loss lines
LATE SODIUM CURRENT INHIBITOR	6p	0.017062186	0.37030758	Greater viability in loss lines
ANDROGEN RECEPTOR ENHANCER	14q	0.017081492	0.370452185	Greater viability in loss lines
RIPK INHIBITOR	16p	0.017087026	0.370452185	Greater viability in loss lines
THYROID PEROXIDASE INHIBITOR	11p	0.017107355	0.370573419	Lower viability in loss lines
VASODILATOR	3p	0.017110802	0.370573419	Greater viability in loss lines
CALCIUM-SENSING RECEPTOR AGONIST	17q	0.017143141	0.371076619	Lower viability in loss lines
CREATINE KINASE SUBSTRATE	1p	0.017173037	0.371086718	Greater viability in loss lines
PHOSPHODIESTERASE INHIBITOR	13q	0.017176268	0.371086718	Lower viability in loss lines
BETA-CATENIN INHIBITOR	14q	0.017178978	0.371086718	Greater viability in loss lines
BRUTON'S TYROSINE KINASE (BTK) INHIBITOR	19q	0.017181395	0.371086718	Lower viability in loss lines
MELANOCORTIN RECEPTOR AGONIST	19p	0.017189129	0.371086718	Lower viability in loss lines
STEROIDAL PROGESTIN	9q	0.017207518	0.371287053	Greater viability in loss lines
SURVIVAL MOTOR NEURON PROTEIN MODULATOR	1p	0.017220822	0.371377513	Greater viability in loss lines
IMIDAZOLINE RECEPTOR LIGAND	3p	0.017232918	0.371441829	Lower viability in loss lines
PROGRAMMED DEATH LIGAND INHIBITOR	2q	0.017245919	0.37152559	Lower viability in loss lines
ANTICANCER AGENT	6q	0.017281117	0.371988546	Greater viability in loss lines
SRC INHIBITOR	20p	0.017285662	0.371988546	Greater viability in loss lines
HDAC INHIBITOR	13q	0.017308789	0.372289674	Lower viability in loss lines
NEURAMINIDASE INHIBITOR	22q	0.017371365	0.372632254	Lower viability in loss lines
MEK INHIBITOR	11p	0.017378072	0.372632254	Greater viability in loss lines
ANXIOLYTIC	19q	0.017380831	0.372632254	Greater viability in loss lines
CHELATING AGENT	6q	0.017386607	0.372632254	Greater viability in loss lines
GLYCOSYLATED PROTEIN PRECURSOR	22q	0.017393105	0.372632254	Lower viability in loss lines
PLK INHIBITOR	7p	0.017395738	0.372632254	Greater viability in loss lines
WNT PATHWAY INHIBITOR	6p	0.017404483	0.372632254	Greater viability in loss lines
ALPHA MANNOSIDASE INHIBITOR	2p	0.017405716	0.372632254	Greater viability in loss lines
PLK INHIBITOR	11q	0.017406998	0.372632254	Greater viability in loss lines
HMGCR INHIBITOR	7p	0.017420047	0.37271585	Greater viability in loss lines
HYPOXIA INDUCIBLE FACTOR ACTIVATOR	6p	0.017435736	0.372855802	Greater viability in loss lines
STRUCTURAL GLYCOPROTEIN ANTAGONIST	16q	0.017474353	0.373485669	Greater viability in loss lines
INTERFERON INDUCER	8q	0.017514359	0.373951035	Lower viability in loss lines
GONADOTROPIN RELEASING FACTOR HORMONE RECEPTOR AGONIST	5q	0.017514476	0.373951035	Lower viability in loss lines
CYTOCHROME P450 INHIBITOR	12q	0.017529027	0.374065767	Greater viability in loss lines
NEUROTROPHIC AGENT	17q	0.017549789	0.374173017	Lower viability in loss lines
URICOSURIC BLOCKER	16p	0.017552413	0.374173017	Greater viability in loss lines
MICROTUBULE STIMULANT	18q	0.017573608	0.37431081	Greater viability in loss lines
BACTERIAL ANTIFOLATE	12p	0.017581646	0.37431081	Greater viability in loss lines
SPHINGOSINE KINASE INHIBITOR	18q	0.017589709	0.37431081	Greater viability in loss lines
CHELATING AGENT	3q	0.017606379	0.37431081	Greater viability in loss lines
HYDROGEN PEROXIDE DECOMPOSITION INHIBITOR	18p	0.017631133	0.37431081	Lower viability in loss lines
PYRUVATE DEHYDROGENASE KINASE INHIBITOR	21q	0.017640282	0.37431081	Greater viability in loss lines
SRC INHIBITOR	1p	0.017647887	0.37431081	Greater viability in loss lines
URIC ACID DIURETIC	17q	0.017658114	0.37431081	Lower viability in loss lines
COAGULATION FACTOR INHIBITOR	18p	0.017664118	0.37431081	Lower viability in loss lines
FOCAL ADHESION KINASE INHIBITOR	17p	0.017666049	0.37431081	Greater viability in loss lines
RADIOPAQUE MEDIUM	16q	0.017669149	0.37431081	Greater viability in loss lines
P21 ACTIVATED KINASE INHIBITOR	14q	0.017671529	0.37431081	Greater viability in loss lines
SPHINGOSINE 1-PHOSPHATE RECEPTOR AGONIST	8q	0.017678263	0.37431081	Greater viability in loss lines
PKA INHIBITOR	17p	0.017689956	0.374363925	Greater viability in loss lines
OCT ACTIVATOR	18p	0.017762227	0.375698302	Lower viability in loss lines
VASOPRESSIN RECEPTOR ANTAGONIST	1p	0.017782121	0.375923991	Greater viability in loss lines
HCN CHANNEL BLOCKER	12p	0.017797902	0.376062561	Greater viability in loss lines
KINESIN-LIKE SPINDLE PROTEIN INHIBITOR	14q	0.01787137	0.377419261	Greater viability in loss lines
POLAR AUXIN TRANSPORT INHIBITOR	6q	0.017882539	0.377459568	Greater viability in loss lines
LIPOXYGENASE INHIBITOR	20p	0.01790076	0.377648598	Greater viability in loss lines
PHENYLALANINE 4-HYDROXYLASE STIMULANT	16p	0.017928689	0.377747868	Greater viability in loss lines
TYROSINASE INHIBITOR	12q	0.017930257	0.377747868	Greater viability in loss lines
CHOLINERGIC RECEPTOR ANTAGONIST	14q	0.017941981	0.377747868	Greater viability in loss lines
SPHINGOSINE 1-PHOSPHATE RECEPTOR ANTAGONIST	20p	0.017942537	0.377747868	Greater viability in loss lines
GLUTAMATE INHIBITOR	15q	0.017969229	0.378114504	Greater viability in loss lines
LOCAL ANESTHETIC	12q	0.017995317	0.378468081	Greater viability in loss lines
TOPICAL ANESTHETIC	5q	0.01800806	0.378540746	Greater viability in loss lines
NICOTINIC RECEPTOR AGONIST	9q	0.018030596	0.378653944	Lower viability in loss lines
GLUTAMATE RECEPTOR AGONIST	3p	0.018042219	0.378653944	Lower viability in loss lines
RENAL FUNCTION DIAGNOSTIC AGENT	17q	0.018058544	0.378653944	Greater viability in loss lines
TOPOISOMERASE INHIBITOR	4q	0.018067043	0.378653944	Lower viability in loss lines
SPHINGOSINE 1-PHOSPHATE RECEPTOR ANTAGONIST	8p	0.018068462	0.378653944	Greater viability in loss lines
LEUKOTRIENE INHIBITOR	4p	0.018069185	0.378653944	Greater viability in loss lines
SEDATIVE	9p	0.018091942	0.37893601	Lower viability in loss lines
CONTRACEPTIVE AGENT	1p	0.018123511	0.379267647	Greater viability in loss lines
OXIDIZING AGENT	9p	0.018126386	0.379267647	Lower viability in loss lines
NOCICEPTIN/ORPHANIN FQ (NOP) RECEPTOR AGONIST	10q	0.018136995	0.379294904	Greater viability in loss lines
BRUTON'S TYROSINE KINASE (BTK) INHIBITOR	8p	0.018153324	0.379321694	Lower viability in loss lines
FATTY ACID BINDING PROTEIN INHIBITOR	9p	0.018156889	0.379321694	Greater viability in loss lines
ESTROGEN RECEPTOR AGONIST	18q	0.018166497	0.379327999	Greater viability in loss lines
NAD PRECURSOR	18q	0.01818053	0.379426629	Lower viability in loss lines
NICOTINE METABOLITE	13q	0.018245037	0.380267191	Lower viability in loss lines
TRANSTHYRETIN AMYLOID INHIBITOR	20p	0.018253542	0.380267191	Lower viability in loss lines
LEUKOTRIENE RECEPTOR ANTAGONIST	13q	0.018257642	0.380267191	Lower viability in loss lines
VOLTAGE-GATED SODIUM CHANNEL MODULATOR	18q	0.018258124	0.380267191	Greater viability in loss lines
OTHER ANTIBIOTIC	6p	0.018282686	0.380584268	Greater viability in loss lines
NERVE GROWTH FACTOR AGONIST	16q	0.018307605	0.380790294	Greater viability in loss lines
DNA SYNTHESIS MARKER	8p	0.018312643	0.380790294	Greater viability in loss lines
3BETA-HYDROXY-DELTA5-STEROID DEHYDROGENASE INHIBITOR	18p	0.018331885	0.380790294	Greater viability in loss lines
EXPORTIN ANTAGONIST	14q	0.018339086	0.380790294	Greater viability in loss lines
PROGESTOGEN HORMONE	3p	0.018357997	0.380790294	Greater viability in loss lines
TGF BETA RECEPTOR INHIBITOR	3p	0.018370672	0.380790294	Lower viability in loss lines
PHOSPHORYLASE INHIBITOR	7p	0.018392248	0.380790294	Greater viability in loss lines
ELASTASE INHIBITOR	21q	0.01839433	0.380790294	Greater viability in loss lines
MITOTIC KINESIN INHIBITOR	7q	0.018400582	0.380790294	Greater viability in loss lines
CARBOXAMIDE ANTIEPILEPTIC	21q	0.018405339	0.380790294	Greater viability in loss lines
FORMYL PEPTIDE RECEPTOR AGONIST	8q	0.018416098	0.380790294	Lower viability in loss lines
CERAMIDASE INHIBITOR	14q	0.018419346	0.380790294	Greater viability in loss lines
SPLEEN ASSOCIATED TYROSINE KINASE INHIBITOR	1p	0.018424587	0.380790294	Greater viability in loss lines
GAMMA SECRETASE MODULATOR	9p	0.018442686	0.380790294	Lower viability in loss lines
AKT INHIBITOR	10p	0.018447825	0.380790294	Greater viability in loss lines
BETA AMYLOID SYNTHESIS INHIBITOR	10p	0.018458407	0.380790294	Greater viability in loss lines
THIAMINE UPTAKE BLOCKER	1p	0.018474526	0.380790294	Greater viability in loss lines
WNT5A PEPTIDE MIMETIC	11p	0.018474892	0.380790294	Greater viability in loss lines
ANDROGEN BIOSYNTHESIS INHIBITOR	11p	0.018482565	0.380790294	Lower viability in loss lines
RNA SYNTHESIS INHIBITOR	17p	0.018491241	0.380790294	Greater viability in loss lines
MELATONIN RECEPTOR AGONIST	15q	0.018503102	0.380790294	Greater viability in loss lines
MUCOLYTIC AGENT	17p	0.018509879	0.380790294	Greater viability in loss lines
MAP KINASE INHIBITOR	4p	0.018514534	0.380790294	Greater viability in loss lines
TUMOR NECROSIS FACTOR PRODUCTION INHIBITOR	18p	0.018519913	0.380790294	Greater viability in loss lines
PROTEIN TYROSINE KINASE ACTIVATOR	8q	0.018526145	0.380790294	Greater viability in loss lines
KINASE INHIBITOR	9p	0.018561141	0.381316116	Greater viability in loss lines
DOPAMINE RECEPTOR MODULATOR	8q	0.018571483	0.381316116	Greater viability in loss lines
DISCOIDIN DOMAIN RECEPTOR INHIBITOR	9q	0.018588592	0.381316116	Lower viability in loss lines
NOOTROPIC AGENT	12p	0.018591109	0.381316116	Greater viability in loss lines
HISTONE LYSINE DEMETHYLASE INHIBITOR	19p	0.018600785	0.381316116	Greater viability in loss lines
RHO ASSOCIATED KINASE INHIBITOR	7p	0.01860786	0.381316116	Lower viability in loss lines
WNT AGONIST	9p	0.018619904	0.381371185	Greater viability in loss lines
KIT INHIBITOR	16q	0.018635622	0.381501411	Greater viability in loss lines
IKK INHIBITOR	20p	0.018667435	0.38179643	Greater viability in loss lines
PHARMACOLOGICAL CHAPERONE	19p	0.018673414	0.38179643	Greater viability in loss lines
DNA CROSS-LINKING	18q	0.018678134	0.38179643	Greater viability in loss lines
ANTIARRHYTHMIC	16q	0.018692907	0.381906868	Greater viability in loss lines
JNK INHIBITOR	18p	0.018722818	0.382326322	Greater viability in loss lines
HCN CHANNEL ANTAGONIST	9q	0.01874509	0.382589456	Lower viability in loss lines
S-ADENOSYLMETHIONINE DECARBOXYLASE INHIBITOR	8p	0.018764028	0.382784299	Greater viability in loss lines
TRANSDERMAL ABSORPTION-ENHANCING COMPOUND	6p	0.018773505	0.382786041	Greater viability in loss lines
[truncated: 1,712 more rows]
