# Supplementary material for: Half the Chromosome It Used to Be: Identifying Cancer Treatments Targeting Aneuploid Losses
Source: Genes (Basel). 2025 Jun 14;16(6):708. doi: 10.3390/genes16060708 (PMC12192454; doi:10.3390/genes16060708)
Supplement: Supplementary file 1 [file genes-16-00708-s001.zip › Supplemental Table S8 Broad MOA Viability Associations by Cancer Type.csv]

MOA	chr_arm	cancer_type	p_value	BH_pAdj	sensitivity_change
GLUCOCORTICOID RECEPTOR AGONIST	17p	THYROID	7.18E-42	1.73E-36	Lower viability in loss lines
GLUCOCORTICOID RECEPTOR AGONIST	16p	OVARY	6.61E-40	7.99E-35	Greater viability in loss lines
GLUCOCORTICOID RECEPTOR AGONIST	2q	LUNG	3.36E-38	2.70E-33	Greater viability in loss lines
GLUCOCORTICOID RECEPTOR AGONIST	16q	OVARY	2.01E-36	1.21E-31	Greater viability in loss lines
GLUCOCORTICOID RECEPTOR AGONIST	1q	LUNG	7.41E-31	3.58E-26	Greater viability in loss lines
GLUCOCORTICOID RECEPTOR AGONIST	4p	THYROID	4.59E-28	1.23E-23	Lower viability in loss lines
GLUCOCORTICOID RECEPTOR AGONIST	4q	THYROID	4.59E-28	1.23E-23	Lower viability in loss lines
GLUCOCORTICOID RECEPTOR AGONIST	18p	THYROID	4.59E-28	1.23E-23	Lower viability in loss lines
GLUCOCORTICOID RECEPTOR AGONIST	18q	THYROID	4.59E-28	1.23E-23	Lower viability in loss lines
GLUCOCORTICOID RECEPTOR AGONIST	19p	PANCREAS	4.14E-25	1.00E-20	Lower viability in loss lines
GLUCOCORTICOID RECEPTOR AGONIST	19q	STOMACH	1.27E-23	2.78E-19	Greater viability in loss lines
RAF INHIBITOR	7p	PANCREAS	4.79E-23	9.64E-19	Lower viability in loss lines
GLUCOCORTICOID RECEPTOR AGONIST	2p	OESOPHAGUS	1.27E-22	2.35E-18	Lower viability in loss lines
GLUCOCORTICOID RECEPTOR AGONIST	9p	PANCREAS	2.25E-22	3.89E-18	Lower viability in loss lines
GLUCOCORTICOID RECEPTOR AGONIST	13q	PANCREAS	1.08E-21	1.73E-17	Greater viability in loss lines
TUBULIN POLYMERIZATION INHIBITOR	17p	OVARY	7.02E-21	1.06E-16	Greater viability in loss lines
TUBULIN POLYMERIZATION INHIBITOR	11q	BREAST	9.92E-21	1.41E-16	Greater viability in loss lines
GLUCOCORTICOID RECEPTOR AGONIST	16p	LIVER	1.08E-20	1.44E-16	Greater viability in loss lines
GLUCOCORTICOID RECEPTOR AGONIST	9p	OVARY	1.24E-20	1.58E-16	Lower viability in loss lines
TUBULIN POLYMERIZATION INHIBITOR	18q	STOMACH	2.71E-20	3.28E-16	Greater viability in loss lines
GLUCOCORTICOID RECEPTOR AGONIST	19q	BREAST	7.10E-20	8.16E-16	Greater viability in loss lines
TUBULIN POLYMERIZATION INHIBITOR	22q	LARGE_INTESTINE	1.07E-19	1.17E-15	Greater viability in loss lines
GLUCOCORTICOID RECEPTOR AGONIST	11q	PLEURA	1.80E-19	1.89E-15	Greater viability in loss lines
GLUCOCORTICOID RECEPTOR AGONIST	6q	LIVER	6.56E-19	6.60E-15	Lower viability in loss lines
VITAMIN D RECEPTOR AGONIST	8p	LARGE_INTESTINE	3.00E-18	2.90E-14	Lower viability in loss lines
VITAMIN D RECEPTOR AGONIST	11q	URINARY_TRACT	3.79E-18	3.52E-14	Lower viability in loss lines
GLUCOCORTICOID RECEPTOR AGONIST	18p	PANCREAS	4.06E-18	3.63E-14	Lower viability in loss lines
GLUCOCORTICOID RECEPTOR AGONIST	7p	BONE	5.91E-18	5.10E-14	Greater viability in loss lines
GLUCOCORTICOID RECEPTOR AGONIST	4q	URINARY_TRACT	8.82E-18	7.35E-14	Greater viability in loss lines
GLUCOCORTICOID RECEPTOR AGONIST	4p	BONE	1.64E-17	1.32E-13	Lower viability in loss lines
VITAMIN D RECEPTOR AGONIST	20p	LARGE_INTESTINE	2.63E-17	2.05E-13	Lower viability in loss lines
GLUCOCORTICOID RECEPTOR AGONIST	7q	BONE	5.92E-17	4.47E-13	Lower viability in loss lines
GLUCOCORTICOID RECEPTOR AGONIST	6p	UPPER_AERODIGESTIVE_TRACT	8.92E-17	6.53E-13	Lower viability in loss lines
GLUCOCORTICOID RECEPTOR AGONIST	1p	THYROID	1.05E-16	7.23E-13	Lower viability in loss lines
GLUCOCORTICOID RECEPTOR AGONIST	9q	THYROID	1.05E-16	7.23E-13	Lower viability in loss lines
GLUCOCORTICOID RECEPTOR AGONIST	5q	PANCREAS	1.45E-16	9.76E-13	Lower viability in loss lines
GLUCOCORTICOID RECEPTOR AGONIST	21q	LIVER	2.31E-16	1.51E-12	Greater viability in loss lines
GLUCOCORTICOID RECEPTOR AGONIST	10p	KIDNEY	3.49E-16	2.22E-12	Lower viability in loss lines
TUBULIN POLYMERIZATION INHIBITOR	12p	STOMACH	4.08E-16	2.53E-12	Greater viability in loss lines
GLUCOCORTICOID RECEPTOR AGONIST	4p	SALIVARY_GLAND	1.33E-15	6.84E-12	Lower viability in loss lines
GLUCOCORTICOID RECEPTOR AGONIST	6p	SALIVARY_GLAND	1.33E-15	6.84E-12	Lower viability in loss lines
GLUCOCORTICOID RECEPTOR AGONIST	11q	SALIVARY_GLAND	1.33E-15	6.84E-12	Lower viability in loss lines
GLUCOCORTICOID RECEPTOR AGONIST	12p	SALIVARY_GLAND	1.33E-15	6.84E-12	Lower viability in loss lines
GLUCOCORTICOID RECEPTOR AGONIST	6q	SALIVARY_GLAND	1.33E-15	6.84E-12	Greater viability in loss lines
GLUCOCORTICOID RECEPTOR AGONIST	8p	SALIVARY_GLAND	1.33E-15	6.84E-12	Greater viability in loss lines
GLUCOCORTICOID RECEPTOR AGONIST	9p	SALIVARY_GLAND	1.33E-15	6.84E-12	Greater viability in loss lines
GLUCOCORTICOID RECEPTOR AGONIST	19q	SALIVARY_GLAND	1.33E-15	6.84E-12	Greater viability in loss lines
AURORA KINASE INHIBITOR	11q	BREAST	1.43E-15	7.21E-12	Greater viability in loss lines
GLUCOCORTICOID RECEPTOR AGONIST	6p	OVARY	1.68E-15	8.27E-12	Greater viability in loss lines
GLUCOCORTICOID RECEPTOR AGONIST	9q	ENDOMETRIUM	1.98E-15	9.40E-12	Greater viability in loss lines
GLUCOCORTICOID RECEPTOR AGONIST	17p	ENDOMETRIUM	1.98E-15	9.40E-12	Greater viability in loss lines
GLUCOCORTICOID RECEPTOR AGONIST	6q	STOMACH	2.09E-15	9.70E-12	Greater viability in loss lines
GLUCOCORTICOID RECEPTOR AGONIST	13q	UPPER_AERODIGESTIVE_TRACT	2.37E-15	1.08E-11	Lower viability in loss lines
GLUCOCORTICOID RECEPTOR AGONIST	18q	CENTRAL_NERVOUS_SYSTEM	2.56E-15	1.14E-11	Lower viability in loss lines
GLUCOCORTICOID RECEPTOR AGONIST	2q	URINARY_TRACT	3.21E-15	1.41E-11	Greater viability in loss lines
GLUCOCORTICOID RECEPTOR AGONIST	6q	URINARY_TRACT	3.53E-15	1.52E-11	Greater viability in loss lines
GLUCOCORTICOID RECEPTOR AGONIST	11p	UPPER_AERODIGESTIVE_TRACT	1.24E-14	5.25E-11	Lower viability in loss lines
TUBULIN POLYMERIZATION INHIBITOR	16q	PANCREAS	1.50E-14	6.27E-11	Greater viability in loss lines
TUBULIN POLYMERIZATION INHIBITOR	3p	LUNG	1.74E-14	7.05E-11	Greater viability in loss lines
MEK INHIBITOR	16q	OVARY	1.75E-14	7.05E-11	Greater viability in loss lines
GLUCOCORTICOID RECEPTOR AGONIST	22q	UPPER_AERODIGESTIVE_TRACT	2.13E-14	8.43E-11	Lower viability in loss lines
MEK INHIBITOR	16q	KIDNEY	2.43E-14	9.46E-11	Greater viability in loss lines
GLUCOCORTICOID RECEPTOR AGONIST	12p	STOMACH	2.73E-14	1.05E-10	Lower viability in loss lines
GLUCOCORTICOID RECEPTOR AGONIST	3p	KIDNEY	3.02E-14	1.14E-10	Lower viability in loss lines
MEK INHIBITOR	15q	THYROID	3.36E-14	1.25E-10	Lower viability in loss lines
GLUCOCORTICOID RECEPTOR AGONIST	1p	LIVER	3.53E-14	1.29E-10	Greater viability in loss lines
TUBULIN POLYMERIZATION INHIBITOR	18p	LUNG	3.59E-14	1.29E-10	Greater viability in loss lines
MDM INHIBITOR	18q	LARGE_INTESTINE	3.78E-14	1.34E-10	Greater viability in loss lines
GLUCOCORTICOID RECEPTOR AGONIST	22q	LIVER	4.30E-14	1.51E-10	Greater viability in loss lines
CYCLOOXYGENASE INHIBITOR	16p	OVARY	4.42E-14	1.52E-10	Greater viability in loss lines
BROMODOMAIN INHIBITOR	22q	LARGE_INTESTINE	5.76E-14	1.96E-10	Greater viability in loss lines
GLUCOCORTICOID RECEPTOR AGONIST	13q	URINARY_TRACT	8.92E-14	2.99E-10	Lower viability in loss lines
GLUCOCORTICOID RECEPTOR AGONIST	6p	URINARY_TRACT	9.37E-14	3.10E-10	Greater viability in loss lines
TUBULIN POLYMERIZATION INHIBITOR	18q	LARGE_INTESTINE	1.45E-13	4.62E-10	Greater viability in loss lines
GLUCOCORTICOID RECEPTOR AGONIST	1q	OVARY	1.45E-13	4.62E-10	Greater viability in loss lines
GLUCOCORTICOID RECEPTOR AGONIST	2q	OVARY	1.45E-13	4.62E-10	Greater viability in loss lines
VITAMIN D RECEPTOR AGONIST	17p	BREAST	1.50E-13	4.69E-10	Lower viability in loss lines
TUBULIN POLYMERIZATION INHIBITOR	6p	STOMACH	1.59E-13	4.93E-10	Greater viability in loss lines
AURORA KINASE INHIBITOR	18p	AUTONOMIC_GANGLIA	1.86E-13	5.70E-10	Lower viability in loss lines
CYCLOOXYGENASE INHIBITOR	19q	STOMACH	2.07E-13	6.27E-10	Greater viability in loss lines
TUBULIN POLYMERIZATION INHIBITOR	8p	STOMACH	2.84E-13	8.46E-10	Greater viability in loss lines
HDAC INHIBITOR	18p	AUTONOMIC_GANGLIA	3.21E-13	9.46E-10	Lower viability in loss lines
GLUCOCORTICOID RECEPTOR AGONIST	1p	UPPER_AERODIGESTIVE_TRACT	3.67E-13	1.07E-09	Lower viability in loss lines
BROMODOMAIN INHIBITOR	21q	STOMACH	6.19E-13	1.78E-09	Greater viability in loss lines
VITAMIN D RECEPTOR AGONIST	17p	LARGE_INTESTINE	7.14E-13	2.03E-09	Lower viability in loss lines
GLUCOCORTICOID RECEPTOR AGONIST	11q	OESOPHAGUS	7.75E-13	2.18E-09	Lower viability in loss lines
VITAMIN D RECEPTOR AGONIST	18p	LARGE_INTESTINE	1.15E-12	3.20E-09	Lower viability in loss lines
MEK INHIBITOR	14q	PANCREAS	1.27E-12	3.49E-09	Greater viability in loss lines
GLUCOCORTICOID RECEPTOR AGONIST	18p	OVARY	1.42E-12	3.85E-09	Lower viability in loss lines
BROMODOMAIN INHIBITOR	17q	CENTRAL_NERVOUS_SYSTEM	1.46E-12	3.92E-09	Lower viability in loss lines
VITAMIN D RECEPTOR AGONIST	21q	LARGE_INTESTINE	1.61E-12	4.28E-09	Lower viability in loss lines
GLUCOCORTICOID RECEPTOR AGONIST	15q	UPPER_AERODIGESTIVE_TRACT	1.68E-12	4.42E-09	Lower viability in loss lines
MEK INHIBITOR	1p	LARGE_INTESTINE	1.71E-12	4.42E-09	Lower viability in loss lines
TUBULIN POLYMERIZATION INHIBITOR	18p	AUTONOMIC_GANGLIA	1.72E-12	4.42E-09	Lower viability in loss lines
RAF INHIBITOR	15q	THYROID	2.09E-12	5.31E-09	Lower viability in loss lines
VITAMIN D RECEPTOR AGONIST	4p	BREAST	2.18E-12	5.50E-09	Lower viability in loss lines
GLUCOCORTICOID RECEPTOR AGONIST	10p	LUNG	2.27E-12	5.66E-09	Greater viability in loss lines
BROMODOMAIN INHIBITOR	11q	CENTRAL_NERVOUS_SYSTEM	2.77E-12	6.82E-09	Lower viability in loss lines
AURORA KINASE INHIBITOR	15q	BREAST	4.04E-12	9.82E-09	Lower viability in loss lines
TUBULIN POLYMERIZATION INHIBITOR	3p	OVARY	4.06E-12	9.82E-09	Greater viability in loss lines
MICROTUBULE INHIBITOR	18q	STOMACH	4.34E-12	1.04E-08	Greater viability in loss lines
MEK INHIBITOR	17p	LARGE_INTESTINE	4.41E-12	1.04E-08	Lower viability in loss lines
AURORA KINASE INHIBITOR	18q	STOMACH	4.76E-12	1.12E-08	Greater viability in loss lines
GLUCOCORTICOID RECEPTOR AGONIST	5p	PANCREAS	5.59E-12	1.30E-08	Greater viability in loss lines
GLUCOCORTICOID RECEPTOR AGONIST	1p	PANCREAS	7.65E-12	1.76E-08	Lower viability in loss lines
GLUCOCORTICOID RECEPTOR AGONIST	8p	KIDNEY	8.07E-12	1.84E-08	Greater viability in loss lines
GLUCOCORTICOID RECEPTOR AGONIST	4q	BONE	8.15E-12	1.84E-08	Lower viability in loss lines
GLUCOCORTICOID RECEPTOR AGONIST	19q	LUNG	1.01E-11	2.27E-08	Lower viability in loss lines
GLUCOCORTICOID RECEPTOR AGONIST	14q	LIVER	1.23E-11	2.73E-08	Greater viability in loss lines
GLUCOCORTICOID RECEPTOR AGONIST	2p	STOMACH	1.46E-11	3.21E-08	Lower viability in loss lines
GAMMA SECRETASE INHIBITOR	1q	PANCREAS	1.71E-11	3.72E-08	Lower viability in loss lines
GLUCOCORTICOID RECEPTOR AGONIST	17p	LUNG	2.10E-11	4.53E-08	Lower viability in loss lines
AURORA KINASE INHIBITOR	9p	OVARY	2.20E-11	4.70E-08	Greater viability in loss lines
EGFR INHIBITOR	8q	LUNG	2.58E-11	5.46E-08	Lower viability in loss lines
GLUCOCORTICOID RECEPTOR AGONIST	9q	LIVER	3.35E-11	7.03E-08	Lower viability in loss lines
AURORA KINASE INHIBITOR	6p	STOMACH	3.40E-11	7.08E-08	Greater viability in loss lines
AURORA KINASE INHIBITOR	22q	SKIN	3.51E-11	7.25E-08	Lower viability in loss lines
BROMODOMAIN INHIBITOR	22q	OESOPHAGUS	3.57E-11	7.30E-08	Lower viability in loss lines
TUBULIN POLYMERIZATION INHIBITOR	7p	ENDOMETRIUM	3.61E-11	7.32E-08	Greater viability in loss lines
GLUCOCORTICOID RECEPTOR AGONIST	22q	OVARY	3.64E-11	7.32E-08	Lower viability in loss lines
GLUCOCORTICOID RECEPTOR AGONIST	16p	BREAST	3.75E-11	7.49E-08	Greater viability in loss lines
AURORA KINASE INHIBITOR	22q	OVARY	3.98E-11	7.88E-08	Greater viability in loss lines
TUBULIN POLYMERIZATION INHIBITOR	13q	ENDOMETRIUM	4.37E-11	8.54E-08	Greater viability in loss lines
GLUCOCORTICOID RECEPTOR AGONIST	18p	BREAST	4.38E-11	8.54E-08	Greater viability in loss lines
GLUCOCORTICOID RECEPTOR AGONIST	16q	CENTRAL_NERVOUS_SYSTEM	4.79E-11	9.26E-08	Lower viability in loss lines
GLUCOCORTICOID RECEPTOR AGONIST	11p	PROSTATE	5.03E-11	9.49E-08	Lower viability in loss lines
GLUCOCORTICOID RECEPTOR AGONIST	18q	PROSTATE	5.03E-11	9.49E-08	Lower viability in loss lines
GLUCOCORTICOID RECEPTOR AGONIST	20p	PROSTATE	5.03E-11	9.49E-08	Lower viability in loss lines
AURORA KINASE INHIBITOR	3p	OVARY	5.24E-11	9.81E-08	Greater viability in loss lines
TUBULIN POLYMERIZATION INHIBITOR	12q	SKIN	5.46E-11	1.01E-07	Lower viability in loss lines
GLUCOCORTICOID RECEPTOR AGONIST	19q	PANCREAS	6.04E-11	1.11E-07	Lower viability in loss lines
VITAMIN D RECEPTOR AGONIST	4q	LARGE_INTESTINE	6.36E-11	1.16E-07	Lower viability in loss lines
BROMODOMAIN INHIBITOR	4p	PANCREAS	7.05E-11	1.27E-07	Lower viability in loss lines
GLUCOCORTICOID RECEPTOR AGONIST	17p	BONE	7.06E-11	1.27E-07	Lower viability in loss lines
GLUCOCORTICOID RECEPTOR AGONIST	3p	BONE	8.81E-11	1.58E-07	Lower viability in loss lines
MEK INHIBITOR	2q	LUNG	9.93E-11	1.76E-07	Lower viability in loss lines
TUBULIN POLYMERIZATION INHIBITOR	16q	LARGE_INTESTINE	1.08E-10	1.90E-07	Greater viability in loss lines
TUBULIN POLYMERIZATION INHIBITOR	8p	URINARY_TRACT	1.15E-10	2.02E-07	Lower viability in loss lines
VITAMIN D RECEPTOR AGONIST	22q	LARGE_INTESTINE	1.19E-10	2.07E-07	Lower viability in loss lines
EGFR INHIBITOR	22q	UPPER_AERODIGESTIVE_TRACT	1.23E-10	2.11E-07	Lower viability in loss lines
MTOR INHIBITOR	19p	LARGE_INTESTINE	1.25E-10	2.13E-07	Greater viability in loss lines
MEK INHIBITOR	18p	BREAST	1.25E-10	2.13E-07	Greater viability in loss lines
HDAC INHIBITOR	18q	AUTONOMIC_GANGLIA	1.39E-10	2.34E-07	Lower viability in loss lines
EGFR INHIBITOR	11p	UPPER_AERODIGESTIVE_TRACT	1.43E-10	2.39E-07	Lower viability in loss lines
GLUCOCORTICOID RECEPTOR AGONIST	12p	THYROID	1.56E-10	2.59E-07	Greater viability in loss lines
GLUCOCORTICOID RECEPTOR AGONIST	12q	THYROID	1.56E-10	2.59E-07	Greater viability in loss lines
VITAMIN D RECEPTOR AGONIST	1p	BILIARY_TRACT	1.59E-10	2.61E-07	Lower viability in loss lines
GLUCOCORTICOID RECEPTOR AGONIST	10p	STOMACH	1.71E-10	2.79E-07	Lower viability in loss lines
AURORA KINASE INHIBITOR	6p	URINARY_TRACT	2.03E-10	3.30E-07	Lower viability in loss lines
PHOSPHODIESTERASE INHIBITOR	16p	OVARY	2.13E-10	3.43E-07	Greater viability in loss lines
GLUCOCORTICOID RECEPTOR AGONIST	11p	STOMACH	2.35E-10	3.77E-07	Greater viability in loss lines
GLUCOCORTICOID RECEPTOR AGONIST	2p	URINARY_TRACT	2.73E-10	4.34E-07	Greater viability in loss lines
TUBULIN POLYMERIZATION INHIBITOR	13q	URINARY_TRACT	3.37E-10	5.33E-07	Lower viability in loss lines
BROMODOMAIN INHIBITOR	17p	OVARY	3.60E-10	5.64E-07	Greater viability in loss lines
TUBULIN POLYMERIZATION INHIBITOR	6q	LUNG	3.62E-10	5.65E-07	Greater viability in loss lines
AURORA KINASE INHIBITOR	9p	SKIN	3.66E-10	5.67E-07	Greater viability in loss lines
ADRENERGIC RECEPTOR ANTAGONIST	17q	OESOPHAGUS	4.08E-10	6.28E-07	Greater viability in loss lines
AURORA KINASE INHIBITOR	9p	LIVER	4.19E-10	6.40E-07	Lower viability in loss lines
MEK INHIBITOR	6p	PANCREAS	4.52E-10	6.83E-07	Lower viability in loss lines
GLUCOCORTICOID RECEPTOR AGONIST	18q	OVARY	4.53E-10	6.83E-07	Greater viability in loss lines
MEK INHIBITOR	5q	LUNG	4.64E-10	6.97E-07	Greater viability in loss lines
GLUCOCORTICOID RECEPTOR AGONIST	13q	BREAST	5.08E-10	7.58E-07	Greater viability in loss lines
MEK INHIBITOR	18q	LARGE_INTESTINE	5.27E-10	7.81E-07	Lower viability in loss lines
MTOR INHIBITOR	22q	PANCREAS	6.05E-10	8.91E-07	Greater viability in loss lines
TUBULIN POLYMERIZATION INHIBITOR	2p	THYROID	6.08E-10	8.91E-07	Greater viability in loss lines
GLUCOCORTICOID RECEPTOR AGONIST	14q	BONE	6.24E-10	9.09E-07	Lower viability in loss lines
HMGCR INHIBITOR	2q	OESOPHAGUS	6.49E-10	9.33E-07	Lower viability in loss lines
HMGCR INHIBITOR	7q	OESOPHAGUS	6.49E-10	9.33E-07	Lower viability in loss lines
BROMODOMAIN INHIBITOR	6p	STOMACH	6.58E-10	9.41E-07	Greater viability in loss lines
BROMODOMAIN INHIBITOR	9p	OVARY	7.25E-10	1.03E-06	Greater viability in loss lines
GLUCOCORTICOID RECEPTOR AGONIST	20p	BONE	8.10E-10	1.14E-06	Lower viability in loss lines
MEK INHIBITOR	11q	OVARY	8.21E-10	1.15E-06	Greater viability in loss lines
GLUCOCORTICOID RECEPTOR AGONIST	20p	BREAST	8.25E-10	1.15E-06	Lower viability in loss lines
GLUCOCORTICOID RECEPTOR AGONIST	16q	BONE	8.40E-10	1.17E-06	Lower viability in loss lines
EGFR INHIBITOR	6q	BREAST	8.61E-10	1.19E-06	Greater viability in loss lines
GLUCOCORTICOID RECEPTOR AGONIST	15q	SKIN	8.79E-10	1.21E-06	Greater viability in loss lines
GLUCOCORTICOID RECEPTOR AGONIST	18q	UPPER_AERODIGESTIVE_TRACT	9.13E-10	1.25E-06	Greater viability in loss lines
BROMODOMAIN INHIBITOR	18q	LIVER	1.03E-09	1.40E-06	Lower viability in loss lines
MEK INHIBITOR	3q	LUNG	1.35E-09	1.82E-06	Greater viability in loss lines
GLUCOCORTICOID RECEPTOR AGONIST	18q	URINARY_TRACT	1.37E-09	1.84E-06	Greater viability in loss lines
MEK INHIBITOR	16p	OVARY	1.40E-09	1.87E-06	Greater viability in loss lines
TUBULIN POLYMERIZATION INHIBITOR	9p	OVARY	1.57E-09	2.08E-06	Greater viability in loss lines
MDM INHIBITOR	19q	SKIN	1.63E-09	2.14E-06	Greater viability in loss lines
AURORA KINASE INHIBITOR	17p	OVARY	1.63E-09	2.14E-06	Greater viability in loss lines
BROMODOMAIN INHIBITOR	3p	STOMACH	1.83E-09	2.39E-06	Greater viability in loss lines
TUBULIN POLYMERIZATION INHIBITOR	6p	KIDNEY	1.84E-09	2.39E-06	Greater viability in loss lines
GLUCOCORTICOID RECEPTOR AGONIST	11q	PANCREAS	1.87E-09	2.41E-06	Lower viability in loss lines
HDAC INHIBITOR	11q	BONE	1.98E-09	2.54E-06	Greater viability in loss lines
MEK INHIBITOR	11q	URINARY_TRACT	2.26E-09	2.89E-06	Lower viability in loss lines
BROMODOMAIN INHIBITOR	11q	KIDNEY	2.52E-09	3.20E-06	Lower viability in loss lines
BROMODOMAIN INHIBITOR	11p	UPPER_AERODIGESTIVE_TRACT	2.70E-09	3.41E-06	Lower viability in loss lines
EGFR INHIBITOR	22q	BREAST	2.79E-09	3.51E-06	Greater viability in loss lines
TUBULIN POLYMERIZATION INHIBITOR	9p	LIVER	2.85E-09	3.57E-06	Lower viability in loss lines
TUBULIN POLYMERIZATION INHIBITOR	9p	STOMACH	2.96E-09	3.69E-06	Greater viability in loss lines
BROMODOMAIN INHIBITOR	11p	STOMACH	3.24E-09	4.02E-06	Greater viability in loss lines
MDM INHIBITOR	6q	LIVER	3.46E-09	4.27E-06	Lower viability in loss lines
RAF INHIBITOR	11q	URINARY_TRACT	3.49E-09	4.28E-06	Lower viability in loss lines
GLUCOCORTICOID RECEPTOR AGONIST	9p	ENDOMETRIUM	3.56E-09	4.34E-06	Greater viability in loss lines
MEK INHIBITOR	5p	LARGE_INTESTINE	3.62E-09	4.40E-06	Lower viability in loss lines
TUBULIN POLYMERIZATION INHIBITOR	18q	AUTONOMIC_GANGLIA	3.86E-09	4.66E-06	Lower viability in loss lines
GLUCOCORTICOID RECEPTOR AGONIST	4q	OESOPHAGUS	3.88E-09	4.66E-06	Lower viability in loss lines
GLUCOCORTICOID RECEPTOR AGONIST	17p	OESOPHAGUS	3.95E-09	4.72E-06	Lower viability in loss lines
AURORA KINASE INHIBITOR	16q	KIDNEY	4.31E-09	5.13E-06	Greater viability in loss lines
EGFR INHIBITOR	18q	LARGE_INTESTINE	4.47E-09	5.29E-06	Greater viability in loss lines
DOPAMINE RECEPTOR ANTAGONIST	16q	OVARY	4.66E-09	5.50E-06	Greater viability in loss lines
MEK INHIBITOR	2p	URINARY_TRACT	4.93E-09	5.79E-06	Greater viability in loss lines
TUBULIN POLYMERIZATION INHIBITOR	22q	OVARY	5.16E-09	6.03E-06	Greater viability in loss lines
MEK INHIBITOR	7p	PANCREAS	5.49E-09	6.38E-06	Lower viability in loss lines
BROMODOMAIN INHIBITOR	18q	STOMACH	5.53E-09	6.39E-06	Greater viability in loss lines
GLUCOCORTICOID RECEPTOR AGONIST	17p	BREAST	5.56E-09	6.40E-06	Greater viability in loss lines
EGFR INHIBITOR	17p	URINARY_TRACT	5.71E-09	6.53E-06	Lower viability in loss lines
GLUCOCORTICOID RECEPTOR AGONIST	16p	OESOPHAGUS	5.75E-09	6.55E-06	Greater viability in loss lines
TUBULIN POLYMERIZATION INHIBITOR	18p	LARGE_INTESTINE	5.86E-09	6.65E-06	Greater viability in loss lines
BROMODOMAIN INHIBITOR	7p	URINARY_TRACT	6.17E-09	6.96E-06	Greater viability in loss lines
GLUCOCORTICOID RECEPTOR AGONIST	18p	LIVER	6.26E-09	7.04E-06	Lower viability in loss lines
EGFR INHIBITOR	10q	OESOPHAGUS	6.34E-09	7.09E-06	Lower viability in loss lines
MEK INHIBITOR	8p	URINARY_TRACT	6.56E-09	7.31E-06	Lower viability in loss lines
MEK INHIBITOR	3p	OVARY	6.69E-09	7.41E-06	Greater viability in loss lines
TUBULIN POLYMERIZATION INHIBITOR	13q	SKIN	7.00E-09	7.72E-06	Lower viability in loss lines
FGFR INHIBITOR	16p	STOMACH	7.18E-09	7.87E-06	Lower viability in loss lines
HMGCR INHIBITOR	22q	OESOPHAGUS	7.20E-09	7.87E-06	Lower viability in loss lines
GLUCOCORTICOID RECEPTOR AGONIST	3p	THYROID	7.40E-09	8.05E-06	Lower viability in loss lines
HSP INHIBITOR	11q	BREAST	7.50E-09	8.13E-06	Greater viability in loss lines
TUBULIN POLYMERIZATION INHIBITOR	16q	KIDNEY	7.55E-09	8.14E-06	Greater viability in loss lines
BROMODOMAIN INHIBITOR	9p	SOFT_TISSUE	7.74E-09	8.31E-06	Greater viability in loss lines
GLUCOCORTICOID RECEPTOR AGONIST	16q	LUNG	8.03E-09	8.58E-06	Greater viability in loss lines
BROMODOMAIN INHIBITOR	22q	SKIN	8.34E-09	8.85E-06	Lower viability in loss lines
AURORA KINASE INHIBITOR	17p	URINARY_TRACT	8.35E-09	8.85E-06	Lower viability in loss lines
BROMODOMAIN INHIBITOR	4p	LIVER	9.05E-09	9.54E-06	Lower viability in loss lines
VITAMIN D RECEPTOR AGONIST	18q	LARGE_INTESTINE	9.09E-09	9.54E-06	Lower viability in loss lines
TUBULIN POLYMERIZATION INHIBITOR	16q	OVARY	9.55E-09	9.99E-06	Greater viability in loss lines
MICROTUBULE INHIBITOR	3p	OVARY	9.72E-09	1.01E-05	Greater viability in loss lines
GLUCOCORTICOID RECEPTOR AGONIST	5q	LUNG	9.73E-09	1.01E-05	Lower viability in loss lines
EGFR INHIBITOR	16q	BREAST	1.04E-08	1.07E-05	Greater viability in loss lines
TOPOISOMERASE INHIBITOR	11q	BREAST	1.11E-08	1.14E-05	Greater viability in loss lines
GLUCOCORTICOID RECEPTOR AGONIST	6q	BREAST	1.21E-08	1.23E-05	Greater viability in loss lines
GLUCOCORTICOID RECEPTOR AGONIST	4q	LIVER	1.24E-08	1.26E-05	Greater viability in loss lines
MEK INHIBITOR	10p	BILIARY_TRACT	1.32E-08	1.32E-05	Lower viability in loss lines
MEK INHIBITOR	16p	BILIARY_TRACT	1.32E-08	1.32E-05	Lower viability in loss lines
MEK INHIBITOR	16q	BILIARY_TRACT	1.32E-08	1.32E-05	Lower viability in loss lines
GLUCOCORTICOID RECEPTOR AGONIST	16q	BREAST	1.35E-08	1.35E-05	Greater viability in loss lines
MEK INHIBITOR	3p	LUNG	1.35E-08	1.35E-05	Greater viability in loss lines
RAF INHIBITOR	17p	OVARY	1.39E-08	1.38E-05	Greater viability in loss lines
HMGCR INHIBITOR	1q	PANCREAS	1.41E-08	1.39E-05	Lower viability in loss lines
BCR-ABL KINASE INHIBITOR	9q	HAEMATOPOIETIC_AND_LYMPHOID_TISSUE	1.47E-08	1.45E-05	Lower viability in loss lines
BROMODOMAIN INHIBITOR	13q	LUNG	1.59E-08	1.56E-05	Lower viability in loss lines
SEROTONIN RECEPTOR ANTAGONIST	19q	STOMACH	1.61E-08	1.57E-05	Greater viability in loss lines
GLUCOCORTICOID RECEPTOR AGONIST	1p	URINARY_TRACT	1.65E-08	1.61E-05	Greater viability in loss lines
AURORA KINASE INHIBITOR	16p	URINARY_TRACT	1.67E-08	1.62E-05	Lower viability in loss lines
GLUCOCORTICOID RECEPTOR AGONIST	9q	LARGE_INTESTINE	1.87E-08	1.80E-05	Lower viability in loss lines
HDAC INHIBITOR	7p	ENDOMETRIUM	1.87E-08	1.80E-05	Greater viability in loss lines
GAMMA SECRETASE INHIBITOR	7p	URINARY_TRACT	1.98E-08	1.89E-05	Greater viability in loss lines
HMGCR INHIBITOR	16p	STOMACH	2.02E-08	1.93E-05	Lower viability in loss lines
MEK INHIBITOR	18p	LARGE_INTESTINE	2.20E-08	2.09E-05	Lower viability in loss lines
TUBULIN POLYMERIZATION INHIBITOR	4q	URINARY_TRACT	2.22E-08	2.11E-05	Lower viability in loss lines
ADRENERGIC RECEPTOR AGONIST	19q	STOMACH	2.46E-08	2.32E-05	Greater viability in loss lines
MEK INHIBITOR	10p	OVARY	2.78E-08	2.60E-05	Greater viability in loss lines
GLUCOCORTICOID RECEPTOR AGONIST	17p	LIVER	2.78E-08	2.60E-05	Greater viability in loss lines
MEK INHIBITOR	8q	LUNG	2.81E-08	2.62E-05	Greater viability in loss lines
MICROTUBULE INHIBITOR	17p	OVARY	3.05E-08	2.83E-05	Greater viability in loss lines
AURORA KINASE INHIBITOR	19q	STOMACH	3.34E-08	3.09E-05	Lower viability in loss lines
GLUCOCORTICOID RECEPTOR AGONIST	11q	LARGE_INTESTINE	3.44E-08	3.17E-05	Lower viability in loss lines
GLUCOCORTICOID RECEPTOR AGONIST	5p	SKIN	3.54E-08	3.25E-05	Greater viability in loss lines
AURORA KINASE INHIBITOR	11q	PLEURA	3.83E-08	3.50E-05	Greater viability in loss lines
AURORA KINASE INHIBITOR	4p	BONE	3.98E-08	3.63E-05	Greater viability in loss lines
TUBULIN POLYMERIZATION INHIBITOR	2q	THYROID	4.04E-08	3.64E-05	Greater viability in loss lines
TUBULIN POLYMERIZATION INHIBITOR	11p	THYROID	4.04E-08	3.64E-05	Greater viability in loss lines
TUBULIN POLYMERIZATION INHIBITOR	11q	THYROID	4.04E-08	3.64E-05	Greater viability in loss lines
BROMODOMAIN INHIBITOR	2p	CENTRAL_NERVOUS_SYSTEM	4.18E-08	3.75E-05	Lower viability in loss lines
GAMMA SECRETASE INHIBITOR	15q	URINARY_TRACT	4.23E-08	3.78E-05	Greater viability in loss lines
GLUCOCORTICOID RECEPTOR AGONIST	12q	PANCREAS	4.28E-08	3.81E-05	Greater viability in loss lines
MEK INHIBITOR	22q	BREAST	4.38E-08	3.89E-05	Greater viability in loss lines
AURORA KINASE INHIBITOR	18q	AUTONOMIC_GANGLIA	4.42E-08	3.91E-05	Lower viability in loss lines
MICROTUBULE INHIBITOR	22q	LARGE_INTESTINE	4.52E-08	3.99E-05	Greater viability in loss lines
TUBULIN POLYMERIZATION INHIBITOR	17p	STOMACH	4.63E-08	4.06E-05	Greater viability in loss lines
TUBULIN POLYMERIZATION INHIBITOR	10p	STOMACH	4.64E-08	4.06E-05	Greater viability in loss lines
PHOSPHODIESTERASE INHIBITOR	19q	STOMACH	4.79E-08	4.17E-05	Greater viability in loss lines
MEK INHIBITOR	17p	URINARY_TRACT	5.38E-08	4.67E-05	Lower viability in loss lines
CYCLOOXYGENASE INHIBITOR	1p	LARGE_INTESTINE	5.57E-08	4.82E-05	Greater viability in loss lines
TUBULIN POLYMERIZATION INHIBITOR	11q	BONE	5.97E-08	5.15E-05	Greater viability in loss lines
MEK INHIBITOR	9q	KIDNEY	6.00E-08	5.15E-05	Greater viability in loss lines
MTOR INHIBITOR	19q	LARGE_INTESTINE	6.01E-08	5.15E-05	Greater viability in loss lines
RAF INHIBITOR	9q	HAEMATOPOIETIC_AND_LYMPHOID_TISSUE	6.54E-08	5.58E-05	Lower viability in loss lines
MICROTUBULE INHIBITOR	11q	BREAST	6.61E-08	5.62E-05	Greater viability in loss lines
AURORA KINASE INHIBITOR	11q	BONE	7.30E-08	6.19E-05	Greater viability in loss lines
AURORA KINASE INHIBITOR	22q	LARGE_INTESTINE	7.35E-08	6.21E-05	Greater viability in loss lines
ACETYLCHOLINE RECEPTOR ANTAGONIST	19q	STOMACH	7.41E-08	6.23E-05	Greater viability in loss lines
BROMODOMAIN INHIBITOR	3q	LIVER	7.54E-08	6.32E-05	Greater viability in loss lines
BROMODOMAIN INHIBITOR	18p	LARGE_INTESTINE	7.57E-08	6.33E-05	Greater viability in loss lines
MEK INHIBITOR	1q	CENTRAL_NERVOUS_SYSTEM	7.67E-08	6.39E-05	Greater viability in loss lines
AURORA KINASE INHIBITOR	8p	STOMACH	7.82E-08	6.49E-05	Greater viability in loss lines
EGFR INHIBITOR	1q	PANCREAS	7.85E-08	6.50E-05	Lower viability in loss lines
AURORA KINASE INHIBITOR	11p	STOMACH	8.10E-08	6.67E-05	Greater viability in loss lines
BROMODOMAIN INHIBITOR	20p	LARGE_INTESTINE	8.12E-08	6.67E-05	Greater viability in loss lines
TUBULIN POLYMERIZATION INHIBITOR	3p	STOMACH	8.19E-08	6.71E-05	Greater viability in loss lines
AURORA KINASE INHIBITOR	9p	STOMACH	8.50E-08	6.94E-05	Greater viability in loss lines
GLUCOCORTICOID RECEPTOR AGONIST	15q	LUNG	8.59E-08	6.99E-05	Greater viability in loss lines
TUBULIN POLYMERIZATION INHIBITOR	12q	STOMACH	8.68E-08	7.04E-05	Greater viability in loss lines
BROMODOMAIN INHIBITOR	1q	CENTRAL_NERVOUS_SYSTEM	8.99E-08	7.26E-05	Greater viability in loss lines
MEK INHIBITOR	15q	BREAST	9.01E-08	7.26E-05	Lower viability in loss lines
RHO ASSOCIATED KINASE INHIBITOR	8p	BILIARY_TRACT	9.94E-08	7.98E-05	Lower viability in loss lines
VITAMIN D RECEPTOR AGONIST	15q	LARGE_INTESTINE	9.98E-08	7.99E-05	Lower viability in loss lines
TUBULIN POLYMERIZATION INHIBITOR	19p	LARGE_INTESTINE	1.07E-07	8.51E-05	Greater viability in loss lines
CYCLOOXYGENASE INHIBITOR	17q	OESOPHAGUS	1.10E-07	8.71E-05	Greater viability in loss lines
MEK INHIBITOR	3q	LIVER	1.15E-07	9.13E-05	Greater viability in loss lines
G PROTEIN COUPLED RECEPTOR AGONIST	6q	LUNG	1.18E-07	9.28E-05	Greater viability in loss lines
GLUCOCORTICOID RECEPTOR AGONIST	13q	BILIARY_TRACT	1.19E-07	9.36E-05	Lower viability in loss lines
BROMODOMAIN INHIBITOR	8p	SOFT_TISSUE	1.20E-07	9.43E-05	Greater viability in loss lines
MDM INHIBITOR	22q	LARGE_INTESTINE	1.30E-07	0.000101773	Greater viability in loss lines
AURORA KINASE INHIBITOR	11p	LUNG	1.38E-07	0.00010767	Lower viability in loss lines
BROMODOMAIN INHIBITOR	22q	PLEURA	1.39E-07	0.00010767	Lower viability in loss lines
TUBULIN POLYMERIZATION INHIBITOR	6q	CENTRAL_NERVOUS_SYSTEM	1.54E-07	0.000119148	Greater viability in loss lines
MDM INHIBITOR	13q	KIDNEY	1.61E-07	0.000124214	Greater viability in loss lines
MICROTUBULE INHIBITOR	18q	LARGE_INTESTINE	1.71E-07	0.000131462	Greater viability in loss lines
TUBULIN POLYMERIZATION INHIBITOR	4p	URINARY_TRACT	1.74E-07	0.000133773	Lower viability in loss lines
GLUCOCORTICOID RECEPTOR AGONIST	3q	STOMACH	1.78E-07	0.000135848	Greater viability in loss lines
HSP INHIBITOR	7p	ENDOMETRIUM	1.82E-07	0.000138741	Greater viability in loss lines
HDAC INHIBITOR	10p	BONE	2.00E-07	0.000151619	Lower viability in loss lines
AURORA KINASE INHIBITOR	8p	URINARY_TRACT	2.12E-07	0.00016042	Lower viability in loss lines
BROMODOMAIN INHIBITOR	9p	PROSTATE	2.18E-07	0.000163645	Greater viability in loss lines
BROMODOMAIN INHIBITOR	16p	PROSTATE	2.18E-07	0.000163645	Greater viability in loss lines
BROMODOMAIN INHIBITOR	22q	PROSTATE	2.18E-07	0.000163645	Greater viability in loss lines
BROMODOMAIN INHIBITOR	3p	OVARY	2.19E-07	0.000164076	Greater viability in loss lines
GLUCOCORTICOID RECEPTOR AGONIST	21q	URINARY_TRACT	2.20E-07	0.000164163	Lower viability in loss lines
MEK INHIBITOR	8p	STOMACH	2.21E-07	0.000164334	Greater viability in loss lines
MEK INHIBITOR	3p	AUTONOMIC_GANGLIA	2.23E-07	0.000165458	Lower viability in loss lines
GLUCOCORTICOID RECEPTOR AGONIST	9p	KIDNEY	2.30E-07	0.000169874	Lower viability in loss lines
TUBULIN POLYMERIZATION INHIBITOR	18p	OVARY	2.40E-07	0.000176535	Lower viability in loss lines
BROMODOMAIN INHIBITOR	19p	ENDOMETRIUM	2.43E-07	0.000178312	Lower viability in loss lines
TUBULIN POLYMERIZATION INHIBITOR	1q	LARGE_INTESTINE	2.47E-07	0.000180949	Greater viability in loss lines
MTOR INHIBITOR	16p	OVARY	2.54E-07	0.000185257	Greater viability in loss lines
BROMODOMAIN INHIBITOR	4q	LARGE_INTESTINE	2.57E-07	0.000187369	Greater viability in loss lines
TUBULIN POLYMERIZATION INHIBITOR	2p	STOMACH	2.58E-07	0.000187438	Greater viability in loss lines
MTOR INHIBITOR	8p	LARGE_INTESTINE	2.63E-07	0.000190554	Greater viability in loss lines
TUBULIN POLYMERIZATION INHIBITOR	11p	STOMACH	2.73E-07	0.000196635	Greater viability in loss lines
ANTI-INFLAMMATORY AGENT	11p	STOMACH	2.77E-07	0.000198997	Lower viability in loss lines
EGFR INHIBITOR	18q	PANCREAS	2.84E-07	0.000203631	Lower viability in loss lines
VITAMIN D RECEPTOR AGONIST	6p	LARGE_INTESTINE	3.00E-07	0.000214086	Lower viability in loss lines
VITAMIN D RECEPTOR AGONIST	9p	LARGE_INTESTINE	3.04E-07	0.00021614	Lower viability in loss lines
TUBULIN POLYMERIZATION INHIBITOR	10p	OESOPHAGUS	3.04E-07	0.00021614	Lower viability in loss lines
VITAMIN D RECEPTOR AGONIST	19p	UPPER_AERODIGESTIVE_TRACT	3.06E-07	0.000216715	Lower viability in loss lines
MEK INHIBITOR	10p	CENTRAL_NERVOUS_SYSTEM	3.07E-07	0.000216836	Greater viability in loss lines
MTOR INHIBITOR	18p	AUTONOMIC_GANGLIA	3.09E-07	0.000217571	Lower viability in loss lines
GLUCOCORTICOID RECEPTOR AGONIST	18p	SKIN	3.17E-07	0.000222644	Greater viability in loss lines
TOPOISOMERASE INHIBITOR	7p	ENDOMETRIUM	3.21E-07	0.000224633	Greater viability in loss lines
TUBULIN POLYMERIZATION INHIBITOR	4q	ENDOMETRIUM	3.27E-07	0.000228147	Greater viability in loss lines
AURORA KINASE INHIBITOR	19p	BREAST	3.42E-07	0.000237805	Greater viability in loss lines
GLYCOGEN SYNTHASE KINASE INHIBITOR	4p	BREAST	3.55E-07	0.000246262	Lower viability in loss lines
BROMODOMAIN INHIBITOR	17p	STOMACH	3.78E-07	0.000261596	Greater viability in loss lines
GLUCOCORTICOID RECEPTOR AGONIST	17q	OESOPHAGUS	3.95E-07	0.000272693	Greater viability in loss lines
EGFR INHIBITOR	16q	OESOPHAGUS	4.12E-07	0.000283463	Lower viability in loss lines
AURORA KINASE INHIBITOR	2p	OESOPHAGUS	4.16E-07	0.000285686	Lower viability in loss lines
MEK INHIBITOR	19q	LARGE_INTESTINE	4.19E-07	0.000286836	Lower viability in loss lines
BROMODOMAIN INHIBITOR	17q	OESOPHAGUS	4.33E-07	0.000295261	Greater viability in loss lines
MTOR INHIBITOR	6p	LARGE_INTESTINE	4.38E-07	0.000298087	Greater viability in loss lines
CHK INHIBITOR	11q	BREAST	4.39E-07	0.000298087	Greater viability in loss lines
HDAC INHIBITOR	6q	PLEURA	4.53E-07	0.000306314	Greater viability in loss lines
TUBULIN POLYMERIZATION INHIBITOR	4q	LARGE_INTESTINE	4.54E-07	0.000306314	Greater viability in loss lines
AURORA KINASE INHIBITOR	3p	LUNG	4.67E-07	0.000314408	Greater viability in loss lines
AURORA KINASE INHIBITOR	1q	URINARY_TRACT	4.82E-07	0.000322752	Lower viability in loss lines
AURORA KINASE INHIBITOR	9q	URINARY_TRACT	4.82E-07	0.000322752	Lower viability in loss lines
CYCLOOXYGENASE INHIBITOR	16q	OVARY	4.84E-07	0.000323189	Greater viability in loss lines
CHK INHIBITOR	1p	BREAST	4.88E-07	0.000324873	Greater viability in loss lines
GLUCOCORTICOID RECEPTOR AGONIST	9p	LUNG	5.07E-07	0.000336461	Greater viability in loss lines
GLUCOCORTICOID RECEPTOR AGONIST	10p	BREAST	5.10E-07	0.000337378	Greater viability in loss lines
RHO ASSOCIATED KINASE INHIBITOR	7q	UPPER_AERODIGESTIVE_TRACT	5.16E-07	0.000339922	Lower viability in loss lines
RHO ASSOCIATED KINASE INHIBITOR	16q	UPPER_AERODIGESTIVE_TRACT	5.16E-07	0.000339922	Lower viability in loss lines
TUBULIN POLYMERIZATION INHIBITOR	2p	OESOPHAGUS	5.46E-07	0.000358286	Lower viability in loss lines
HMGCR INHIBITOR	18q	SKIN	5.49E-07	0.000359167	Lower viability in loss lines
AURORA KINASE INHIBITOR	17p	STOMACH	5.65E-07	0.000368618	Greater viability in loss lines
TUBULIN POLYMERIZATION INHIBITOR	16p	STOMACH	5.68E-07	0.000369697	Lower viability in loss lines
BROMODOMAIN INHIBITOR	6p	OESOPHAGUS	5.70E-07	0.000370399	Greater viability in loss lines
TUBULIN POLYMERIZATION INHIBITOR	16p	CENTRAL_NERVOUS_SYSTEM	5.86E-07	0.000378528	Lower viability in loss lines
IKK INHIBITOR	22q	LARGE_INTESTINE	5.86E-07	0.000378528	Greater viability in loss lines
GLUCOCORTICOID RECEPTOR AGONIST	20p	LIVER	5.98E-07	0.000384475	Greater viability in loss lines
ADRENERGIC RECEPTOR ANTAGONIST	16p	OVARY	6.00E-07	0.000384475	Greater viability in loss lines
GLUCOCORTICOID RECEPTOR AGONIST	4q	PANCREAS	6.00E-07	0.000384475	Lower viability in loss lines
MICROTUBULE INHIBITOR	6q	LUNG	6.17E-07	0.000394139	Greater viability in loss lines
VITAMIN D RECEPTOR AGONIST	3p	LARGE_INTESTINE	6.39E-07	0.000407641	Lower viability in loss lines
AURORA KINASE INHIBITOR	21q	STOMACH	6.52E-07	0.000414483	Greater viability in loss lines
HISTAMINE RECEPTOR ANTAGONIST	19q	STOMACH	6.78E-07	0.000430095	Greater viability in loss lines
GLUCOCORTICOID RECEPTOR AGONIST	20p	PANCREAS	6.99E-07	0.00044115	Lower viability in loss lines
TUBULIN POLYMERIZATION INHIBITOR	11p	LUNG	6.99E-07	0.00044115	Lower viability in loss lines
MDM INHIBITOR	9p	SOFT_TISSUE	7.25E-07	0.000456171	Greater viability in loss lines
HSP INHIBITOR	18p	BREAST	7.30E-07	0.000457909	Greater viability in loss lines
EGFR INHIBITOR	21q	LIVER	7.72E-07	0.00048296	Lower viability in loss lines
PLK INHIBITOR	9p	LIVER	7.78E-07	0.000485705	Lower viability in loss lines
MTOR INHIBITOR	16q	KIDNEY	7.92E-07	0.000493298	Greater viability in loss lines
RAF INHIBITOR	5q	LIVER	8.06E-07	0.000499107	Lower viability in loss lines
RAF INHIBITOR	10q	LIVER	8.06E-07	0.000499107	Lower viability in loss lines
TUBULIN POLYMERIZATION INHIBITOR	10p	OVARY	8.10E-07	0.000500715	Greater viability in loss lines
CHK INHIBITOR	19p	BREAST	8.32E-07	0.000512746	Greater viability in loss lines
MICROTUBULE INHIBITOR	18p	LUNG	8.35E-07	0.000512746	Greater viability in loss lines
GLUCOCORTICOID RECEPTOR AGONIST	16q	LIVER	8.36E-07	0.000512746	Greater viability in loss lines
TUBULIN POLYMERIZATION INHIBITOR	1p	THYROID	8.44E-07	0.000514709	Greater viability in loss lines
TUBULIN POLYMERIZATION INHIBITOR	9q	THYROID	8.44E-07	0.000514709	Greater viability in loss lines
ADRENERGIC RECEPTOR ANTAGONIST	16q	OVARY	8.54E-07	0.000519397	Greater viability in loss lines
GLUCOCORTICOID RECEPTOR AGONIST	13q	THYROID	8.56E-07	0.000519899	Greater viability in loss lines
GLUCOCORTICOID RECEPTOR AGONIST	20p	OESOPHAGUS	8.59E-07	0.00052011	Lower viability in loss lines
TUBULIN POLYMERIZATION INHIBITOR	16q	CENTRAL_NERVOUS_SYSTEM	8.64E-07	0.000521935	Lower viability in loss lines
P38 MAPK INHIBITOR	16q	OVARY	8.76E-07	0.000527732	Greater viability in loss lines
MEK INHIBITOR	11p	SKIN	8.86E-07	0.000532533	Lower viability in loss lines
BROMODOMAIN INHIBITOR	18q	LARGE_INTESTINE	8.90E-07	0.000533642	Greater viability in loss lines
TUBULIN POLYMERIZATION INHIBITOR	4p	SKIN	8.99E-07	0.000537678	Lower viability in loss lines
ACETYLCHOLINE RECEPTOR ANTAGONIST	6p	OESOPHAGUS	9.29E-07	0.000553442	Greater viability in loss lines
ACETYLCHOLINE RECEPTOR ANTAGONIST	17q	OESOPHAGUS	9.30E-07	0.000553442	Greater viability in loss lines
RAF INHIBITOR	3p	OVARY	9.36E-07	0.000555322	Greater viability in loss lines
BROMODOMAIN INHIBITOR	8p	OVARY	9.51E-07	0.000563156	Greater viability in loss lines
BROMODOMAIN INHIBITOR	2q	OESOPHAGUS	9.92E-07	0.000583999	Lower viability in loss lines
BROMODOMAIN INHIBITOR	7q	OESOPHAGUS	9.92E-07	0.000583999	Lower viability in loss lines
AURORA KINASE INHIBITOR	16q	CENTRAL_NERVOUS_SYSTEM	9.96E-07	0.000583999	Lower viability in loss lines
CYCLOOXYGENASE INHIBITOR	8q	LARGE_INTESTINE	9.97E-07	0.000583999	Greater viability in loss lines
BROMODOMAIN INHIBITOR	7p	ENDOMETRIUM	9.98E-07	0.000583999	Greater viability in loss lines
GLUCOCORTICOID RECEPTOR AGONIST	4q	OVARY	1.01E-06	0.000587326	Lower viability in loss lines
MICROTUBULE STABILIZING AGENT	3p	LUNG	1.03E-06	0.000601828	Greater viability in loss lines
RAF INHIBITOR	10p	OVARY	1.04E-06	0.000601828	Greater viability in loss lines
AURORA KINASE INHIBITOR	13q	OVARY	1.09E-06	0.000629556	Lower viability in loss lines
HMGCR INHIBITOR	12p	LIVER	1.09E-06	0.000630053	Lower viability in loss lines
JAK INHIBITOR	8q	LARGE_INTESTINE	1.13E-06	0.000652883	Lower viability in loss lines
AURORA KINASE INHIBITOR	3p	STOMACH	1.14E-06	0.000653502	Greater viability in loss lines
RAF INHIBITOR	7q	PANCREAS	1.15E-06	0.000658446	Lower viability in loss lines
ADRENERGIC RECEPTOR ANTAGONIST	10q	LARGE_INTESTINE	1.16E-06	0.00066186	Greater viability in loss lines
TUBULIN POLYMERIZATION INHIBITOR	16q	LUNG	1.16E-06	0.000662135	Greater viability in loss lines
BROMODOMAIN INHIBITOR	11q	URINARY_TRACT	1.19E-06	0.000675563	Lower viability in loss lines
MEK INHIBITOR	8p	SOFT_TISSUE	1.26E-06	0.000715869	Lower viability in loss lines
MDM INHIBITOR	9q	BILIARY_TRACT	1.27E-06	0.000717919	Lower viability in loss lines
VITAMIN D RECEPTOR AGONIST	9q	OESOPHAGUS	1.32E-06	0.000743222	Greater viability in loss lines
HDAC INHIBITOR	11p	STOMACH	1.32E-06	0.000743222	Greater viability in loss lines
RHO ASSOCIATED KINASE INHIBITOR	17p	KIDNEY	1.32E-06	0.000743222	Lower viability in loss lines
MEK INHIBITOR	6p	LUNG	1.36E-06	0.0007655	Lower viability in loss lines
MEK INHIBITOR	9p	CENTRAL_NERVOUS_SYSTEM	1.42E-06	0.000793412	Greater viability in loss lines
MTOR INHIBITOR	18p	URINARY_TRACT	1.42E-06	0.000793412	Lower viability in loss lines
GLUTAMATE RECEPTOR AGONIST	19q	STOMACH	1.43E-06	0.000795641	Greater viability in loss lines
MEK INHIBITOR	19q	STOMACH	1.44E-06	0.000800139	Greater viability in loss lines
PKC INHIBITOR	18q	LARGE_INTESTINE	1.44E-06	0.000800139	Greater viability in loss lines
ESTROGEN RECEPTOR AGONIST	12q	SKIN	1.46E-06	0.000808539	Lower viability in loss lines
DOPAMINE RECEPTOR ANTAGONIST	19q	STOMACH	1.50E-06	0.000828416	Greater viability in loss lines
MDM INHIBITOR	21q	BREAST	1.51E-06	0.000835169	Lower viability in loss lines
MEK INHIBITOR	3p	URINARY_TRACT	1.52E-06	0.000836628	Lower viability in loss lines
TUBULIN POLYMERIZATION INHIBITOR	1q	OVARY	1.53E-06	0.000836628	Lower viability in loss lines
TUBULIN POLYMERIZATION INHIBITOR	2q	OVARY	1.53E-06	0.000836628	Lower viability in loss lines
MICROTUBULE INHIBITOR	7p	PANCREAS	1.54E-06	0.000839937	Lower viability in loss lines
AURORA KINASE INHIBITOR	7q	LUNG	1.54E-06	0.000839937	Greater viability in loss lines
AURORA KINASE INHIBITOR	15q	PANCREAS	1.54E-06	0.000839937	Lower viability in loss lines
JAK INHIBITOR	18q	OVARY	1.55E-06	0.000839937	Greater viability in loss lines
AURORA KINASE INHIBITOR	1p	BREAST	1.55E-06	0.000841523	Greater viability in loss lines
FOCAL ADHESION KINASE INHIBITOR	22q	LARGE_INTESTINE	1.60E-06	0.000867063	Greater viability in loss lines
MICROTUBULE INHIBITOR	9p	OVARY	1.62E-06	0.000874102	Greater viability in loss lines
ALK TYROSINE KINASE RECEPTOR INHIBITOR	18p	AUTONOMIC_GANGLIA	1.64E-06	0.000884153	Lower viability in loss lines
GLUTAMATE RECEPTOR AGONIST	18p	STOMACH	1.68E-06	0.00089808	Lower viability in loss lines
AURORA KINASE INHIBITOR	4p	URINARY_TRACT	1.68E-06	0.00089808	Lower viability in loss lines
SEROTONIN RECEPTOR ANTAGONIST	10p	ENDOMETRIUM	1.69E-06	0.00090424	Greater viability in loss lines
HDAC INHIBITOR	7p	BONE	1.74E-06	0.000928028	Greater viability in loss lines
MTOR INHIBITOR	3p	LARGE_INTESTINE	1.75E-06	0.000929355	Greater viability in loss lines
GLUCOCORTICOID RECEPTOR AGONIST	22q	BREAST	1.80E-06	0.000958258	Greater viability in loss lines
HDAC INHIBITOR	4p	LIVER	1.83E-06	0.000971659	Lower viability in loss lines
GLUCOCORTICOID RECEPTOR AGONIST	18p	KIDNEY	1.84E-06	0.000972634	Lower viability in loss lines
TUBULIN POLYMERIZATION INHIBITOR	22q	OESOPHAGUS	1.85E-06	0.000973299	Lower viability in loss lines
HDAC INHIBITOR	6p	STOMACH	1.88E-06	0.000989724	Greater viability in loss lines
MDM INHIBITOR	21q	LARGE_INTESTINE	2.01E-06	0.001055553	Greater viability in loss lines
VITAMIN D RECEPTOR AGONIST	5p	PANCREAS	2.08E-06	0.001088738	Greater viability in loss lines
HSP INHIBITOR	17p	PLEURA	2.08E-06	0.001089343	Greater viability in loss lines
MTOR INHIBITOR	1q	LARGE_INTESTINE	2.09E-06	0.001090295	Greater viability in loss lines
MEK INHIBITOR	6p	OVARY	2.11E-06	0.001098408	Greater viability in loss lines
FGFR INHIBITOR	14q	KIDNEY	2.15E-06	0.001116256	Greater viability in loss lines
MEK INHIBITOR	3p	UPPER_AERODIGESTIVE_TRACT	2.15E-06	0.001116256	Lower viability in loss lines
GLUCOCORTICOID RECEPTOR AGONIST	7q	LUNG	2.38E-06	0.001231487	Greater viability in loss lines
MAP KINASE INHIBITOR	7p	PANCREAS	2.39E-06	0.001231487	Lower viability in loss lines
MDM INHIBITOR	22q	LUNG	2.41E-06	0.001240545	Lower viability in loss lines
MEMBRANE PERMEABILITY INHIBITOR	10p	LARGE_INTESTINE	2.43E-06	0.001245201	Greater viability in loss lines
RHO ASSOCIATED KINASE INHIBITOR	17p	OVARY	2.43E-06	0.001245201	Greater viability in loss lines
GLUCOCORTICOID RECEPTOR AGONIST	13q	CENTRAL_NERVOUS_SYSTEM	2.44E-06	0.001247591	Lower viability in loss lines
VITAMIN D RECEPTOR AGONIST	19p	URINARY_TRACT	2.47E-06	0.001263987	Lower viability in loss lines
VITAMIN D RECEPTOR AGONIST	8p	STOMACH	2.52E-06	0.00128291	Greater viability in loss lines
EGFR INHIBITOR	9q	LARGE_INTESTINE	2.58E-06	0.001310544	Lower viability in loss lines
BROMODOMAIN INHIBITOR	2q	LUNG	2.60E-06	0.001317442	Lower viability in loss lines
MDM INHIBITOR	11q	SKIN	2.64E-06	0.001339489	Greater viability in loss lines
GLUCOCORTICOID RECEPTOR AGONIST	6q	KIDNEY	2.68E-06	0.0013536	Lower viability in loss lines
ADRENERGIC RECEPTOR AGONIST	18p	BILIARY_TRACT	2.79E-06	0.001408882	Lower viability in loss lines
P38 MAPK INHIBITOR	18p	PLEURA	2.81E-06	0.001416099	Lower viability in loss lines
TUBULIN POLYMERIZATION INHIBITOR	7p	PANCREAS	2.82E-06	0.001417259	Lower viability in loss lines
HSP INHIBITOR	14q	LUNG	2.84E-06	0.001421522	Greater viability in loss lines
MEK INHIBITOR	9p	PANCREAS	2.84E-06	0.001421522	Lower viability in loss lines
BROMODOMAIN INHIBITOR	6q	LIVER	2.85E-06	0.001421522	Lower viability in loss lines
AURORA KINASE INHIBITOR	3p	THYROID	2.88E-06	0.001432168	Greater viability in loss lines
GLUCOCORTICOID RECEPTOR AGONIST	10p	CENTRAL_NERVOUS_SYSTEM	2.90E-06	0.001439469	Greater viability in loss lines
ADRENERGIC RECEPTOR ANTAGONIST	5q	LARGE_INTESTINE	2.99E-06	0.001478008	Greater viability in loss lines
ADRENERGIC RECEPTOR ANTAGONIST	16p	LARGE_INTESTINE	2.99E-06	0.001478008	Greater viability in loss lines
EGFR INHIBITOR	22q	PANCREAS	3.02E-06	0.001486751	Greater viability in loss lines
VITAMIN D RECEPTOR AGONIST	18q	URINARY_TRACT	3.02E-06	0.001486751	Lower viability in loss lines
SPHINGOSINE 1-PHOSPHATE RECEPTOR AGONIST	18p	OESOPHAGUS	3.03E-06	0.001486751	Lower viability in loss lines
GLUCOCORTICOID RECEPTOR AGONIST	3p	BILIARY_TRACT	3.06E-06	0.001486751	Lower viability in loss lines
GLUCOCORTICOID RECEPTOR AGONIST	9q	BILIARY_TRACT	3.06E-06	0.001486751	Lower viability in loss lines
GLUCOCORTICOID RECEPTOR AGONIST	11p	BILIARY_TRACT	3.06E-06	0.001486751	Lower viability in loss lines
GLUCOCORTICOID RECEPTOR AGONIST	11q	BILIARY_TRACT	3.06E-06	0.001486751	Lower viability in loss lines
GLUCOCORTICOID RECEPTOR AGONIST	15q	BILIARY_TRACT	3.06E-06	0.001486751	Lower viability in loss lines
MEK INHIBITOR	1p	URINARY_TRACT	3.06E-06	0.001486751	Lower viability in loss lines
HDAC INHIBITOR	11q	BREAST	3.19E-06	0.001548301	Greater viability in loss lines
ESTROGEN RECEPTOR AGONIST	19p	BREAST	3.24E-06	0.00156653	Greater viability in loss lines
MELATONIN RECEPTOR AGONIST	18p	PANCREAS	3.29E-06	0.001588078	Lower viability in loss lines
MEK INHIBITOR	11p	UPPER_AERODIGESTIVE_TRACT	3.31E-06	0.001595275	Lower viability in loss lines
MEK INHIBITOR	22q	UPPER_AERODIGESTIVE_TRACT	3.31E-06	0.001595275	Lower viability in loss lines
GLUCOCORTICOID RECEPTOR AGONIST	17p	PANCREAS	3.35E-06	0.001609031	Greater viability in loss lines
MICROTUBULE INHIBITOR	12q	SKIN	3.43E-06	0.001645161	Lower viability in loss lines
BROMODOMAIN INHIBITOR	11p	PANCREAS	3.48E-06	0.001667208	Greater viability in loss lines
VITAMIN D RECEPTOR AGONIST	4p	LARGE_INTESTINE	3.51E-06	0.001676825	Lower viability in loss lines
MTOR INHIBITOR	8q	PLEURA	3.55E-06	0.001687635	Greater viability in loss lines
HMGCR INHIBITOR	21q	ENDOMETRIUM	3.55E-06	0.001687635	Greater viability in loss lines
MTOR INHIBITOR	16q	OVARY	3.56E-06	0.001687635	Greater viability in loss lines
GLUCOCORTICOID RECEPTOR AGONIST	8q	LUNG	3.57E-06	0.001693263	Lower viability in loss lines
RAF INHIBITOR	4q	SKIN	3.59E-06	0.001696295	Lower viability in loss lines
IGF-1 INHIBITOR	22q	SKIN	3.67E-06	0.001732901	Lower viability in loss lines
RHO ASSOCIATED KINASE INHIBITOR	8p	LARGE_INTESTINE	3.71E-06	0.001747788	Greater viability in loss lines
PROTEASOME INHIBITOR	11q	BREAST	3.76E-06	0.001769402	Greater viability in loss lines
BACTERIAL ANTIFOLATE	19q	STOMACH	3.84E-06	0.001801547	Greater viability in loss lines
EGFR INHIBITOR	4q	BREAST	3.88E-06	0.001814448	Lower viability in loss lines
AURORA KINASE INHIBITOR	21q	OESOPHAGUS	3.88E-06	0.001814448	Greater viability in loss lines
RAF INHIBITOR	10p	CENTRAL_NERVOUS_SYSTEM	4.04E-06	0.001885564	Greater viability in loss lines
RHO ASSOCIATED KINASE INHIBITOR	15q	PANCREAS	4.15E-06	0.001932585	Lower viability in loss lines
TUBULIN POLYMERIZATION INHIBITOR	20p	LARGE_INTESTINE	4.23E-06	0.001966464	Greater viability in loss lines
ADRENERGIC RECEPTOR ANTAGONIST	19q	STOMACH	4.25E-06	0.001968639	Greater viability in loss lines
GLUCOCORTICOID RECEPTOR AGONIST	11q	URINARY_TRACT	4.26E-06	0.001973303	Lower viability in loss lines
HMGCR INHIBITOR	18q	ENDOMETRIUM	4.30E-06	0.001986547	Greater viability in loss lines
TUBULIN POLYMERIZATION INHIBITOR	17p	LUNG	4.42E-06	0.002037432	Greater viability in loss lines
AURORA KINASE INHIBITOR	4p	PANCREAS	4.44E-06	0.002042296	Lower viability in loss lines
GLUCOCORTICOID RECEPTOR AGONIST	18p	BILIARY_TRACT	4.51E-06	0.002069429	Lower viability in loss lines
AURORA KINASE INHIBITOR	2q	LUNG	4.52E-06	0.002072648	Lower viability in loss lines
RHO ASSOCIATED KINASE INHIBITOR	16q	KIDNEY	4.54E-06	0.002076611	Greater viability in loss lines
MDM INHIBITOR	4q	LARGE_INTESTINE	4.57E-06	0.002086821	Greater viability in loss lines
IKK INHIBITOR	18q	LARGE_INTESTINE	4.63E-06	0.002111912	Greater viability in loss lines
DIACYLGLYCEROL O ACYLTRANSFERASE INHIBITOR	14q	LIVER	4.70E-06	0.002140275	Greater viability in loss lines
MEK INHIBITOR	6q	LUNG	4.72E-06	0.002144471	Lower viability in loss lines
HDAC INHIBITOR	16q	OVARY	4.77E-06	0.002163881	Greater viability in loss lines
PARP INHIBITOR	17q	BREAST	4.81E-06	0.00217605	Lower viability in loss lines
GLUCOCORTICOID RECEPTOR AGONIST	7q	STOMACH	4.84E-06	0.002186173	Lower viability in loss lines
MICROTUBULE INHIBITOR	12p	STOMACH	5.14E-06	0.002315004	Greater viability in loss lines
AURORA KINASE INHIBITOR	6p	KIDNEY	5.17E-06	0.002327762	Greater viability in loss lines
HDAC INHIBITOR	8q	PLEURA	5.21E-06	0.002338716	Greater viability in loss lines
GLUCOCORTICOID RECEPTOR AGONIST	16q	URINARY_TRACT	5.22E-06	0.002340573	Greater viability in loss lines
BROMODOMAIN INHIBITOR	4p	LARGE_INTESTINE	5.37E-06	0.002399889	Greater viability in loss lines
CYCLOOXYGENASE INHIBITOR	4p	LARGE_INTESTINE	5.37E-06	0.002399889	Greater viability in loss lines
EGFR INHIBITOR	2p	URINARY_TRACT	5.58E-06	0.002485983	Greater viability in loss lines
MTOR INHIBITOR	21q	ENDOMETRIUM	5.60E-06	0.002489522	Greater viability in loss lines
EGFR INHIBITOR	11p	LUNG	5.69E-06	0.002525907	Lower viability in loss lines
GLYCOGEN SYNTHASE KINASE INHIBITOR	22q	OESOPHAGUS	5.73E-06	0.002538211	Lower viability in loss lines
RAF INHIBITOR	2p	OESOPHAGUS	5.74E-06	0.002538211	Lower viability in loss lines
ANTI-INFLAMMATORY AGENT	17q	HAEMATOPOIETIC_AND_LYMPHOID_TISSUE	5.76E-06	0.002543704	Lower viability in loss lines
HISTAMINE RECEPTOR ANTAGONIST	16p	OVARY	5.87E-06	0.002586973	Greater viability in loss lines
HMGCR INHIBITOR	19q	PANCREAS	5.97E-06	0.002626195	Lower viability in loss lines
RAF INHIBITOR	14q	KIDNEY	6.05E-06	0.002657459	Greater viability in loss lines
MTOR INHIBITOR	17q	LUNG	6.13E-06	0.002681866	Greater viability in loss lines
AURORA KINASE INHIBITOR	12p	OVARY	6.13E-06	0.002681866	Greater viability in loss lines
GLUCOCORTICOID RECEPTOR AGONIST	19p	SKIN	6.16E-06	0.002689122	Lower viability in loss lines
KIT INHIBITOR	16p	STOMACH	6.19E-06	0.00270134	Lower viability in loss lines
TUBULIN POLYMERIZATION INHIBITOR	1p	STOMACH	6.25E-06	0.002721542	Greater viability in loss lines
VITAMIN D RECEPTOR AGONIST	19p	ENDOMETRIUM	6.32E-06	0.002747975	Lower viability in loss lines
MEK INHIBITOR	17p	OVARY	6.35E-06	0.00275303	Greater viability in loss lines
GLUCOCORTICOID RECEPTOR AGONIST	4p	STOMACH	6.37E-06	0.002756243	Greater viability in loss lines
BROMODOMAIN INHIBITOR	8p	KIDNEY	6.43E-06	0.002780645	Greater viability in loss lines
EGFR INHIBITOR	22q	LARGE_INTESTINE	6.45E-06	0.002781853	Greater viability in loss lines
FGFR INHIBITOR	13q	SOFT_TISSUE	6.50E-06	0.002797268	Greater viability in loss lines
AURORA KINASE INHIBITOR	1q	UPPER_AERODIGESTIVE_TRACT	6.62E-06	0.002841157	Greater viability in loss lines
AURORA KINASE INHIBITOR	17p	UPPER_AERODIGESTIVE_TRACT	6.62E-06	0.002841157	Greater viability in loss lines
XIAP INHIBITOR	1q	LUNG	6.72E-06	0.002876792	Lower viability in loss lines
CHK INHIBITOR	17p	BREAST	6.78E-06	0.002893888	Greater viability in loss lines
TUBULIN POLYMERIZATION INHIBITOR	1q	UPPER_AERODIGESTIVE_TRACT	6.79E-06	0.002893888	Greater viability in loss lines
TUBULIN POLYMERIZATION INHIBITOR	17p	UPPER_AERODIGESTIVE_TRACT	6.79E-06	0.002893888	Greater viability in loss lines
MTOR INHIBITOR	6q	CENTRAL_NERVOUS_SYSTEM	6.87E-06	0.00292412	Greater viability in loss lines
AURORA KINASE INHIBITOR	7p	BREAST	6.90E-06	0.002929309	Greater viability in loss lines
TUBULIN POLYMERIZATION INHIBITOR	4q	STOMACH	6.94E-06	0.002939583	Lower viability in loss lines
VITAMIN D RECEPTOR AGONIST	4p	LIVER	6.99E-06	0.002955713	Lower viability in loss lines
GAMMA SECRETASE INHIBITOR	5p	SKIN	7.01E-06	0.002960973	Greater viability in loss lines
DIURETIC	9p	STOMACH	7.06E-06	0.002977725	Lower viability in loss lines
MUCOLYTIC AGENT	11p	STOMACH	7.18E-06	0.003023849	Greater viability in loss lines
DIPEPTIDYL PEPTIDASE INHIBITOR	22q	HAEMATOPOIETIC_AND_LYMPHOID_TISSUE	7.27E-06	0.003053202	Greater viability in loss lines
TUBULIN POLYMERIZATION INHIBITOR	4q	PANCREAS	7.32E-06	0.003070874	Lower viability in loss lines
BROMODOMAIN INHIBITOR	6q	PLEURA	7.39E-06	0.003094602	Greater viability in loss lines
TUBULIN POLYMERIZATION INHIBITOR	4q	CENTRAL_NERVOUS_SYSTEM	7.41E-06	0.00309522	Lower viability in loss lines
RHO ASSOCIATED KINASE INHIBITOR	4p	CENTRAL_NERVOUS_SYSTEM	7.42E-06	0.00309522	Lower viability in loss lines
TUBULIN POLYMERIZATION INHIBITOR	22q	PLEURA	7.43E-06	0.00309522	Lower viability in loss lines
VITAMIN D RECEPTOR AGONIST	3q	LIVER	7.49E-06	0.003116384	Greater viability in loss lines
MDM INHIBITOR	18p	LARGE_INTESTINE	7.57E-06	0.003141433	Greater viability in loss lines
MTOR INHIBITOR	17p	PLEURA	7.59E-06	0.003141433	Greater viability in loss lines
HDAC INHIBITOR	10q	CENTRAL_NERVOUS_SYSTEM	7.60E-06	0.003141433	Greater viability in loss lines
HDAC INHIBITOR	3p	AUTONOMIC_GANGLIA	7.61E-06	0.003141433	Lower viability in loss lines
MEK INHIBITOR	21q	LARGE_INTESTINE	7.68E-06	0.003165689	Lower viability in loss lines
ACETYLCHOLINE RECEPTOR ANTAGONIST	8q	LARGE_INTESTINE	7.70E-06	0.003169266	Greater viability in loss lines
AURORA KINASE INHIBITOR	8p	OVARY	7.72E-06	0.003170916	Greater viability in loss lines
MEK INHIBITOR	5p	SKIN	7.76E-06	0.003174314	Greater viability in loss lines
CYCLOOXYGENASE INHIBITOR	5q	LARGE_INTESTINE	7.77E-06	0.003174314	Greater viability in loss lines
CYCLOOXYGENASE INHIBITOR	16p	LARGE_INTESTINE	7.77E-06	0.003174314	Greater viability in loss lines
TUBULIN POLYMERIZATION INHIBITOR	13q	OVARY	7.89E-06	0.003219263	Lower viability in loss lines
GLUCOCORTICOID RECEPTOR AGONIST	19p	CENTRAL_NERVOUS_SYSTEM	7.92E-06	0.003223194	Greater viability in loss lines
GLUCOCORTICOID RECEPTOR AGONIST	20q	CENTRAL_NERVOUS_SYSTEM	7.92E-06	0.003223194	Greater viability in loss lines
GLUCOCORTICOID RECEPTOR AGONIST	4q	UPPER_AERODIGESTIVE_TRACT	8.26E-06	0.003347606	Lower viability in loss lines
MTOR INHIBITOR	18q	AUTONOMIC_GANGLIA	8.27E-06	0.003347606	Lower viability in loss lines
BETA AMYLOID PROTEIN NEUROTOXICITY INHIBITOR	6q	STOMACH	8.27E-06	0.003347606	Greater viability in loss lines
CYCLOOXYGENASE INHIBITOR	12q	STOMACH	8.30E-06	0.003348026	Greater viability in loss lines
MEK INHIBITOR	19p	OVARY	8.30E-06	0.003348026	Greater viability in loss lines
GLUCOCORTICOID RECEPTOR AGONIST	21q	OVARY	8.35E-06	0.003362038	Greater viability in loss lines
ADRENERGIC RECEPTOR AGONIST	22q	SKIN	8.37E-06	0.003363943	Lower viability in loss lines
MDM INHIBITOR	1p	BREAST	8.64E-06	0.00346755	Lower viability in loss lines
VITAMIN K ANTAGONIST	15q	LUNG	8.67E-06	0.003473179	Lower viability in loss lines
MICROTUBULE INHIBITOR	7p	ENDOMETRIUM	8.76E-06	0.003499868	Greater viability in loss lines
CYCLOOXYGENASE INHIBITOR	10q	LARGE_INTESTINE	8.76E-06	0.003499868	Greater viability in loss lines
CHK INHIBITOR	18p	BREAST	9.00E-06	0.003587617	Greater viability in loss lines
ADRENERGIC RECEPTOR ANTAGONIST	6p	KIDNEY	9.01E-06	0.003587617	Greater viability in loss lines
RHO ASSOCIATED KINASE INHIBITOR	17p	LARGE_INTESTINE	9.27E-06	0.003684659	Greater viability in loss lines
ADRENERGIC RECEPTOR ANTAGONIST	22q	KIDNEY	9.35E-06	0.003710676	Greater viability in loss lines
POTASSIUM CHANNEL BLOCKER	19q	STOMACH	9.38E-06	0.003713285	Greater viability in loss lines
HMGCR INHIBITOR	1p	BREAST	9.39E-06	0.003713858	Greater viability in loss lines
VITAMIN D RECEPTOR AGONIST	18p	KIDNEY	9.60E-06	0.003791378	Greater viability in loss lines
HDAC INHIBITOR	7p	BREAST	9.77E-06	0.003843952	Greater viability in loss lines
MICROTUBULE INHIBITOR	16q	PANCREAS	9.77E-06	0.003843952	Greater viability in loss lines
MDM INHIBITOR	6p	BREAST	9.81E-06	0.003853068	Lower viability in loss lines
HDAC INHIBITOR	6p	OVARY	9.95E-06	0.003903988	Greater viability in loss lines
CALCIUM CHANNEL BLOCKER	16q	OVARY	1.01E-05	0.003943345	Greater viability in loss lines
GLYCOGEN SYNTHASE KINASE INHIBITOR	6p	KIDNEY	1.02E-05	0.004003796	Greater viability in loss lines
GLYCOGEN SYNTHASE KINASE INHIBITOR	7q	THYROID	1.03E-05	0.004005259	Lower viability in loss lines
TOPOISOMERASE INHIBITOR	18p	AUTONOMIC_GANGLIA	1.03E-05	0.004006948	Lower viability in loss lines
AURORA KINASE INHIBITOR	5q	LUNG	1.03E-05	0.004023322	Greater viability in loss lines
AURORA KINASE INHIBITOR	6q	LUNG	1.05E-05	0.004059399	Greater viability in loss lines
XIAP INHIBITOR	22q	OESOPHAGUS	1.05E-05	0.004059399	Lower viability in loss lines
EGFR INHIBITOR	13q	BREAST	1.05E-05	0.004075305	Greater viability in loss lines
BROMODOMAIN INHIBITOR	15q	THYROID	1.06E-05	0.004114824	Lower viability in loss lines
MEK INHIBITOR	5p	OVARY	1.08E-05	0.00418051	Greater viability in loss lines
MEK INHIBITOR	11p	URINARY_TRACT	1.09E-05	0.004188438	Lower viability in loss lines
GLUCOCORTICOID RECEPTOR AGONIST	16p	LUNG	1.09E-05	0.004197705	Lower viability in loss lines
HMGCR INHIBITOR	10q	PANCREAS	1.10E-05	0.004236437	Lower viability in loss lines
AURORA KINASE INHIBITOR	16q	URINARY_TRACT	1.18E-05	0.004534567	Lower viability in loss lines
TUBULIN POLYMERIZATION INHIBITOR	4p	LARGE_INTESTINE	1.18E-05	0.004534567	Greater viability in loss lines
TOPOISOMERASE INHIBITOR	3p	LUNG	1.19E-05	0.00455998	Greater viability in loss lines
RAF INHIBITOR	10p	THYROID	1.20E-05	0.004585672	Lower viability in loss lines
RAF INHIBITOR	22q	THYROID	1.20E-05	0.004585672	Lower viability in loss lines
CYCLOOXYGENASE INHIBITOR	6p	OESOPHAGUS	1.21E-05	0.004622525	Greater viability in loss lines
MEK INHIBITOR	1q	SOFT_TISSUE	1.23E-05	0.004642786	Greater viability in loss lines
MEK INHIBITOR	4p	SOFT_TISSUE	1.23E-05	0.004642786	Greater viability in loss lines
MEK INHIBITOR	9q	SOFT_TISSUE	1.23E-05	0.004642786	Greater viability in loss lines
MEK INHIBITOR	19q	SOFT_TISSUE	1.23E-05	0.004642786	Greater viability in loss lines
MEK INHIBITOR	21q	SOFT_TISSUE	1.23E-05	0.004642786	Greater viability in loss lines
ADENOSINE RECEPTOR AGONIST	19q	STOMACH	1.23E-05	0.004644408	Greater viability in loss lines
SEROTONIN RECEPTOR ANTAGONIST	16q	OVARY	1.28E-05	0.004821476	Greater viability in loss lines
MEK INHIBITOR	13q	BILIARY_TRACT	1.32E-05	0.004941484	Lower viability in loss lines
MTOR INHIBITOR	18q	OVARY	1.32E-05	0.004943315	Greater viability in loss lines
HSP INHIBITOR	10p	ENDOMETRIUM	1.33E-05	0.004969172	Greater viability in loss lines
MEK INHIBITOR	6p	SKIN	1.34E-05	0.004992928	Greater viability in loss lines
MEK INHIBITOR	14q	KIDNEY	1.36E-05	0.005053509	Greater viability in loss lines
BROMODOMAIN INHIBITOR	11q	SKIN	1.36E-05	0.005053509	Lower viability in loss lines
HISTAMINE RECEPTOR AGONIST	19q	STOMACH	1.36E-05	0.005053509	Greater viability in loss lines
FGFR INHIBITOR	18q	LARGE_INTESTINE	1.37E-05	0.005078946	Greater viability in loss lines
AURORA KINASE INHIBITOR	7p	ENDOMETRIUM	1.37E-05	0.005096408	Greater viability in loss lines
EGFR INHIBITOR	11q	LARGE_INTESTINE	1.38E-05	0.005096408	Lower viability in loss lines
RAF INHIBITOR	1p	PANCREAS	1.38E-05	0.00510294	Greater viability in loss lines
MDM INHIBITOR	19p	URINARY_TRACT	1.38E-05	0.00510294	Lower viability in loss lines
SEROTONIN RECEPTOR ANTAGONIST	21q	ENDOMETRIUM	1.38E-05	0.00510294	Greater viability in loss lines
GLUCOCORTICOID RECEPTOR AGONIST	4q	PLEURA	1.39E-05	0.005108257	Greater viability in loss lines
GLUCOCORTICOID RECEPTOR AGONIST	14q	PLEURA	1.39E-05	0.005108257	Greater viability in loss lines
TUBULIN POLYMERIZATION INHIBITOR	16p	UPPER_AERODIGESTIVE_TRACT	1.45E-05	0.005307202	Greater viability in loss lines
CANNABINOID RECEPTOR AGONIST	16p	OVARY	1.45E-05	0.005307202	Greater viability in loss lines
MDM INHIBITOR	4q	CENTRAL_NERVOUS_SYSTEM	1.45E-05	0.005307202	Greater viability in loss lines
GLUCOCORTICOID RECEPTOR AGONIST	4p	LIVER	1.46E-05	0.005323671	Lower viability in loss lines
GLUCOCORTICOID RECEPTOR AGONIST	2q	THYROID	1.47E-05	0.005339621	Greater viability in loss lines
GLUCOCORTICOID RECEPTOR AGONIST	11p	THYROID	1.47E-05	0.005339621	Greater viability in loss lines
GLUCOCORTICOID RECEPTOR AGONIST	11q	THYROID	1.47E-05	0.005339621	Greater viability in loss lines
BROMODOMAIN INHIBITOR	18q	SOFT_TISSUE	1.47E-05	0.005339711	Greater viability in loss lines
BROMODOMAIN INHIBITOR	22q	SOFT_TISSUE	1.47E-05	0.005339711	Greater viability in loss lines
PARP INHIBITOR	19q	BREAST	1.51E-05	0.005481156	Lower viability in loss lines
IKK INHIBITOR	18p	LARGE_INTESTINE	1.52E-05	0.005508041	Greater viability in loss lines
EGFR INHIBITOR	10p	LARGE_INTESTINE	1.53E-05	0.005508631	Greater viability in loss lines
EGFR INHIBITOR	8p	LUNG	1.54E-05	0.005535171	Lower viability in loss lines
P38 MAPK INHIBITOR	18q	LARGE_INTESTINE	1.55E-05	0.005582943	Greater viability in loss lines
AURORA KINASE INHIBITOR	4q	BREAST	1.56E-05	0.00560282	Lower viability in loss lines
PROTEASOME INHIBITOR	6q	PLEURA	1.56E-05	0.005603412	Greater viability in loss lines
PHOSPHODIESTERASE INHIBITOR	10p	OVARY	1.60E-05	0.005734721	Greater viability in loss lines
MEK INHIBITOR	19p	BREAST	1.60E-05	0.005734721	Greater viability in loss lines
HDAC INHIBITOR	4p	BONE	1.61E-05	0.005741785	Greater viability in loss lines
MEK INHIBITOR	21q	PANCREAS	1.61E-05	0.005759835	Greater viability in loss lines
EGFR INHIBITOR	5q	LUNG	1.62E-05	0.00577529	Lower viability in loss lines
DOPAMINE RECEPTOR ANTAGONIST	18p	PANCREAS	1.62E-05	0.005775716	Lower viability in loss lines
HDAC INHIBITOR	21q	STOMACH	1.65E-05	0.005851098	Greater viability in loss lines
HSP INHIBITOR	16q	OVARY	1.65E-05	0.005851098	Greater viability in loss lines
XIAP INHIBITOR	2q	UPPER_AERODIGESTIVE_TRACT	1.65E-05	0.005851098	Lower viability in loss lines
GAMMA SECRETASE INHIBITOR	20p	KIDNEY	1.69E-05	0.005974692	Greater viability in loss lines
TUBULIN POLYMERIZATION INHIBITOR	1p	LARGE_INTESTINE	1.69E-05	0.005974692	Greater viability in loss lines
AURORA KINASE INHIBITOR	1p	URINARY_TRACT	1.69E-05	0.005974718	Lower viability in loss lines
AURORA KINASE INHIBITOR	11p	OESOPHAGUS	1.70E-05	0.005992357	Greater viability in loss lines
SEROTONIN RECEPTOR ANTAGONIST	18p	PANCREAS	1.74E-05	0.006125164	Lower viability in loss lines
MEK INHIBITOR	18q	OVARY	1.74E-05	0.006125164	Greater viability in loss lines
TUBULIN POLYMERIZATION INHIBITOR	1p	URINARY_TRACT	1.78E-05	0.006255183	Lower viability in loss lines
BROMODOMAIN INHIBITOR	9p	PANCREAS	1.80E-05	0.0062973	Lower viability in loss lines
GLUCOCORTICOID RECEPTOR AGONIST	17q	LIVER	1.82E-05	0.006371398	Lower viability in loss lines
RHO ASSOCIATED KINASE INHIBITOR	17p	BILIARY_TRACT	1.83E-05	0.006376859	Greater viability in loss lines
MICROTUBULE INHIBITOR	19p	LARGE_INTESTINE	1.84E-05	0.006410094	Greater viability in loss lines
VITAMIN D RECEPTOR AGONIST	18q	BREAST	1.85E-05	0.006447965	Lower viability in loss lines
BROMODOMAIN INHIBITOR	19q	HAEMATOPOIETIC_AND_LYMPHOID_TISSUE	1.87E-05	0.006487082	Greater viability in loss lines
EGFR INHIBITOR	6q	LIVER	1.87E-05	0.006501333	Lower viability in loss lines
RIBONUCLEOTIDE REDUCTASE INHIBITOR	11q	BREAST	1.88E-05	0.006506716	Greater viability in loss lines
TGF BETA RECEPTOR INHIBITOR	7p	URINARY_TRACT	1.88E-05	0.006524224	Greater viability in loss lines
BROMODOMAIN INHIBITOR	2q	CENTRAL_NERVOUS_SYSTEM	1.90E-05	0.006554429	Lower viability in loss lines
GLUCOCORTICOID RECEPTOR AGONIST	11q	STOMACH	1.91E-05	0.006597748	Lower viability in loss lines
ADRENERGIC RECEPTOR AGONIST	21q	THYROID	1.92E-05	0.006603201	Lower viability in loss lines
ADRENERGIC RECEPTOR AGONIST	10q	LARGE_INTESTINE	1.93E-05	0.006651207	Greater viability in loss lines
GLUCOCORTICOID RECEPTOR AGONIST	1p	BILIARY_TRACT	1.95E-05	0.006684708	Lower viability in loss lines
HMGCR INHIBITOR	9p	OESOPHAGUS	1.95E-05	0.006686585	Lower viability in loss lines
DNA ALKYLATING AGENT	8p	STOMACH	1.96E-05	0.00671927	Greater viability in loss lines
GLUCOCORTICOID RECEPTOR AGONIST	13q	STOMACH	1.98E-05	0.006759497	Lower viability in loss lines
RAF INHIBITOR	11q	OVARY	2.02E-05	0.006903562	Greater viability in loss lines
DOPAMINE RECEPTOR ANTAGONIST	10q	LARGE_INTESTINE	2.03E-05	0.006934045	Greater viability in loss lines
PKC INHIBITOR	22q	LARGE_INTESTINE	2.04E-05	0.006945287	Greater viability in loss lines
VOLTAGE-GATED SODIUM CHANNEL BLOCKER	17q	LIVER	2.05E-05	0.006982501	Lower viability in loss lines
VITAMIN D RECEPTOR AGONIST	6q	LIVER	2.09E-05	0.007091498	Lower viability in loss lines
VITAMIN D RECEPTOR AGONIST	11p	URINARY_TRACT	2.11E-05	0.007154889	Lower viability in loss lines
ADRENERGIC RECEPTOR AGONIST	13q	BILIARY_TRACT	2.11E-05	0.007154889	Lower viability in loss lines
CYCLOOXYGENASE INHIBITOR	6p	OVARY	2.12E-05	0.007174839	Greater viability in loss lines
GLUCOCORTICOID RECEPTOR AGONIST	8p	THYROID	2.14E-05	0.007243314	Lower viability in loss lines
HSP INHIBITOR	3p	LUNG	2.16E-05	0.007269511	Greater viability in loss lines
GAMMA SECRETASE INHIBITOR	8p	THYROID	2.16E-05	0.007269511	Lower viability in loss lines
HDAC INHIBITOR	17p	OVARY	2.17E-05	0.007297332	Greater viability in loss lines
GAMMA SECRETASE INHIBITOR	18q	PANCREAS	2.18E-05	0.007325031	Lower viability in loss lines
HDAC INHIBITOR	4q	CENTRAL_NERVOUS_SYSTEM	2.19E-05	0.007338781	Lower viability in loss lines
MTOR INHIBITOR	22q	LARGE_INTESTINE	2.19E-05	0.007346006	Greater viability in loss lines
TUBULIN POLYMERIZATION INHIBITOR	4p	PANCREAS	2.21E-05	0.007377321	Lower viability in loss lines
AURORA KINASE INHIBITOR	9p	BONE	2.21E-05	0.007377321	Greater viability in loss lines
TUBULIN POLYMERIZATION INHIBITOR	7p	BONE	2.22E-05	0.007391837	Greater viability in loss lines
MICROTUBULE STABILIZING AGENT	18p	AUTONOMIC_GANGLIA	2.24E-05	0.007462697	Lower viability in loss lines
PHOSPHODIESTERASE INHIBITOR	6p	OVARY	2.28E-05	0.00758152	Greater viability in loss lines
TUBULIN POLYMERIZATION INHIBITOR	7q	STOMACH	2.28E-05	0.007584368	Greater viability in loss lines
HSP INHIBITOR	8q	PLEURA	2.31E-05	0.007660997	Greater viability in loss lines
MICROTUBULE INHIBITOR	22q	OVARY	2.33E-05	0.007724717	Greater viability in loss lines
RAF INHIBITOR	17q	LUNG	2.35E-05	0.007769876	Lower viability in loss lines
TUBULIN POLYMERIZATION INHIBITOR	1q	URINARY_TRACT	2.37E-05	0.007834573	Lower viability in loss lines
TUBULIN POLYMERIZATION INHIBITOR	9q	URINARY_TRACT	2.37E-05	0.007834573	Lower viability in loss lines
P38 MAPK INHIBITOR	16p	OVARY	2.38E-05	0.007834573	Greater viability in loss lines
MDM INHIBITOR	13q	SOFT_TISSUE	2.38E-05	0.007834573	Greater viability in loss lines
GLUCOCORTICOID RECEPTOR AGONIST	8q	LIVER	2.38E-05	0.007834573	Lower viability in loss lines
AURORA KINASE INHIBITOR	17p	HAEMATOPOIETIC_AND_LYMPHOID_TISSUE	2.41E-05	0.007903155	Greater viability in loss lines
GAMMA SECRETASE INHIBITOR	7q	BONE	2.41E-05	0.007909014	Greater viability in loss lines
GLUCOCORTICOID RECEPTOR AGONIST	21q	STOMACH	2.43E-05	0.00795727	Greater viability in loss lines
MEK INHIBITOR	5q	BREAST	2.44E-05	0.007978068	Greater viability in loss lines
TUBULIN POLYMERIZATION INHIBITOR	7p	THYROID	2.48E-05	0.008093686	Lower viability in loss lines
MACROPHAGE MIGRATION INHIBITING FACTOR INHIBITOR	17p	STOMACH	2.48E-05	0.008093686	Lower viability in loss lines
AURORA KINASE INHIBITOR	14q	PANCREAS	2.51E-05	0.008180581	Greater viability in loss lines
MDM INHIBITOR	4p	CENTRAL_NERVOUS_SYSTEM	2.52E-05	0.008193193	Greater viability in loss lines
MEK INHIBITOR	11q	LIVER	2.53E-05	0.008203319	Lower viability in loss lines
TUBULIN POLYMERIZATION INHIBITOR	5q	PANCREAS	2.54E-05	0.008203319	Lower viability in loss lines
GLUCOCORTICOID RECEPTOR AGONIST	18p	CENTRAL_NERVOUS_SYSTEM	2.54E-05	0.008203319	Lower viability in loss lines
MDM INHIBITOR	12p	STOMACH	2.54E-05	0.008203319	Greater viability in loss lines
VITAMIN D RECEPTOR AGONIST	5q	LARGE_INTESTINE	2.55E-05	0.008203319	Greater viability in loss lines
VITAMIN D RECEPTOR AGONIST	10q	LARGE_INTESTINE	2.55E-05	0.008203319	Greater viability in loss lines
VITAMIN D RECEPTOR AGONIST	16p	LARGE_INTESTINE	2.55E-05	0.008203319	Greater viability in loss lines
CYCLOOXYGENASE INHIBITOR	16q	LARGE_INTESTINE	2.55E-05	0.008210791	Greater viability in loss lines
VITAMIN D RECEPTOR AGONIST	18p	LUNG	2.58E-05	0.008293166	Lower viability in loss lines
BROMODOMAIN INHIBITOR	7p	BONE	2.58E-05	0.008293494	Greater viability in loss lines
GLYCOGEN SYNTHASE KINASE INHIBITOR	13q	BREAST	2.63E-05	0.008439747	Lower viability in loss lines
TUBULIN POLYMERIZATION INHIBITOR	20p	KIDNEY	2.65E-05	0.008469227	Greater viability in loss lines
TUBULIN POLYMERIZATION INHIBITOR	20q	OESOPHAGUS	2.65E-05	0.008469227	Greater viability in loss lines
SEROTONIN RECEPTOR ANTAGONIST	17q	OESOPHAGUS	2.71E-05	0.008648393	Greater viability in loss lines
JAK INHIBITOR	4p	BONE	2.75E-05	0.008779968	Greater viability in loss lines
GLUCOCORTICOID RECEPTOR AGONIST	12p	PANCREAS	2.76E-05	0.008787873	Lower viability in loss lines
MEK INHIBITOR	21q	LIVER	2.79E-05	0.008860593	Lower viability in loss lines
VITAMIN D RECEPTOR AGONIST	8p	BREAST	2.80E-05	0.008874652	Lower viability in loss lines
ANGIOTENSIN CONVERTING ENZYME INHIBITOR	10q	LARGE_INTESTINE	2.80E-05	0.008884052	Greater viability in loss lines
RHO ASSOCIATED KINASE INHIBITOR	19p	LARGE_INTESTINE	2.82E-05	0.008944724	Greater viability in loss lines
MTOR INHIBITOR	6p	OVARY	2.83E-05	0.008959017	Greater viability in loss lines
MDM INHIBITOR	10p	CENTRAL_NERVOUS_SYSTEM	2.85E-05	0.008988064	Greater viability in loss lines
ADENOSINE RECEPTOR AGONIST	18q	SKIN	2.85E-05	0.00900339	Lower viability in loss lines
TUBULIN POLYMERIZATION INHIBITOR	15q	THYROID	2.90E-05	0.009149599	Lower viability in loss lines
HDAC INHIBITOR	4p	BREAST	2.91E-05	0.009166429	Lower viability in loss lines
DOPAMINE RECEPTOR ANTAGONIST	7p	BREAST	2.92E-05	0.009170988	Greater viability in loss lines
MTOR INHIBITOR	3p	URINARY_TRACT	2.96E-05	0.009273261	Lower viability in loss lines
TUBULIN POLYMERIZATION INHIBITOR	4p	ENDOMETRIUM	2.96E-05	0.009282735	Greater viability in loss lines
VITAMIN D RECEPTOR AGONIST	19p	BILIARY_TRACT	2.97E-05	0.009282735	Lower viability in loss lines
VITAMIN D RECEPTOR AGONIST	4p	SKIN	2.98E-05	0.009297528	Lower viability in loss lines
BROMODOMAIN INHIBITOR	1p	LARGE_INTESTINE	2.98E-05	0.009297528	Greater viability in loss lines
HIV ATTACHMENT INHIBITOR	11q	BREAST	3.00E-05	0.009344878	Lower viability in loss lines
GLYCOGEN SYNTHASE KINASE INHIBITOR	18p	CENTRAL_NERVOUS_SYSTEM	3.00E-05	0.009348556	Lower viability in loss lines
DOPAMINE RECEPTOR ANTAGONIST	8q	LIVER	3.02E-05	0.009402813	Greater viability in loss lines
MDM INHIBITOR	8p	LARGE_INTESTINE	3.05E-05	0.009483773	Greater viability in loss lines
MICROTUBULE INHIBITOR	13q	SKIN	3.07E-05	0.009513782	Lower viability in loss lines
P38 MAPK INHIBITOR	7p	BONE	3.08E-05	0.009529257	Greater viability in loss lines
RHO ASSOCIATED KINASE INHIBITOR	16p	UPPER_AERODIGESTIVE_TRACT	3.11E-05	0.009613494	Lower viability in loss lines
MEK INHIBITOR	12q	STOMACH	3.13E-05	0.009656747	Greater viability in loss lines
MTOR INHIBITOR	13q	URINARY_TRACT	3.13E-05	0.009667214	Lower viability in loss lines
TUBULIN POLYMERIZATION INHIBITOR	3p	CENTRAL_NERVOUS_SYSTEM	3.17E-05	0.009767133	Lower viability in loss lines
MICROTUBULE STABILIZING AGENT	13q	URINARY_TRACT	3.23E-05	0.009932075	Lower viability in loss lines
CYCLOOXYGENASE INHIBITOR	8p	THYROID	3.26E-05	0.010011568	Lower viability in loss lines
BROMODOMAIN INHIBITOR	10q	CENTRAL_NERVOUS_SYSTEM	3.29E-05	0.010089895	Greater viability in loss lines
HMGCR INHIBITOR	16q	LUNG	3.29E-05	0.010089895	Lower viability in loss lines
DNA METHYLTRANSFERASE INHIBITOR	4q	LARGE_INTESTINE	3.30E-05	0.010097073	Greater viability in loss lines
HSP INHIBITOR	3p	OVARY	3.30E-05	0.010097073	Greater viability in loss lines
GLUCOCORTICOID RECEPTOR AGONIST	1q	URINARY_TRACT	3.32E-05	0.010126267	Greater viability in loss lines
GLUCOCORTICOID RECEPTOR AGONIST	9q	URINARY_TRACT	3.32E-05	0.010126267	Greater viability in loss lines
TUBULIN POLYMERIZATION INHIBITOR	6p	BREAST	3.37E-05	0.010261022	Lower viability in loss lines
EGFR INHIBITOR	13q	URINARY_TRACT	3.42E-05	0.010409174	Lower viability in loss lines
AURORA KINASE INHIBITOR	18p	STOMACH	3.44E-05	0.010441265	Greater viability in loss lines
MEK INHIBITOR	17p	CENTRAL_NERVOUS_SYSTEM	3.46E-05	0.010510508	Greater viability in loss lines
GLUCOCORTICOID RECEPTOR AGONIST	22q	LUNG	3.47E-05	0.010516172	Lower viability in loss lines
GLUTAMATE RECEPTOR AGONIST	6p	OESOPHAGUS	3.48E-05	0.01054285	Greater viability in loss lines
RAF INHIBITOR	8p	THYROID	3.51E-05	0.010612937	Lower viability in loss lines
AURORA KINASE INHIBITOR	13q	LUNG	3.62E-05	0.010921876	Lower viability in loss lines
TUBULIN POLYMERIZATION INHIBITOR	22q	KIDNEY	3.66E-05	0.011048113	Greater viability in loss lines
AURORA KINASE INHIBITOR	2q	SKIN	3.68E-05	0.011077278	Lower viability in loss lines
HMGCR INHIBITOR	9q	SKIN	3.68E-05	0.011082387	Lower viability in loss lines
EGFR INHIBITOR	18p	LARGE_INTESTINE	3.69E-05	0.011082387	Greater viability in loss lines
MEK INHIBITOR	11p	BREAST	3.73E-05	0.011208052	Greater viability in loss lines
AURORA KINASE INHIBITOR	18p	OESOPHAGUS	3.76E-05	0.011278361	Lower viability in loss lines
ADRENERGIC RECEPTOR AGONIST	5q	LARGE_INTESTINE	3.80E-05	0.011351156	Greater viability in loss lines
ADRENERGIC RECEPTOR AGONIST	16p	LARGE_INTESTINE	3.80E-05	0.011351156	Greater viability in loss lines
GLUCOCORTICOID RECEPTOR AGONIST	15q	LIVER	3.86E-05	0.011541446	Lower viability in loss lines
ESTROGEN RECEPTOR AGONIST	12q	LUNG	3.88E-05	0.011580069	Greater viability in loss lines
DNA DIRECTED DNA POLYMERASE INHIBITOR	18p	OESOPHAGUS	3.91E-05	0.011641456	Lower viability in loss lines
GTPASE INHIBITOR	6q	CENTRAL_NERVOUS_SYSTEM	3.92E-05	0.011654206	Lower viability in loss lines
MEK INHIBITOR	13q	SKIN	3.92E-05	0.011658829	Greater viability in loss lines
HDAC INHIBITOR	17p	STOMACH	3.93E-05	0.011658829	Greater viability in loss lines
EGFR INHIBITOR	1p	LIVER	3.94E-05	0.011673905	Lower viability in loss lines
GLUCOCORTICOID RECEPTOR AGONIST	7p	THYROID	4.04E-05	0.011945015	Greater viability in loss lines
CDK INHIBITOR	11q	BREAST	4.04E-05	0.011945015	Greater viability in loss lines
AURORA KINASE INHIBITOR	13q	BONE	4.06E-05	0.011987116	Lower viability in loss lines
MEK INHIBITOR	16p	SOFT_TISSUE	4.08E-05	0.01204017	Lower viability in loss lines
MEK INHIBITOR	3p	BONE	4.15E-05	0.012233532	Greater viability in loss lines
BROMODOMAIN INHIBITOR	15q	LUNG	4.26E-05	0.012545068	Lower viability in loss lines
MONOCARBOXYLATE TRANSPORTER INHIBITOR	10q	LUNG	4.28E-05	0.012567274	Lower viability in loss lines
SEROTONIN RECEPTOR AGONIST	19q	STOMACH	4.31E-05	0.012645505	Greater viability in loss lines
CYCLOOXYGENASE INHIBITOR	15q	LUNG	4.31E-05	0.012645505	Greater viability in loss lines
VITAMIN D RECEPTOR AGONIST	18p	LIVER	4.34E-05	0.012711418	Lower viability in loss lines
MDM INHIBITOR	11q	LUNG	4.40E-05	0.012861144	Lower viability in loss lines
HMGCR INHIBITOR	14q	SKIN	4.41E-05	0.012896142	Lower viability in loss lines
HMGCR INHIBITOR	8p	PLEURA	4.44E-05	0.012953575	Greater viability in loss lines
GLUCOCORTICOID RECEPTOR AGONIST	19q	UPPER_AERODIGESTIVE_TRACT	4.44E-05	0.012953575	Lower viability in loss lines
BROMODOMAIN INHIBITOR	21q	LIVER	4.46E-05	0.012973238	Lower viability in loss lines
DNA METHYLTRANSFERASE INHIBITOR	22q	LARGE_INTESTINE	4.48E-05	0.013022425	Greater viability in loss lines
GLUCOCORTICOID RECEPTOR AGONIST	6q	SOFT_TISSUE	4.50E-05	0.013059961	Lower viability in loss lines
MICROTUBULE INHIBITOR	13q	ENDOMETRIUM	4.50E-05	0.013059961	Greater viability in loss lines
CYCLOOXYGENASE INHIBITOR	18q	LARGE_INTESTINE	4.61E-05	0.013347493	Greater viability in loss lines
VEGFR INHIBITOR	18q	LARGE_INTESTINE	4.65E-05	0.013442871	Greater viability in loss lines
GLUCOCORTICOID RECEPTOR AGONIST	4p	SKIN	4.65E-05	0.013442871	Lower viability in loss lines
DOPAMINE RECEPTOR AGONIST	5q	LARGE_INTESTINE	4.72E-05	0.013613413	Greater viability in loss lines
DOPAMINE RECEPTOR AGONIST	16p	LARGE_INTESTINE	4.72E-05	0.013613413	Greater viability in loss lines
AURORA KINASE INHIBITOR	10p	OESOPHAGUS	4.73E-05	0.013619971	Lower viability in loss lines
HDAC INHIBITOR	22q	PLEURA	4.76E-05	0.013701879	Lower viability in loss lines
GLUCOCORTICOID RECEPTOR AGONIST	16p	STOMACH	4.77E-05	0.01370808	Greater viability in loss lines
VITAMIN D RECEPTOR AGONIST	18q	OESOPHAGUS	4.78E-05	0.01370808	Lower viability in loss lines
MONOAMINE OXIDASE INHIBITOR	19q	STOMACH	4.85E-05	0.013888041	Greater viability in loss lines
PROTEASOME INHIBITOR	18q	AUTONOMIC_GANGLIA	4.85E-05	0.013891986	Lower viability in loss lines
GLUCOCORTICOID RECEPTOR AGONIST	13q	LIVER	4.89E-05	0.013987327	Greater viability in loss lines
RECEPTOR TYROSINE PROTEIN KINASE INHIBITOR	22q	SKIN	4.96E-05	0.014150436	Lower viability in loss lines
AURORA KINASE INHIBITOR	3p	AUTONOMIC_GANGLIA	4.96E-05	0.014154009	Lower viability in loss lines
MEK INHIBITOR	12p	OVARY	5.01E-05	0.014268496	Greater viability in loss lines
HMGCR INHIBITOR	22q	LUNG	5.03E-05	0.014307531	Lower viability in loss lines
EGFR INHIBITOR	8q	LARGE_INTESTINE	5.06E-05	0.014386291	Lower viability in loss lines
GLUCOCORTICOID RECEPTOR AGONIST	12q	BREAST	5.12E-05	0.014535381	Greater viability in loss lines
EGFR INHIBITOR	16q	OVARY	5.13E-05	0.014535381	Greater viability in loss lines
GLUCOCORTICOID RECEPTOR AGONIST	8p	OVARY	5.13E-05	0.014535381	Lower viability in loss lines
ESTROGEN RECEPTOR AGONIST	3q	LIVER	5.16E-05	0.014607542	Greater viability in loss lines
TOPOISOMERASE INHIBITOR	11q	BONE	5.21E-05	0.014724131	Greater viability in loss lines
MEMBRANE PERMEABILITY INHIBITOR	16q	LARGE_INTESTINE	5.24E-05	0.014770222	Greater viability in loss lines
INOSINE MONOPHOSPHATE DEHYDROGENASE INHIBITOR	11q	BREAST	5.24E-05	0.014770222	Greater viability in loss lines
EGFR INHIBITOR	19p	URINARY_TRACT	5.27E-05	0.014812221	Lower viability in loss lines
METALLOPROTEINASE INHIBITOR	18q	LARGE_INTESTINE	5.27E-05	0.014812221	Greater viability in loss lines
BETA LACTAMASE INHIBITOR	11p	STOMACH	5.28E-05	0.014812221	Greater viability in loss lines
BROMODOMAIN INHIBITOR	20p	OESOPHAGUS	5.28E-05	0.014812221	Greater viability in loss lines
CHK INHIBITOR	11p	LUNG	5.29E-05	0.014820683	Lower viability in loss lines
ANGIOTENSIN CONVERTING ENZYME INHIBITOR	5q	LARGE_INTESTINE	5.30E-05	0.014826814	Greater viability in loss lines
ANGIOTENSIN CONVERTING ENZYME INHIBITOR	16p	LARGE_INTESTINE	5.30E-05	0.014826814	Greater viability in loss lines
AURORA KINASE INHIBITOR	10p	URINARY_TRACT	5.31E-05	0.014826814	Lower viability in loss lines
IGF-1 INHIBITOR	2q	SKIN	5.32E-05	0.014831696	Lower viability in loss lines
RAF INHIBITOR	6p	CENTRAL_NERVOUS_SYSTEM	5.36E-05	0.014945232	Lower viability in loss lines
CYCLOOXYGENASE INHIBITOR	7p	URINARY_TRACT	5.40E-05	0.015025132	Greater viability in loss lines
EGFR INHIBITOR	10q	LARGE_INTESTINE	5.54E-05	0.015389517	Greater viability in loss lines
GLUCOCORTICOID RECEPTOR AGONIST	18p	OESOPHAGUS	5.54E-05	0.015389517	Lower viability in loss lines
AURORA KINASE INHIBITOR	3p	PANCREAS	5.59E-05	0.015499074	Lower viability in loss lines
MICROTUBULE STABILIZING AGENT	4p	URINARY_TRACT	5.62E-05	0.015499074	Lower viability in loss lines
VITAMIN D RECEPTOR AGONIST	6q	SALIVARY_GLAND	5.65E-05	0.015499074	Lower viability in loss lines
VITAMIN D RECEPTOR AGONIST	8p	SALIVARY_GLAND	5.65E-05	0.015499074	Lower viability in loss lines
VITAMIN D RECEPTOR AGONIST	9p	SALIVARY_GLAND	5.65E-05	0.015499074	Lower viability in loss lines
VITAMIN D RECEPTOR AGONIST	19q	SALIVARY_GLAND	5.65E-05	0.015499074	Lower viability in loss lines
VITAMIN D RECEPTOR AGONIST	4p	SALIVARY_GLAND	5.65E-05	0.015499074	Greater viability in loss lines
VITAMIN D RECEPTOR AGONIST	6p	SALIVARY_GLAND	5.65E-05	0.015499074	Greater viability in loss lines
VITAMIN D RECEPTOR AGONIST	11q	SALIVARY_GLAND	5.65E-05	0.015499074	Greater viability in loss lines
VITAMIN D RECEPTOR AGONIST	12p	SALIVARY_GLAND	5.65E-05	0.015499074	Greater viability in loss lines
ADRENERGIC RECEPTOR AGONIST	7p	BONE	5.71E-05	0.015649349	Greater viability in loss lines
HMGCR INHIBITOR	3p	PANCREAS	5.71E-05	0.015649349	Greater viability in loss lines
TUBULIN POLYMERIZATION INHIBITOR	10q	LARGE_INTESTINE	5.75E-05	0.015743933	Greater viability in loss lines
HMGCR INHIBITOR	16p	URINARY_TRACT	5.84E-05	0.015950204	Lower viability in loss lines
TUBULIN POLYMERIZATION INHIBITOR	10q	LUNG	5.86E-05	0.015986438	Greater viability in loss lines
GLUCOCORTICOID RECEPTOR AGONIST	22q	SKIN	5.88E-05	0.01602595	Lower viability in loss lines
PURINE ANTAGONIST	13q	CENTRAL_NERVOUS_SYSTEM	5.91E-05	0.01610184	Lower viability in loss lines
GLYCOGEN SYNTHASE KINASE INHIBITOR	6p	OESOPHAGUS	5.92E-05	0.016106413	Greater viability in loss lines
TOPOISOMERASE INHIBITOR	6q	CENTRAL_NERVOUS_SYSTEM	5.95E-05	0.016159112	Greater viability in loss lines
AURORA KINASE INHIBITOR	6q	URINARY_TRACT	5.95E-05	0.016159112	Lower viability in loss lines
MEK INHIBITOR	15q	OVARY	5.97E-05	0.016188138	Greater viability in loss lines
BROMODOMAIN INHIBITOR	18p	PLEURA	5.98E-05	0.01619784	Lower viability in loss lines
BROMODOMAIN INHIBITOR	4p	KIDNEY	6.08E-05	0.016452107	Greater viability in loss lines
TOPOISOMERASE INHIBITOR	10q	CENTRAL_NERVOUS_SYSTEM	6.12E-05	0.016529089	Greater viability in loss lines
PLK INHIBITOR	11q	BREAST	6.19E-05	0.016708858	Greater viability in loss lines
AURORA KINASE INHIBITOR	20p	OVARY	6.24E-05	0.016822756	Greater viability in loss lines
AURORA KINASE INHIBITOR	11p	BREAST	6.34E-05	0.017086177	Greater viability in loss lines
MDM INHIBITOR	17p	CENTRAL_NERVOUS_SYSTEM	6.41E-05	0.017224808	Greater viability in loss lines
AURORA KINASE INHIBITOR	13q	ENDOMETRIUM	6.41E-05	0.017224808	Greater viability in loss lines
SEROTONIN RECEPTOR ANTAGONIST	17p	BONE	6.61E-05	0.017729328	Greater viability in loss lines
KINESIN-LIKE SPINDLE PROTEIN INHIBITOR	13q	SKIN	6.61E-05	0.017729328	Lower viability in loss lines
ADRENERGIC RECEPTOR ANTAGONIST	18p	UPPER_AERODIGESTIVE_TRACT	6.62E-05	0.017740789	Greater viability in loss lines
BROMODOMAIN INHIBITOR	9q	SKIN	6.65E-05	0.017794875	Greater viability in loss lines
PURINERGIC RECEPTOR ANTAGONIST	19q	HAEMATOPOIETIC_AND_LYMPHOID_TISSUE	6.68E-05	0.017844807	Greater viability in loss lines
GLUCOCORTICOID RECEPTOR AGONIST	10p	URINARY_TRACT	6.70E-05	0.017899278	Lower viability in loss lines
VITAMIN D RECEPTOR AGONIST	19p	PANCREAS	6.75E-05	0.017999208	Lower viability in loss lines
ADRENERGIC RECEPTOR ANTAGONIST	20p	KIDNEY	6.80E-05	0.018111054	Greater viability in loss lines
RHO ASSOCIATED KINASE INHIBITOR	9p	OESOPHAGUS	6.81E-05	0.018131026	Lower viability in loss lines
PLK INHIBITOR	6p	STOMACH	6.84E-05	0.018178177	Greater viability in loss lines
TUBULIN POLYMERIZATION INHIBITOR	19q	PANCREAS	6.85E-05	0.018180582	Lower viability in loss lines
GLUCOCORTICOID RECEPTOR AGONIST	18q	OESOPHAGUS	6.86E-05	0.018180582	Lower viability in loss lines
PORCUPINE INHIBITOR	1p	LARGE_INTESTINE	6.89E-05	0.018263952	Greater viability in loss lines
GLYCOGEN SYNTHASE KINASE INHIBITOR	22q	LARGE_INTESTINE	6.95E-05	0.018396991	Greater viability in loss lines
DOPAMINE RECEPTOR AGONIST	19q	STOMACH	6.98E-05	0.018457455	Greater viability in loss lines
ADENOSINE RECEPTOR ANTAGONIST	18q	LARGE_INTESTINE	7.02E-05	0.018522735	Greater viability in loss lines
TUBULIN POLYMERIZATION INHIBITOR	7q	THYROID	7.05E-05	0.018573678	Lower viability in loss lines
BROMODOMAIN INHIBITOR	4q	LIVER	7.05E-05	0.018573678	Lower viability in loss lines
PROTEIN ARGININE N-METHYLTRANSFERASE INHIBITOR	4p	PANCREAS	7.06E-05	0.018573678	Lower viability in loss lines
GLUCOCORTICOID RECEPTOR AGONIST	6p	CENTRAL_NERVOUS_SYSTEM	7.08E-05	0.018613489	Lower viability in loss lines
AURORA KINASE INHIBITOR	18q	SOFT_TISSUE	7.10E-05	0.018613489	Greater viability in loss lines
AURORA KINASE INHIBITOR	22q	SOFT_TISSUE	7.10E-05	0.018613489	Greater viability in loss lines
MEK INHIBITOR	4q	BREAST	7.10E-05	0.018613489	Lower viability in loss lines
GLUCOCORTICOID RECEPTOR AGONIST	8p	PANCREAS	7.12E-05	0.018636159	Greater viability in loss lines
MEK INHIBITOR	17q	LARGE_INTESTINE	7.13E-05	0.018636159	Greater viability in loss lines
AURORA KINASE INHIBITOR	21q	BREAST	7.17E-05	0.018720707	Greater viability in loss lines
AURORA KINASE INHIBITOR	4q	SOFT_TISSUE	7.19E-05	0.018737658	Greater viability in loss lines
AURORA KINASE INHIBITOR	18p	SOFT_TISSUE	7.19E-05	0.018737658	Greater viability in loss lines
MICROTUBULE INHIBITOR	6p	STOMACH	7.27E-05	0.018930713	Greater viability in loss lines
EGFR INHIBITOR	18q	SOFT_TISSUE	7.34E-05	0.019062503	Greater viability in loss lines
EGFR INHIBITOR	22q	SOFT_TISSUE	7.34E-05	0.019062503	Greater viability in loss lines
MEK INHIBITOR	3q	STOMACH	7.39E-05	0.019155836	Greater viability in loss lines
MEK INHIBITOR	10q	LUNG	7.39E-05	0.019155836	Greater viability in loss lines
DOPAMINE RECEPTOR ANTAGONIST	8p	THYROID	7.45E-05	0.019286732	Lower viability in loss lines
CYCLOOXYGENASE INHIBITOR	11q	BREAST	7.48E-05	0.019352795	Greater viability in loss lines
VITAMIN D RECEPTOR AGONIST	13q	URINARY_TRACT	7.50E-05	0.019380721	Lower viability in loss lines
MEK INHIBITOR	19q	BREAST	7.52E-05	0.01940077	Greater viability in loss lines
HISTONE LYSINE METHYLTRANSFERASE INHIBITOR	22q	LARGE_INTESTINE	7.53E-05	0.01940077	Greater viability in loss lines
GLUCOCORTICOID RECEPTOR AGONIST	11q	OVARY	7.53E-05	0.01940077	Greater viability in loss lines
MUSCLE RELAXANT	6p	OESOPHAGUS	7.64E-05	0.019647506	Greater viability in loss lines
TOPOISOMERASE INHIBITOR	4p	BILIARY_TRACT	7.68E-05	0.01973884	Greater viability in loss lines
AURORA KINASE INHIBITOR	18p	LUNG	7.74E-05	0.019865018	Greater viability in loss lines
MONOCARBOXYLATE TRANSPORTER INHIBITOR	16q	LUNG	7.75E-05	0.019879419	Lower viability in loss lines
MTOR INHIBITOR	1p	THYROID	7.78E-05	0.019899317	Greater viability in loss lines
MTOR INHIBITOR	9q	THYROID	7.78E-05	0.019899317	Greater viability in loss lines
BROMODOMAIN INHIBITOR	22q	CENTRAL_NERVOUS_SYSTEM	7.84E-05	0.0200433	Greater viability in loss lines
HMGCR INHIBITOR	8p	BILIARY_TRACT	7.88E-05	0.020135092	Lower viability in loss lines
BROMODOMAIN INHIBITOR	4p	LUNG	7.90E-05	0.020157376	Lower viability in loss lines
MICROTUBULE STABILIZING AGENT	10q	LUNG	8.03E-05	0.020405554	Greater viability in loss lines
BROMODOMAIN INHIBITOR	4q	SOFT_TISSUE	8.04E-05	0.020405554	Greater viability in loss lines
BROMODOMAIN INHIBITOR	18p	SOFT_TISSUE	8.04E-05	0.020405554	Greater viability in loss lines
VITAMIN D RECEPTOR AGONIST	4q	SOFT_TISSUE	8.05E-05	0.020405554	Greater viability in loss lines
VITAMIN D RECEPTOR AGONIST	18p	SOFT_TISSUE	8.05E-05	0.020405554	Greater viability in loss lines
SYK INHIBITOR	6q	OESOPHAGUS	8.05E-05	0.020405554	Lower viability in loss lines
CALCIUM CHANNEL BLOCKER	17q	LIVER	8.06E-05	0.020405554	Lower viability in loss lines
AURORA KINASE INHIBITOR	22q	LIVER	8.07E-05	0.020407822	Greater viability in loss lines
HMGCR INHIBITOR	11p	AUTONOMIC_GANGLIA	8.08E-05	0.020408644	Lower viability in loss lines
CYCLOOXYGENASE INHIBITOR	14q	LUNG	8.12E-05	0.020500957	Greater viability in loss lines
TUBULIN POLYMERIZATION INHIBITOR	17p	SKIN	8.27E-05	0.020850951	Lower viability in loss lines
RAF INHIBITOR	21q	PANCREAS	8.37E-05	0.021097453	Greater viability in loss lines
BROMODOMAIN INHIBITOR	9p	OESOPHAGUS	8.48E-05	0.021335223	Lower viability in loss lines
PARP INHIBITOR	12q	BREAST	8.62E-05	0.021648333	Lower viability in loss lines
VITAMIN D RECEPTOR AGONIST	2q	SKIN	8.62E-05	0.021648333	Lower viability in loss lines
BENZODIAZEPINE RECEPTOR ANTAGONIST	4q	LIVER	8.65E-05	0.021709049	Greater viability in loss lines
VITAMIN D RECEPTOR AGONIST	1q	UPPER_AERODIGESTIVE_TRACT	8.72E-05	0.021841029	Greater viability in loss lines
VITAMIN D RECEPTOR AGONIST	17p	UPPER_AERODIGESTIVE_TRACT	8.72E-05	0.021841029	Greater viability in loss lines
HDAC INHIBITOR	6q	LIVER	8.79E-05	0.021978087	Lower viability in loss lines
CONTRACEPTIVE AGENT	1p	BREAST	8.82E-05	0.02202715	Greater viability in loss lines
FGFR INHIBITOR	19p	STOMACH	8.84E-05	0.022070865	Lower viability in loss lines
RAF INHIBITOR	6q	SKIN	8.86E-05	0.022086869	Greater viability in loss lines
RAF INHIBITOR	5p	SKIN	8.92E-05	0.02220646	Greater viability in loss lines
AURORA KINASE INHIBITOR	13q	CENTRAL_NERVOUS_SYSTEM	8.94E-05	0.022232256	Lower viability in loss lines
PARP INHIBITOR	14q	BREAST	8.94E-05	0.022232256	Lower viability in loss lines
RADIOPAQUE MEDIUM	17p	PLEURA	9.01E-05	0.022344167	Greater viability in loss lines
TUBULIN POLYMERIZATION INHIBITOR	4q	SOFT_TISSUE	9.02E-05	0.022344167	Greater viability in loss lines
TUBULIN POLYMERIZATION INHIBITOR	18p	SOFT_TISSUE	9.02E-05	0.022344167	Greater viability in loss lines
CYCLOOXYGENASE INHIBITOR	10p	LARGE_INTESTINE	9.03E-05	0.022344167	Greater viability in loss lines
HCV INHIBITOR	8p	STOMACH	9.04E-05	0.022344167	Greater viability in loss lines
BROMODOMAIN INHIBITOR	18q	KIDNEY	9.12E-05	0.022531312	Greater viability in loss lines
BRUTON'S TYROSINE KINASE (BTK) INHIBITOR	10q	HAEMATOPOIETIC_AND_LYMPHOID_TISSUE	9.27E-05	0.022872516	Greater viability in loss lines
MEK INHIBITOR	12q	LUNG	9.38E-05	0.023131804	Greater viability in loss lines
GLUCOCORTICOID RECEPTOR AGONIST	5p	OVARY	9.41E-05	0.023184549	Lower viability in loss lines
VITAMIN D RECEPTOR AGONIST	22q	SKIN	9.46E-05	0.023245969	Lower viability in loss lines
TUBULIN POLYMERIZATION INHIBITOR	6q	PLEURA	9.46E-05	0.023245969	Greater viability in loss lines
GLUCOCORTICOID RECEPTOR AGONIST	6p	BILIARY_TRACT	9.57E-05	0.02344169	Greater viability in loss lines
GLUCOCORTICOID RECEPTOR AGONIST	10q	BILIARY_TRACT	9.57E-05	0.02344169	Greater viability in loss lines
GLUCOCORTICOID RECEPTOR AGONIST	20p	BILIARY_TRACT	9.57E-05	0.02344169	Greater viability in loss lines
SEROTONIN RECEPTOR ANTAGONIST	18q	PANCREAS	9.59E-05	0.023483686	Lower viability in loss lines
TUBULIN POLYMERIZATION INHIBITOR	5q	LUNG	9.62E-05	0.023520789	Greater viability in loss lines
HIV PROTEASE INHIBITOR	20p	PANCREAS	9.67E-05	0.023610936	Lower viability in loss lines
TANKYRASE INHIBITOR	12q	SKIN	9.68E-05	0.023610936	Lower viability in loss lines
FGFR INHIBITOR	9p	BONE	9.69E-05	0.023613986	Greater viability in loss lines
PHOSPHODIESTERASE INHIBITOR	22q	SKIN	9.73E-05	0.023693918	Lower viability in loss lines
DNA INHIBITOR	11q	BREAST	9.75E-05	0.02372262	Greater viability in loss lines
BROMODOMAIN INHIBITOR	10p	LIVER	9.81E-05	0.023850188	Lower viability in loss lines
PLK INHIBITOR	9p	SOFT_TISSUE	9.91E-05	0.024053705	Greater viability in loss lines
STEROL DEMETHYLASE INHIBITOR	21q	URINARY_TRACT	1.00E-04	0.024250102	Lower viability in loss lines
UREASE INHIBITOR	6p	LARGE_INTESTINE	0.000100423	0.024334521	Greater viability in loss lines
EGFR INHIBITOR	18p	UPPER_AERODIGESTIVE_TRACT	0.000101014	0.024453396	Greater viability in loss lines
CALCIUM CHANNEL BLOCKER	11q	BREAST	0.00010119	0.024471476	Greater viability in loss lines
KAINATE RECEPTOR ANTAGONIST	19p	LUNG	0.000101854	0.024607399	Greater viability in loss lines
BRUTON'S TYROSINE KINASE (BTK) INHIBITOR	14q	HAEMATOPOIETIC_AND_LYMPHOID_TISSUE	0.000102313	0.024693337	Greater viability in loss lines
TUBULIN POLYMERIZATION INHIBITOR	19p	ENDOMETRIUM	0.000102414	0.024693337	Greater viability in loss lines
CALCINEURIN INHIBITOR	9q	SKIN	0.000103078	0.024828607	Lower viability in loss lines
BROMODOMAIN INHIBITOR	11p	OESOPHAGUS	0.000103873	0.02499503	Greater viability in loss lines
HDAC INHIBITOR	3p	STOMACH	0.000104959	0.025231348	Greater viability in loss lines
HMGCR INHIBITOR	21q	LIVER	0.000105478	0.025330955	Greater viability in loss lines
RAF INHIBITOR	6p	STOMACH	0.000106536	0.02555945	Greater viability in loss lines
VITAMIN D RECEPTOR AGONIST	11p	OESOPHAGUS	0.000106828	0.025604062	Greater viability in loss lines
VITAMIN D RECEPTOR AGONIST	4q	OVARY	0.000107608	0.025756667	Lower viability in loss lines
TUBULIN POLYMERIZATION INHIBITOR	16q	STOMACH	0.000107726	0.025756667	Lower viability in loss lines
DNA DIRECTED DNA POLYMERASE INHIBITOR	11p	LUNG	0.000107784	0.025756667	Lower viability in loss lines
LIM KINASE INHIBITOR	14q	SKIN	0.000107991	0.025780703	Greater viability in loss lines
HDAC INHIBITOR	4p	PROSTATE	0.000109689	0.025880066	Greater viability in loss lines
HDAC INHIBITOR	4q	PROSTATE	0.000109689	0.025880066	Greater viability in loss lines
HDAC INHIBITOR	6q	PROSTATE	0.000109689	0.025880066	Greater viability in loss lines
HDAC INHIBITOR	8p	PROSTATE	0.000109689	0.025880066	Greater viability in loss lines
HDAC INHIBITOR	9q	PROSTATE	0.000109689	0.025880066	Greater viability in loss lines
HDAC INHIBITOR	10p	PROSTATE	0.000109689	0.025880066	Greater viability in loss lines
HDAC INHIBITOR	12p	PROSTATE	0.000109689	0.025880066	Greater viability in loss lines
HDAC INHIBITOR	15q	PROSTATE	0.000109689	0.025880066	Greater viability in loss lines
HDAC INHIBITOR	16q	PROSTATE	0.000109689	0.025880066	Greater viability in loss lines
HDAC INHIBITOR	19q	PROSTATE	0.000109689	0.025880066	Greater viability in loss lines
BONE RESORPTION INHIBITOR	12q	STOMACH	0.000109761	0.025880066	Greater viability in loss lines
PARP INHIBITOR	4p	STOMACH	0.000109825	0.025880066	Lower viability in loss lines
DOPAMINE RECEPTOR ANTAGONIST	5q	LARGE_INTESTINE	0.000109907	0.025880066	Greater viability in loss lines
DOPAMINE RECEPTOR ANTAGONIST	16p	LARGE_INTESTINE	0.000109907	0.025880066	Greater viability in loss lines
BROMODOMAIN INHIBITOR	20q	OESOPHAGUS	0.000110504	0.025995115	Greater viability in loss lines
ADENOSINE RECEPTOR AGONIST	1q	SKIN	0.00011215	0.026328545	Lower viability in loss lines
MEK INHIBITOR	12q	SKIN	0.00011217	0.026328545	Lower viability in loss lines
GLYCOGEN SYNTHASE KINASE INHIBITOR	2p	BREAST	0.000112357	0.026328545	Lower viability in loss lines
GLYCOGEN SYNTHASE KINASE INHIBITOR	2q	BREAST	0.000112357	0.026328545	Lower viability in loss lines
VITAMIN D RECEPTOR AGONIST	10q	OVARY	0.000112532	0.026335305	Lower viability in loss lines
AURORA KINASE INHIBITOR	17p	LUNG	0.000112604	0.026335305	Greater viability in loss lines
JAK INHIBITOR	18p	OESOPHAGUS	0.000112901	0.026357664	Lower viability in loss lines
HMGCR INHIBITOR	16q	BREAST	0.000112937	0.026357664	Lower viability in loss lines
VITAMIN D RECEPTOR AGONIST	9p	PANCREAS	0.000113027	0.026357664	Lower viability in loss lines
GLYCOGEN SYNTHASE KINASE INHIBITOR	8p	SKIN	0.000113551	0.026454528	Lower viability in loss lines
GLUCOCORTICOID RECEPTOR AGONIST	1q	THYROID	0.000113752	0.026475806	Lower viability in loss lines
ENDOTHELIN RECEPTOR ANTAGONIST	11p	STOMACH	0.000114303	0.026558757	Greater viability in loss lines
TUBULIN POLYMERIZATION INHIBITOR	6p	SKIN	0.000114329	0.026558757	Lower viability in loss lines
HDAC INHIBITOR	17q	PANCREAS	0.0001148	0.026642711	Greater viability in loss lines
SYK INHIBITOR	17p	BREAST	0.00011525	0.026721352	Greater viability in loss lines
VITAMIN D RECEPTOR AGONIST	7q	UPPER_AERODIGESTIVE_TRACT	0.000117341	0.027141955	Lower viability in loss lines
VITAMIN D RECEPTOR AGONIST	16q	UPPER_AERODIGESTIVE_TRACT	0.000117341	0.027141955	Lower viability in loss lines
RADIOPAQUE MEDIUM	19q	STOMACH	0.000117401	0.027141955	Greater viability in loss lines
AURORA KINASE INHIBITOR	16p	PANCREAS	0.000118214	0.027303552	Lower viability in loss lines
AURORA KINASE INHIBITOR	20p	KIDNEY	0.000118334	0.027303552	Greater viability in loss lines
AROMATASE INHIBITOR	6q	BILIARY_TRACT	0.000118552	0.027303552	Lower viability in loss lines
AROMATASE INHIBITOR	22q	BILIARY_TRACT	0.000118552	0.027303552	Lower viability in loss lines
MEK INHIBITOR	14q	LUNG	0.00011904	0.027389783	Greater viability in loss lines
CHK INHIBITOR	22q	OESOPHAGUS	0.000119507	0.027460927	Lower viability in loss lines
TUBULIN POLYMERIZATION INHIBITOR	17q	OESOPHAGUS	0.000119576	0.027460927	Greater viability in loss lines
ADENOSINE RECEPTOR AGONIST	17p	CENTRAL_NERVOUS_SYSTEM	0.000120054	0.027544364	Lower viability in loss lines
VITAMIN D RECEPTOR AGONIST	10q	URINARY_TRACT	0.000121926	0.027947492	Greater viability in loss lines
TANKYRASE INHIBITOR	6p	STOMACH	0.000122832	0.02812847	Lower viability in loss lines
KINESIN-LIKE SPINDLE PROTEIN INHIBITOR	18q	STOMACH	0.000123728	0.028306857	Greater viability in loss lines
TUBULIN POLYMERIZATION INHIBITOR	6q	BONE	0.0001247	0.028502249	Greater viability in loss lines
GLUCOCORTICOID RECEPTOR AGONIST	9q	PANCREAS	0.000125109	0.028568683	Lower viability in loss lines
MDM INHIBITOR	19p	LARGE_INTESTINE	0.000126119	0.028771948	Greater viability in loss lines
CYTOCHROME P450 INHIBITOR	16q	OVARY	0.000126266	0.028778363	Greater viability in loss lines
AURORA KINASE INHIBITOR	19p	LARGE_INTESTINE	0.000126478	0.028799524	Greater viability in loss lines
THYMIDYLATE SYNTHASE INHIBITOR	6p	URINARY_TRACT	0.000126641	0.028809522	Lower viability in loss lines
ADRENERGIC RECEPTOR AGONIST	6p	SKIN	0.000126821	0.028823348	Lower viability in loss lines
MTOR INHIBITOR	18q	URINARY_TRACT	0.00012778	0.02901407	Lower viability in loss lines
HMGCR INHIBITOR	17p	OVARY	0.000128245	0.02909219	Greater viability in loss lines
TUBULIN POLYMERIZATION INHIBITOR	10q	BREAST	0.000129422	0.029226725	Lower viability in loss lines
EGFR INHIBITOR	18p	KIDNEY	0.000129426	0.029226725	Greater viability in loss lines
MEK INHIBITOR	8p	KIDNEY	0.000129556	0.029226725	Greater viability in loss lines
VITAMIN D RECEPTOR AGONIST	6p	BILIARY_TRACT	0.000129718	0.029226725	Greater viability in loss lines
VITAMIN D RECEPTOR AGONIST	10q	BILIARY_TRACT	0.000129718	0.029226725	Greater viability in loss lines
VITAMIN D RECEPTOR AGONIST	20p	BILIARY_TRACT	0.000129718	0.029226725	Greater viability in loss lines
MTOR INHIBITOR	14q	LUNG	0.000129737	0.029226725	Greater viability in loss lines
CHK INHIBITOR	6q	CENTRAL_NERVOUS_SYSTEM	0.000129806	0.029226725	Greater viability in loss lines
PROGESTERONE RECEPTOR AGONIST	3q	STOMACH	0.000129927	0.029226725	Greater viability in loss lines
VITAMIN D RECEPTOR AGONIST	1p	THYROID	0.000130515	0.029284889	Lower viability in loss lines
VITAMIN D RECEPTOR AGONIST	9q	THYROID	0.000130515	0.029284889	Lower viability in loss lines
AURORA KINASE INHIBITOR	9p	UPPER_AERODIGESTIVE_TRACT	0.000130637	0.029284889	Lower viability in loss lines
BROMODOMAIN INHIBITOR	4p	SKIN	0.000130724	0.029284889	Lower viability in loss lines
EGFR INHIBITOR	5q	BREAST	0.000130794	0.029284889	Greater viability in loss lines
RAF INHIBITOR	11p	STOMACH	0.000130913	0.029284889	Greater viability in loss lines
MTOR INHIBITOR	15q	URINARY_TRACT	0.00013133	0.029351018	Greater viability in loss lines
BROMODOMAIN INHIBITOR	3q	HAEMATOPOIETIC_AND_LYMPHOID_TISSUE	0.000131581	0.029379978	Lower viability in loss lines
SEROTONIN RECEPTOR ANTAGONIST	19p	BONE	0.000131767	0.029380576	Greater viability in loss lines
BROMODOMAIN INHIBITOR	21q	OESOPHAGUS	0.000131889	0.029380576	Greater viability in loss lines
ARYL HYDROCARBON RECEPTOR AGONIST	12p	SKIN	0.000131948	0.029380576	Greater viability in loss lines
MONOPOLAR SPINDLE 1 KINASE INHIBITOR	9p	LIVER	0.000133868	0.029780547	Lower viability in loss lines
RHO ASSOCIATED KINASE INHIBITOR	3p	BILIARY_TRACT	0.000134605	0.029807294	Lower viability in loss lines
RHO ASSOCIATED KINASE INHIBITOR	9q	BILIARY_TRACT	0.000134605	0.029807294	Lower viability in loss lines
RHO ASSOCIATED KINASE INHIBITOR	11p	BILIARY_TRACT	0.000134605	0.029807294	Lower viability in loss lines
RHO ASSOCIATED KINASE INHIBITOR	11q	BILIARY_TRACT	0.000134605	0.029807294	Lower viability in loss lines
RHO ASSOCIATED KINASE INHIBITOR	15q	BILIARY_TRACT	0.000134605	0.029807294	Lower viability in loss lines
EPOXIDE HYDOLASE INHIBITOR	4q	LUNG	0.000135579	0.029995524	Greater viability in loss lines
RAF INHIBITOR	13q	THYROID	0.000136076	0.030063563	Lower viability in loss lines
MDM INHIBITOR	8p	STOMACH	0.000136136	0.030063563	Greater viability in loss lines
PROSTAGLANDIN INHIBITOR	6p	STOMACH	0.000136596	0.030137727	Greater viability in loss lines
MET INHIBITOR	2q	LUNG	0.000136828	0.030161355	Lower viability in loss lines
HELICASE PRIMASE INHIBITOR	5q	LUNG	0.000137524	0.030268425	Lower viability in loss lines
EGFR INHIBITOR	12q	PANCREAS	0.000137564	0.030268425	Lower viability in loss lines
AURORA KINASE INHIBITOR	16p	BONE	0.000138184	0.03031258	Lower viability in loss lines
PROTEASOME INHIBITOR	8p	PLEURA	0.000138257	0.03031258	Greater viability in loss lines
EGFR INHIBITOR	3q	LIVER	0.000138257	0.03031258	Greater viability in loss lines
MEMBRANE PERMEABILITY ENHANCER	10p	HAEMATOPOIETIC_AND_LYMPHOID_TISSUE	0.000138267	0.03031258	Greater viability in loss lines
ADRENERGIC RECEPTOR AGONIST	16q	OVARY	0.000138652	0.03036933	Greater viability in loss lines
JAK INHIBITOR	19p	BREAST	0.000139184	0.030458396	Greater viability in loss lines
RAF INHIBITOR	10p	BILIARY_TRACT	0.000139507	0.030501475	Lower viability in loss lines
GLUCOCORTICOID RECEPTOR AGONIST	1q	PANCREAS	0.000141986	0.031015361	Lower viability in loss lines
EGFR INHIBITOR	20q	LUNG	0.000143573	0.031333657	Greater viability in loss lines
SYK INHIBITOR	18q	LARGE_INTESTINE	0.00014402	0.031402868	Greater viability in loss lines
DOPAMINE RECEPTOR ANTAGONIST	2p	CENTRAL_NERVOUS_SYSTEM	0.000144384	0.031425273	Lower viability in loss lines
HMGCR INHIBITOR	11p	CENTRAL_NERVOUS_SYSTEM	0.000144461	0.031425273	Lower viability in loss lines
ARYL HYDROCARBON RECEPTOR AGONIST	16p	SKIN	0.000144513	0.031425273	Greater viability in loss lines
BROMODOMAIN INHIBITOR	16p	SOFT_TISSUE	0.000145035	0.031510334	Greater viability in loss lines
CYCLIC GMP-AMP SYNTHASE INHIBITOR	10p	CENTRAL_NERVOUS_SYSTEM	0.000145732	0.031633502	Greater viability in loss lines
BROMODOMAIN INHIBITOR	20p	HAEMATOPOIETIC_AND_LYMPHOID_TISSUE	0.000147023	0.031884892	Greater viability in loss lines
MEMBRANE PERMEABILITY INHIBITOR	1p	LARGE_INTESTINE	0.000147376	0.031932942	Greater viability in loss lines
GAMMA SECRETASE INHIBITOR	19p	PANCREAS	0.000148647	0.032172534	Lower viability in loss lines
METHIONINE AMINOPEPTIDASE INHIBITOR	9p	LIVER	0.000148748	0.032172534	Lower viability in loss lines
VITAMIN D RECEPTOR AGONIST	15q	OVARY	0.00014899	0.032195903	Lower viability in loss lines
JAK INHIBITOR	15q	BREAST	0.000149342	0.03224314	Lower viability in loss lines
TUBULIN POLYMERIZATION INHIBITOR	9p	PANCREAS	0.000150614	0.032488833	Lower viability in loss lines
EGFR INHIBITOR	3q	STOMACH	0.000150902	0.032521844	Greater viability in loss lines
TUBULIN POLYMERIZATION INHIBITOR	8q	PLEURA	0.000151064	0.032527852	Greater viability in loss lines
HMGCR INHIBITOR	1q	SKIN	0.00015149	0.032590391	Lower viability in loss lines
BROMODOMAIN INHIBITOR	8p	PLEURA	0.000151772	0.032621963	Greater viability in loss lines
GLUCOCORTICOID RECEPTOR AGONIST	15q	LARGE_INTESTINE	0.000152181	0.032680915	Lower viability in loss lines
GAMMA SECRETASE INHIBITOR	16q	OVARY	0.000152973	0.032811996	Greater viability in loss lines
ADRENERGIC RECEPTOR ANTAGONIST	22q	LARGE_INTESTINE	0.000153063	0.032811996	Greater viability in loss lines
PHOSPHORYLASE INHIBITOR	4q	SKIN	0.000153349	0.032844151	Greater viability in loss lines
THYMIDYLATE SYNTHASE INHIBITOR	12p	STOMACH	0.000153487	0.032844559	Greater viability in loss lines
GLUCOCORTICOID RECEPTOR AGONIST	9p	OESOPHAGUS	0.00015367	0.032854562	Greater viability in loss lines
QUORUM SENSING SIGNALING INHIBITOR	9q	LUNG	0.000154434	0.03298877	Lower viability in loss lines
TOPOISOMERASE INHIBITOR	9p	LIVER	0.000156749	0.033453811	Lower viability in loss lines
GLUCOCORTICOID RECEPTOR AGONIST	15q	OVARY	0.000157544	0.033586619	Lower viability in loss lines
BROMODOMAIN INHIBITOR	11q	LUNG	0.000157687	0.033586619	Lower viability in loss lines
RIPK INHIBITOR	20p	LUNG	0.000157789	0.033586619	Lower viability in loss lines
RAF INHIBITOR	13q	SKIN	0.00015807	0.033616792	Greater viability in loss lines
PLK INHIBITOR	11p	LUNG	0.000158336	0.033643727	Lower viability in loss lines
MAP KINASE INHIBITOR	15q	THYROID	0.000158687	0.033688724	Lower viability in loss lines
TUBULIN POLYMERIZATION INHIBITOR	19q	OVARY	0.00016041	0.034022049	Lower viability in loss lines
AURORA KINASE INHIBITOR	3p	URINARY_TRACT	0.000160538	0.034022049	Lower viability in loss lines
IGF-1 INHIBITOR	6p	SKIN	0.000161279	0.034149081	Lower viability in loss lines
AURORA KINASE INHIBITOR	9q	LIVER	0.000162766	0.034433794	Lower viability in loss lines
TUBULIN POLYMERIZATION INHIBITOR	11q	PLEURA	0.000163838	0.034630124	Greater viability in loss lines
AURORA KINASE INHIBITOR	1q	SOFT_TISSUE	0.000166084	0.035043665	Greater viability in loss lines
AURORA KINASE INHIBITOR	21q	SOFT_TISSUE	0.000166084	0.035043665	Greater viability in loss lines
AURORA KINASE INHIBITOR	4q	SKIN	0.000166307	0.035060098	Lower viability in loss lines
HMGCR INHIBITOR	11q	URINARY_TRACT	0.000166826	0.035138678	Lower viability in loss lines
MUCUS PROTECTING AGENT	13q	STOMACH	0.000167452	0.035239844	Lower viability in loss lines
MEK INHIBITOR	20p	ENDOMETRIUM	0.000168779	0.03548822	Greater viability in loss lines
MEK INHIBITOR	1p	PANCREAS	0.000169085	0.035521671	Greater viability in loss lines
RHO ASSOCIATED KINASE INHIBITOR	6p	KIDNEY	0.00017239	0.036184592	Greater viability in loss lines
GLUCOSE DEPENDENT INSULINOTROPIC RECEPTOR AGONIST	15q	LARGE_INTESTINE	0.000174178	0.036528071	Lower viability in loss lines
AURORA KINASE INHIBITOR	14q	LUNG	0.000174703	0.036606337	Greater viability in loss lines
MICROTUBULE INHIBITOR	11p	PANCREAS	0.000175868	0.036818558	Greater viability in loss lines
MTOR INHIBITOR	18q	LARGE_INTESTINE	0.000176197	0.036855498	Greater viability in loss lines
AURORA KINASE INHIBITOR	16p	BREAST	0.00017664	0.036916278	Lower viability in loss lines
TUBULIN POLYMERIZATION INHIBITOR	20p	ENDOMETRIUM	0.000177135	0.03698763	Greater viability in loss lines
CYCLOOXYGENASE INHIBITOR	5p	LUNG	0.000177814	0.037097461	Greater viability in loss lines
ALDOSE REDUCTASE INHIBITOR	3p	STOMACH	0.000178361	0.037160773	Lower viability in loss lines
BRUTON'S TYROSINE KINASE (BTK) INHIBITOR	15q	LUNG	0.000178425	0.037160773	Lower viability in loss lines
KINESIN-LIKE SPINDLE PROTEIN INHIBITOR	11p	PANCREAS	0.000178871	0.03722144	Greater viability in loss lines
MTOR INHIBITOR	5p	LARGE_INTESTINE	0.000179147	0.03724687	Lower viability in loss lines
AURORA KINASE INHIBITOR	13q	SKIN	0.000180483	0.037492229	Lower viability in loss lines
PROTEASOME INHIBITOR	16q	LUNG	0.000180638	0.037492229	Greater viability in loss lines
SURVIVIN INHIBITOR	11q	BREAST	0.000181972	0.037736857	Greater viability in loss lines
AURORA KINASE INHIBITOR	1p	OESOPHAGUS	0.00018361	0.038043781	Greater viability in loss lines
MDM INHIBITOR	1p	LARGE_INTESTINE	0.000185217	0.03834387	Greater viability in loss lines
MICROTUBULE INHIBITOR	8p	STOMACH	0.000185531	0.038376054	Greater viability in loss lines
MICROTUBULE INHIBITOR	2p	STOMACH	0.000185817	0.038381212	Greater viability in loss lines
GLUCOCORTICOID RECEPTOR AGONIST	19p	ENDOMETRIUM	0.000185874	0.038381212	Lower viability in loss lines
SEROTONIN RECEPTOR ANTAGONIST	16p	OVARY	0.00018613	0.038389536	Greater viability in loss lines
MEK INHIBITOR	20p	STOMACH	0.000186232	0.038389536	Lower viability in loss lines
VITAMIN D RECEPTOR AGONIST	18q	KIDNEY	0.00018649	0.038409981	Greater viability in loss lines
P38 MAPK INHIBITOR	3q	LIVER	0.000186785	0.038437879	Greater viability in loss lines
ACETYLCHOLINE RECEPTOR AGONIST	6p	OESOPHAGUS	0.000187212	0.03849297	Greater viability in loss lines
PROGESTERONE RECEPTOR AGONIST	6p	STOMACH	0.000187656	0.03854507	Greater viability in loss lines
MDM INHIBITOR	4p	LIVER	0.000187807	0.03854507	Lower viability in loss lines
TOLL-LIKE RECEPTOR AGONIST	17p	CENTRAL_NERVOUS_SYSTEM	0.000187944	0.03854507	Lower viability in loss lines
MTOR INHIBITOR	9p	LIVER	0.000188344	0.038594353	Lower viability in loss lines
XIAP INHIBITOR	16p	URINARY_TRACT	0.000189163	0.038708145	Lower viability in loss lines
ADRENERGIC RECEPTOR ANTAGONIST	18q	LARGE_INTESTINE	0.00018922	0.038708145	Greater viability in loss lines
HEC1 INHIBITOR	16q	LUNG	0.000189648	0.038763049	Lower viability in loss lines
TUBULIN POLYMERIZATION INHIBITOR	21q	STOMACH	0.000190775	0.038945179	Greater viability in loss lines
STEAROYL-COA DESATURASE INHIBITOR	8p	LIVER	0.000190862	0.038945179	Greater viability in loss lines
RHO ASSOCIATED KINASE INHIBITOR	22q	LARGE_INTESTINE	0.000191514	0.039045285	Greater viability in loss lines
HMGCR INHIBITOR	11p	OVARY	0.0001941	0.039539168	Greater viability in loss lines
GABA RECEPTOR MODULATOR	10q	HAEMATOPOIETIC_AND_LYMPHOID_TISSUE	0.000194531	0.039593518	Lower viability in loss lines
MEK INHIBITOR	17p	THYROID	0.000194713	0.039597208	Lower viability in loss lines
DEHYDROGENASE INHIBITOR	17p	STOMACH	0.000196256	0.039853877	Greater viability in loss lines
BROMODOMAIN INHIBITOR	14q	CENTRAL_NERVOUS_SYSTEM	0.000196305	0.039853877	Greater viability in loss lines
HMGCR INHIBITOR	6q	PLEURA	0.000196914	0.039944045	Greater viability in loss lines
TUBULIN POLYMERIZATION INHIBITOR	15q	LIVER	0.000197124	0.039952947	Lower viability in loss lines
AURORA KINASE INHIBITOR	6p	CENTRAL_NERVOUS_SYSTEM	0.00019734	0.039963286	Greater viability in loss lines
MUCOLYTIC AGENT	21q	STOMACH	0.000198401	0.040102853	Greater viability in loss lines
GLYCOGEN SYNTHASE KINASE INHIBITOR	15q	LUNG	0.000198468	0.040102853	Lower viability in loss lines
GAMMA SECRETASE INHIBITOR	18p	PANCREAS	0.000198527	0.040102853	Lower viability in loss lines
ADRENERGIC RECEPTOR AGONIST	2q	SKIN	0.000199702	0.040306524	Lower viability in loss lines
VITAMIN D RECEPTOR AGONIST	19q	LUNG	0.000200018	0.040336435	Lower viability in loss lines
MTOR INHIBITOR	22q	OESOPHAGUS	0.00020074	0.040448264	Lower viability in loss lines
AURORA KINASE INHIBITOR	6q	CENTRAL_NERVOUS_SYSTEM	0.000201037	0.040474514	Greater viability in loss lines
RAF INHIBITOR	19q	LUNG	0.000201668	0.040567654	Lower viability in loss lines
PLK INHIBITOR	6q	CENTRAL_NERVOUS_SYSTEM	0.0002022	0.040599084	Greater viability in loss lines
MEK INHIBITOR	8p	CENTRAL_NERVOUS_SYSTEM	0.000202222	0.040599084	Greater viability in loss lines
GAMMA SECRETASE INHIBITOR	2q	LUNG	0.000202482	0.040599084	Lower viability in loss lines
BROMODOMAIN INHIBITOR	2p	THYROID	0.000202496	0.040599084	Greater viability in loss lines
RHO ASSOCIATED KINASE INHIBITOR	3p	OVARY	0.000203577	0.040768768	Greater viability in loss lines
KINESIN-LIKE SPINDLE PROTEIN INHIBITOR	12p	STOMACH	0.00020368	0.040768768	Greater viability in loss lines
RHO ASSOCIATED KINASE INHIBITOR	4q	KIDNEY	0.000204127	0.040824472	Lower viability in loss lines
RHO ASSOCIATED KINASE INHIBITOR	7q	PANCREAS	0.000204723	0.040893918	Lower viability in loss lines
ESTROGEN RECEPTOR ANTAGONIST	17q	LIVER	0.000204813	0.040893918	Lower viability in loss lines
HDAC INHIBITOR	8p	PANCREAS	0.000208081	0.04147037	Greater viability in loss lines
TOPOISOMERASE INHIBITOR	17p	OVARY	0.000208288	0.04147037	Greater viability in loss lines
P38 MAPK INHIBITOR	7q	BONE	0.000208438	0.04147037	Greater viability in loss lines
GLUCOCORTICOID RECEPTOR AGONIST	2q	OESOPHAGUS	0.000208559	0.04147037	Greater viability in loss lines
GLUCOCORTICOID RECEPTOR AGONIST	7q	OESOPHAGUS	0.000208559	0.04147037	Greater viability in loss lines
EGFR INHIBITOR	19q	BREAST	0.000208936	0.041511336	Greater viability in loss lines
BROMODOMAIN INHIBITOR	22q	UPPER_AERODIGESTIVE_TRACT	0.00020946	0.041581097	Lower viability in loss lines
ANGIOTENSIN RECEPTOR AGONIST	4q	LIVER	0.000210356	0.041724802	Greater viability in loss lines
JAK INHIBITOR	12p	SKIN	0.000210709	0.041760472	Greater viability in loss lines
HMGCR INHIBITOR	3p	OVARY	0.000211514	0.041863241	Greater viability in loss lines
EGFR INHIBITOR	20p	BILIARY_TRACT	0.000211574	0.041863241	Lower viability in loss lines
GLUTAMATE RECEPTOR AGONIST	17q	OESOPHAGUS	0.00021255	0.04202196	Greater viability in loss lines
MTOR INHIBITOR	11p	LUNG	0.000214383	0.042349622	Lower viability in loss lines
ALDOSE REDUCTASE INHIBITOR	11p	STOMACH	0.000215039	0.04242146	Lower viability in loss lines
GLYCOGEN SYNTHASE KINASE INHIBITOR	5q	SKIN	0.000215098	0.04242146	Greater viability in loss lines
PROGESTERONE RECEPTOR AGONIST	17p	BREAST	0.000216205	0.042591688	Greater viability in loss lines
BROMODOMAIN INHIBITOR	9p	PLEURA	0.000216821	0.042591688	Lower viability in loss lines
BROMODOMAIN INHIBITOR	18q	PLEURA	0.000216821	0.042591688	Lower viability in loss lines
MEK INHIBITOR	9q	ENDOMETRIUM	0.000216842	0.042591688	Greater viability in loss lines
MEK INHIBITOR	17p	ENDOMETRIUM	0.000216842	0.042591688	Greater viability in loss lines
HDAC INHIBITOR	13q	LUNG	0.000217987	0.042781839	Lower viability in loss lines
GABA RECEPTOR MODULATOR	17p	SKIN	0.000218301	0.042800387	Lower viability in loss lines
MONOPOLAR SPINDLE 1 KINASE INHIBITOR	22q	SKIN	0.000218436	0.042800387	Lower viability in loss lines
PHOSPHODIESTERASE INHIBITOR	18q	SKIN	0.000219963	0.043064625	Lower viability in loss lines
BACTERIAL 30S RIBOSOMAL SUBUNIT INHIBITOR	3p	URINARY_TRACT	0.000220761	0.043185858	Lower viability in loss lines
EGFR INHIBITOR	8p	STOMACH	0.000221879	0.043353851	Greater viability in loss lines
DEHYDROGENASE INHIBITOR	9p	LIVER	0.000221979	0.043353851	Lower viability in loss lines
TUBULIN POLYMERIZATION INHIBITOR	6q	THYROID	0.000222545	0.043429361	Lower viability in loss lines
CANNABINOID RECEPTOR AGONIST	16q	OVARY	0.000223881	0.043654784	Greater viability in loss lines
PHOSPHODIESTERASE INHIBITOR	1p	BREAST	0.000224514	0.04374284	Greater viability in loss lines
CYCLOOXYGENASE INHIBITOR	3q	STOMACH	0.000224721	0.043747862	Greater viability in loss lines
ANDROGEN RECEPTOR MODULATOR	1p	URINARY_TRACT	0.000224901	0.043747862	Greater viability in loss lines
EGFR INHIBITOR	20p	ENDOMETRIUM	0.00022607	0.043879605	Greater viability in loss lines
MICROTUBULE INHIBITOR	2q	THYROID	0.000226305	0.043879605	Greater viability in loss lines
MICROTUBULE INHIBITOR	11p	THYROID	0.000226305	0.043879605	Greater viability in loss lines
MICROTUBULE INHIBITOR	11q	THYROID	0.000226305	0.043879605	Greater viability in loss lines
MICROTUBULE INHIBITOR	4p	ENDOMETRIUM	0.000228638	0.044296325	Greater viability in loss lines
MICROTUBULE INHIBITOR	9p	HAEMATOPOIETIC_AND_LYMPHOID_TISSUE	0.000228868	0.044305469	Greater viability in loss lines
DOPAMINE RECEPTOR ANTAGONIST	16p	OVARY	0.000229433	0.044379287	Greater viability in loss lines
SMOOTHENED RECEPTOR AGONIST	1p	PANCREAS	0.00023026	0.044503468	Lower viability in loss lines
MDM INHIBITOR	18p	STOMACH	0.000230456	0.044505858	Greater viability in loss lines
CYCLOOXYGENASE INHIBITOR	6q	OVARY	0.000230724	0.044522074	Greater viability in loss lines
TUBULIN POLYMERIZATION INHIBITOR	6p	URINARY_TRACT	0.000231193	0.044561943	Lower viability in loss lines
ANTITHYROID AGENT	11q	SKIN	0.0002313	0.044561943	Lower viability in loss lines
MTOR INHIBITOR	10q	OESOPHAGUS	0.000232148	0.044689629	Lower viability in loss lines
MICROTUBULE STABILIZING AGENT	16q	LUNG	0.000232599	0.044740926	Greater viability in loss lines
HDAC INHIBITOR	3q	LIVER	0.000233791	0.044934407	Greater viability in loss lines
TANKYRASE INHIBITOR	18p	PLEURA	0.000234102	0.04495841	Lower viability in loss lines
AURORA KINASE INHIBITOR	8p	LARGE_INTESTINE	0.000234482	0.044990439	Greater viability in loss lines
EGFR INHIBITOR	18p	BREAST	0.000234694	0.044990439	Greater viability in loss lines
MTOR INHIBITOR	17p	OVARY	0.000234957	0.044990439	Greater viability in loss lines
MICROTUBULE INHIBITOR	10p	STOMACH	0.000235014	0.044990439	Greater viability in loss lines
VITAMIN D RECEPTOR AGONIST	18p	URINARY_TRACT	0.000236209	0.045183498	Lower viability in loss lines
DEHYDROGENASE INHIBITOR	3p	STOMACH	0.000236892	0.04527822	Greater viability in loss lines
BROMODOMAIN INHIBITOR	2p	SKIN	0.000238136	0.045422888	Lower viability in loss lines
GLYCOGEN SYNTHASE KINASE INHIBITOR	4p	LARGE_INTESTINE	0.000238432	0.045422888	Greater viability in loss lines
MEK INHIBITOR	21q	BREAST	0.000238857	0.045422888	Greater viability in loss lines
GLUCOCORTICOID RECEPTOR AGONIST	18q	KIDNEY	0.000238915	0.045422888	Lower viability in loss lines
BROMODOMAIN INHIBITOR	1q	THYROID	0.000239131	0.045422888	Greater viability in loss lines
TUBULIN POLYMERIZATION INHIBITOR	10p	ENDOMETRIUM	0.000239249	0.045422888	Greater viability in loss lines
JAK INHIBITOR	9p	SKIN	0.000239297	0.045422888	Greater viability in loss lines
CALCIUM-ACTIVATED POTASSIUM CHANNEL ACTIVATOR	9p	OESOPHAGUS	0.000239391	0.045422888	Greater viability in loss lines
RAF INHIBITOR	11q	PANCREAS	0.000239506	0.045422888	Greater viability in loss lines
CYCLOOXYGENASE INHIBITOR	17p	OVARY	0.000239529	0.045422888	Greater viability in loss lines
MEK INHIBITOR	9q	LUNG	0.000239823	0.045442973	Greater viability in loss lines
TGF BETA RECEPTOR INHIBITOR	20p	SKIN	0.000240321	0.045501713	Greater viability in loss lines
ANTIARRHYTHMIC MEDICATION	16p	LUNG	0.000240736	0.045544465	Greater viability in loss lines
AKT INHIBITOR	4q	URINARY_TRACT	0.000241955	0.045735793	Lower viability in loss lines
IKK INHIBITOR	10p	LARGE_INTESTINE	0.00024217	0.045735793	Greater viability in loss lines
MICROTUBULE STABILIZING AGENT	10p	URINARY_TRACT	0.000242315	0.045735793	Lower viability in loss lines
TUBULIN POLYMERIZATION INHIBITOR	5q	LARGE_INTESTINE	0.000242987	0.045765588	Greater viability in loss lines
TUBULIN POLYMERIZATION INHIBITOR	16p	LARGE_INTESTINE	0.000242987	0.045765588	Greater viability in loss lines
MUCUS PROTECTING AGENT	9q	STOMACH	0.000243041	0.045765588	Lower viability in loss lines
BROMODOMAIN INHIBITOR	22q	HAEMATOPOIETIC_AND_LYMPHOID_TISSUE	0.000243444	0.045805816	Greater viability in loss lines
DOPAMINE RECEPTOR AGONIST	4p	PANCREAS	0.000244184	0.045909338	Lower viability in loss lines
P38 MAPK INHIBITOR	8q	LUNG	0.000244865	0.046001557	Lower viability in loss lines
GLUCOCORTICOID RECEPTOR AGONIST	19p	URINARY_TRACT	0.000246396	0.046226111	Lower viability in loss lines
EGFR INHIBITOR	3p	URINARY_TRACT	0.000246443	0.046226111	Lower viability in loss lines
TOPOISOMERASE INHIBITOR	10q	LUNG	0.000246701	0.046227269	Greater viability in loss lines
SYK INHIBITOR	18q	OVARY	0.000246832	0.046227269	Greater viability in loss lines
TUBULIN POLYMERIZATION INHIBITOR	15q	BREAST	0.000249345	0.046661701	Lower viability in loss lines
HISTONE LYSINE METHYLTRANSFERASE INHIBITOR	10p	URINARY_TRACT	0.000249717	0.046695167	Lower viability in loss lines
GLUCOCORTICOID RECEPTOR AGONIST	17p	PLEURA	0.000250046	0.046720431	Greater viability in loss lines
FGFR INHIBITOR	8p	STOMACH	0.00025095	0.046852779	Greater viability in loss lines
SEROTONIN RECEPTOR AGONIST	17q	OESOPHAGUS	0.000251142	0.046852779	Greater viability in loss lines
RAF INHIBITOR	8p	URINARY_TRACT	0.0002514	0.046864812	Lower viability in loss lines
ANTIMALARIAL AGENT	4p	LIVER	0.000251859	0.046914212	Lower viability in loss lines
MEK INHIBITOR	6p	CENTRAL_NERVOUS_SYSTEM	0.000252217	0.046923386	Lower viability in loss lines
EGFR INHIBITOR	10p	URINARY_TRACT	0.000252297	0.046923386	Lower viability in loss lines
MEK INHIBITOR	7p	BREAST	0.000253959	0.04719613	Greater viability in loss lines
MONOCARBOXYLATE TRANSPORTER INHIBITOR	13q	SKIN	0.000254413	0.047244161	Lower viability in loss lines
BROMODOMAIN INHIBITOR	6p	BILIARY_TRACT	0.000256693	0.047579326	Greater viability in loss lines
BROMODOMAIN INHIBITOR	10q	BILIARY_TRACT	0.000256693	0.047579326	Greater viability in loss lines
VITAMIN D RECEPTOR AGONIST	3p	THYROID	0.000256809	0.047579326	Lower viability in loss lines
ADRENERGIC RECEPTOR AGONIST	18q	SKIN	0.000257397	0.047642637	Lower viability in loss lines
RHO ASSOCIATED KINASE INHIBITOR	17q	LIVER	0.000257545	0.047642637	Greater viability in loss lines
5 ALPHA REDUCTASE INHIBITOR	18q	LARGE_INTESTINE	0.000257822	0.047657353	Greater viability in loss lines
HSP INHIBITOR	7p	BREAST	0.000258023	0.047658142	Greater viability in loss lines
PLK INHIBITOR	22q	LARGE_INTESTINE	0.000258911	0.047785647	Greater viability in loss lines
SYK INHIBITOR	9p	URINARY_TRACT	0.000260406	0.048024859	Lower viability in loss lines
MEK INHIBITOR	4q	SKIN	0.000261228	0.048139766	Lower viability in loss lines
FOCAL ADHESION KINASE INHIBITOR	9p	LIVER	0.000261547	0.048161751	Lower viability in loss lines
ENTEROVIRUS CAPSID INHIBITOR	9q	LUNG	0.00026293	0.048379564	Greater viability in loss lines
VITAMIN D RECEPTOR AGONIST	18q	CENTRAL_NERVOUS_SYSTEM	0.000264677	0.04866384	Greater viability in loss lines
MDM INHIBITOR	4q	SOFT_TISSUE	0.000266668	0.048955403	Greater viability in loss lines
MDM INHIBITOR	18p	SOFT_TISSUE	0.000266668	0.048955403	Greater viability in loss lines
VITAMIN D RECEPTOR AGONIST	4q	BILIARY_TRACT	0.000268967	0.049340088	Lower viability in loss lines
TUBULIN POLYMERIZATION INHIBITOR	10p	LARGE_INTESTINE	0.000271021	0.049656177	Greater viability in loss lines
ADRENERGIC RECEPTOR ANTAGONIST	18p	URINARY_TRACT	0.000271102	0.049656177	Lower viability in loss lines
GLUCOCORTICOID RECEPTOR AGONIST	5q	LIVER	0.000272772	0.049886582	Greater viability in loss lines
GLUCOCORTICOID RECEPTOR AGONIST	10q	LIVER	0.000272772	0.049886582	Greater viability in loss lines
BCL INHIBITOR	11q	BREAST	0.000275051	0.050265195	Greater viability in loss lines
TUBULIN POLYMERIZATION INHIBITOR	7q	PANCREAS	0.000275477	0.050305146	Lower viability in loss lines
HSP INHIBITOR	18q	AUTONOMIC_GANGLIA	0.000276295	0.050416379	Lower viability in loss lines
RHO ASSOCIATED KINASE INHIBITOR	17p	OESOPHAGUS	0.000276674	0.050418363	Greater viability in loss lines
KINESIN-LIKE SPINDLE PROTEIN INHIBITOR	10p	CENTRAL_NERVOUS_SYSTEM	0.000276779	0.050418363	Lower viability in loss lines
EGFR INHIBITOR	1p	UPPER_AERODIGESTIVE_TRACT	0.000277009	0.050418363	Greater viability in loss lines
BONE RESORPTION INHIBITOR	8p	THYROID	0.000277141	0.050418363	Lower viability in loss lines
GAMMA SECRETASE INHIBITOR	15q	THYROID	0.000277442	0.050435144	Lower viability in loss lines
EGFR INHIBITOR	2p	STOMACH	0.000277787	0.050459958	Lower viability in loss lines
DNA ALKYLATING AGENT	16p	STOMACH	0.000279094	0.05064527	Lower viability in loss lines
HMGCR INHIBITOR	21q	SKIN	0.000279227	0.05064527	Lower viability in loss lines
VEGFR INHIBITOR	22q	LARGE_INTESTINE	0.000280247	0.050792224	Greater viability in loss lines
MEK INHIBITOR	8q	OVARY	0.000281999	0.051071439	Greater viability in loss lines
HSP INHIBITOR	6p	OVARY	0.000282261	0.051080623	Greater viability in loss lines
SYK INHIBITOR	22q	LARGE_INTESTINE	0.000282539	0.051092644	Greater viability in loss lines
MICROTUBULE INHIBITOR	10p	OESOPHAGUS	0.000282972	0.051120449	Lower viability in loss lines
DNA INTERCALATING AGENT	17p	HAEMATOPOIETIC_AND_LYMPHOID_TISSUE	0.000283116	0.051120449	Greater viability in loss lines
HISTAMINE RECEPTOR AGONIST	18q	KIDNEY	0.00028519	0.051423391	Greater viability in loss lines
LEUKOTRIENE RECEPTOR ANTAGONIST	2p	SKIN	0.00028522	0.051423391	Lower viability in loss lines
MET INHIBITOR	11p	LUNG	0.000285667	0.051465586	Lower viability in loss lines
DEHYDROGENASE INHIBITOR	18p	AUTONOMIC_GANGLIA	0.000286517	0.05158032	Lower viability in loss lines
HDAC INHIBITOR	4p	PANCREAS	0.000287461	0.051705118	Lower viability in loss lines
KATP ACTIVATOR	10p	PANCREAS	0.000287638	0.051705118	Greater viability in loss lines
GLUCOCORTICOID RECEPTOR AGONIST	10p	OESOPHAGUS	0.000289348	0.051951976	Greater viability in loss lines
HMGCR INHIBITOR	6q	LUNG	0.000289442	0.051951976	Greater viability in loss lines
RAF INHIBITOR	13q	ENDOMETRIUM	0.000289842	0.051955101	Greater viability in loss lines
INTERLEUKIN RECEPTOR AGONIST	10p	LUNG	0.000289889	0.051955101	Lower viability in loss lines
ESTROGEN RECEPTOR AGONIST	10q	LUNG	0.000290257	0.051963987	Greater viability in loss lines
AURORA KINASE INHIBITOR	10q	LUNG	0.000290547	0.051963987	Greater viability in loss lines
TOPOISOMERASE INHIBITOR	18q	STOMACH	0.000290584	0.051963987	Greater viability in loss lines
TUBULIN POLYMERIZATION INHIBITOR	22q	SKIN	0.000292427	0.05223986	Lower viability in loss lines
EGFR INHIBITOR	13q	SKIN	0.000292559	0.05223986	Lower viability in loss lines
BROMODOMAIN INHIBITOR	10p	OVARY	0.000293056	0.052289859	Greater viability in loss lines
PROGESTERONE RECEPTOR AGONIST	16q	OVARY	0.000294812	0.052564488	Greater viability in loss lines
MTOR INHIBITOR	20p	LARGE_INTESTINE	0.000295987	0.052735069	Greater viability in loss lines
MEK INHIBITOR	4p	BILIARY_TRACT	0.000296423	0.052773774	Greater viability in loss lines
EGFR INHIBITOR	11q	PLEURA	0.000297408	0.052910118	Greater viability in loss lines
CHK INHIBITOR	8q	PLEURA	0.000297661	0.052916279	Greater viability in loss lines
GAMMA SECRETASE INHIBITOR	17p	CENTRAL_NERVOUS_SYSTEM	0.000298569	0.053038662	Lower viability in loss lines
MONOPOLAR SPINDLE 1 KINASE INHIBITOR	18q	STOMACH	0.000298877	0.053054348	Greater viability in loss lines
GLUCOCORTICOID RECEPTOR AGONIST	7p	URINARY_TRACT	0.000300046	0.053222621	Lower viability in loss lines
GLUTAMATE RECEPTOR AGONIST	16q	PLEURA	0.000302544	0.053626345	Greater viability in loss lines
NEPRILYSIN INHIBITOR	12q	PANCREAS	0.00030329	0.053719197	Greater viability in loss lines
ALDOSE REDUCTASE INHIBITOR	6p	STOMACH	0.000303818	0.053728052	Lower viability in loss lines
HMGCR INHIBITOR	1p	LUNG	0.000303948	0.053728052	Greater viability in loss lines
ANDROGEN RECEPTOR AGONIST	17p	BREAST	0.000304007	0.053728052	Greater viability in loss lines
MICROTUBULE INHIBITOR	2p	THYROID	0.000304702	0.053811457	Greater viability in loss lines
AKT INHIBITOR	19p	ENDOMETRIUM	0.000305515	0.053915657	Greater viability in loss lines
VITAMIN D RECEPTOR AGONIST	19q	UPPER_AERODIGESTIVE_TRACT	0.000305881	0.053940941	Lower viability in loss lines
GLUCOCORTICOID RECEPTOR AGONIST	2p	CENTRAL_NERVOUS_SYSTEM	0.000307343	0.054088904	Lower viability in loss lines
HMGCR INHIBITOR	19p	BILIARY_TRACT	0.00030755	0.054088904	Greater viability in loss lines
MTOR INHIBITOR	9p	CENTRAL_NERVOUS_SYSTEM	0.000307745	0.054088904	Greater viability in loss lines
XIAP INHIBITOR	16q	LIVER	0.00030796	0.054088904	Lower viability in loss lines
RHO ASSOCIATED KINASE INHIBITOR	9q	LUNG	0.000308055	0.054088904	Lower viability in loss lines
AKT INHIBITOR	11p	LUNG	0.000308064	0.054088904	Lower viability in loss lines
SYK INHIBITOR	4p	SKIN	0.000309968	0.054383688	Lower viability in loss lines
SYK INHIBITOR	4q	UPPER_AERODIGESTIVE_TRACT	0.000310902	0.054508083	Greater viability in loss lines
MEK INHIBITOR	17p	AUTONOMIC_GANGLIA	0.000311411	0.054557665	Lower viability in loss lines
ADENOSINE RECEPTOR ANTAGONIST	16p	OVARY	0.000313689	0.054916855	Greater viability in loss lines
BROMODOMAIN INHIBITOR	13q	KIDNEY	0.000314246	0.054955119	Lower viability in loss lines
RAF INHIBITOR	21q	ENDOMETRIUM	0.000314431	0.054955119	Greater viability in loss lines
HMGCR INHIBITOR	11q	BREAST	0.000314589	0.054955119	Greater viability in loss lines
GLUCOCORTICOID RECEPTOR AGONIST	6q	UPPER_AERODIGESTIVE_TRACT	0.00031541	0.055058651	Greater viability in loss lines
PROTEASOME INHIBITOR	11q	BONE	0.000317869	0.055415042	Greater viability in loss lines
TUBULIN POLYMERIZATION INHIBITOR	4q	KIDNEY	0.00031791	0.055415042	Lower viability in loss lines
DOPAMINE REUPTAKE INHIBITOR	22q	PLEURA	0.000319189	0.055569864	Lower viability in loss lines
NFKB PATHWAY INHIBITOR	19q	HAEMATOPOIETIC_AND_LYMPHOID_TISSUE	0.000319259	0.055569864	Greater viability in loss lines
MTOR INHIBITOR	19p	URINARY_TRACT	0.000319854	0.055633363	Lower viability in loss lines
ADRENERGIC RECEPTOR AGONIST	1p	LARGE_INTESTINE	0.000320622	0.055726851	Greater viability in loss lines
PROTEASOME INHIBITOR	16p	OVARY	0.000320953	0.055744385	Greater viability in loss lines
GLUCOCORTICOID RECEPTOR AGONIST	21q	BREAST	0.000323114	0.056079311	Lower viability in loss lines
PARP INHIBITOR	10p	BREAST	0.000323591	0.056084216	Lower viability in loss lines
HDAC INHIBITOR	3q	HAEMATOPOIETIC_AND_LYMPHOID_TISSUE	0.00032362	0.056084216	Lower viability in loss lines
HMGCR INHIBITOR	10p	URINARY_TRACT	0.000323861	0.056084216	Lower viability in loss lines
GLUTAMATE RECEPTOR AGONIST	18q	STOMACH	0.000324071	0.056084216	Lower viability in loss lines
DYNAMIN INHIBITOR	14q	KIDNEY	0.000325176	0.056235241	Greater viability in loss lines
P38 MAPK INHIBITOR	18p	OVARY	0.000325515	0.056253576	Lower viability in loss lines
MDM INHIBITOR	3p	LUNG	0.000327328	0.05652642	Greater viability in loss lines
GLUTAMATE RECEPTOR AGONIST	4q	PLEURA	0.000327983	0.056558687	Greater viability in loss lines
GLUTAMATE RECEPTOR AGONIST	14q	PLEURA	0.000327983	0.056558687	Greater viability in loss lines
HISTAMINE RECEPTOR ANTAGONIST	16q	OVARY	0.000330183	0.056897435	Greater viability in loss lines
MAP KINASE INHIBITOR	19p	OVARY	0.000331407	0.057067603	Greater viability in loss lines
HDAC INHIBITOR	6q	CENTRAL_NERVOUS_SYSTEM	0.000332146	0.057154219	Greater viability in loss lines
RAF INHIBITOR	2p	URINARY_TRACT	0.000332436	0.057163353	Greater viability in loss lines
BROMODOMAIN INHIBITOR	20p	OVARY	0.000333027	0.057224212	Greater viability in loss lines
TUBULIN POLYMERIZATION INHIBITOR	10p	THYROID	0.000334105	0.057327898	Lower viability in loss lines
TUBULIN POLYMERIZATION INHIBITOR	22q	THYROID	0.000334105	0.057327898	Lower viability in loss lines
SEROTONIN RECEPTOR AGONIST	8q	LARGE_INTESTINE	0.000335878	0.057573286	Greater viability in loss lines
HDAC INHIBITOR	17p	LIVER	0.000336079	0.057573286	Lower viability in loss lines
PPAR RECEPTOR ANTAGONIST	19q	STOMACH	0.00033625	0.057573286	Greater viability in loss lines
AURORA KINASE INHIBITOR	18q	LARGE_INTESTINE	0.000337034	0.057666767	Greater viability in loss lines
LIPOXYGENASE INHIBITOR	6p	STOMACH	0.000338	0.05779111	Lower viability in loss lines
MICROTUBULE STABILIZING AGENT	18q	STOMACH	0.000339165	0.057949315	Greater viability in loss lines
MCL1 INHIBITOR	8p	URINARY_TRACT	0.000340843	0.058167418	Lower viability in loss lines
PHOSPHODIESTERASE INHIBITOR	11q	SKIN	0.000340923	0.058167418	Greater viability in loss lines
DOPAMINE RECEPTOR ANTAGONIST	18q	LARGE_INTESTINE	0.000341282	0.058187456	Greater viability in loss lines
THROMBOPOIETIN RECEPTOR AGONIST	4p	OVARY	0.000343399	0.058486776	Greater viability in loss lines
CYCLOOXYGENASE INHIBITOR	16q	PANCREAS	0.000343608	0.058486776	Greater viability in loss lines
MTOR INHIBITOR	21q	OESOPHAGUS	0.000343863	0.058486776	Greater viability in loss lines
ACETYLCHOLINE RECEPTOR ANTAGONIST	22q	KIDNEY	0.000344006	0.058486776	Greater viability in loss lines
HMGCR INHIBITOR	4p	PROSTATE	0.000346523	0.058503066	Lower viability in loss lines
HMGCR INHIBITOR	4q	PROSTATE	0.000346523	0.058503066	Lower viability in loss lines
HMGCR INHIBITOR	6q	PROSTATE	0.000346523	0.058503066	Lower viability in loss lines
HMGCR INHIBITOR	8p	PROSTATE	0.000346523	0.058503066	Lower viability in loss lines
HMGCR INHIBITOR	9q	PROSTATE	0.000346523	0.058503066	Lower viability in loss lines
HMGCR INHIBITOR	10p	PROSTATE	0.000346523	0.058503066	Lower viability in loss lines
HMGCR INHIBITOR	12p	PROSTATE	0.000346523	0.058503066	Lower viability in loss lines
HMGCR INHIBITOR	15q	PROSTATE	0.000346523	0.058503066	Lower viability in loss lines
HMGCR INHIBITOR	16q	PROSTATE	0.000346523	0.058503066	Lower viability in loss lines
HMGCR INHIBITOR	19q	PROSTATE	0.000346523	0.058503066	Lower viability in loss lines
ANTIINFECTIVE DRUG	17q	LUNG	0.000346897	0.058525378	Lower viability in loss lines
PROSTAGLANDIN INHIBITOR	8q	LARGE_INTESTINE	0.000347844	0.05864413	Lower viability in loss lines
MTOR INHIBITOR	18q	LUNG	0.000351463	0.059212984	Greater viability in loss lines
RAF INHIBITOR	9p	SOFT_TISSUE	0.000352225	0.059249667	Greater viability in loss lines
VITAMIN D RECEPTOR AGONIST	13q	UPPER_AERODIGESTIVE_TRACT	0.000352345	0.059249667	Greater viability in loss lines
PROTEASOME INHIBITOR	12q	PANCREAS	0.000352417	0.059249667	Greater viability in loss lines
FGFR INHIBITOR	18p	LARGE_INTESTINE	0.000353612	0.059409329	Greater viability in loss lines
DOPAMINE RECEPTOR ANTAGONIST	12q	CENTRAL_NERVOUS_SYSTEM	0.000354652	0.059502745	Greater viability in loss lines
AURORA KINASE INHIBITOR	5q	PANCREAS	0.000354661	0.059502745	Lower viability in loss lines
HMGCR INHIBITOR	20p	PANCREAS	0.000354971	0.059505185	Lower viability in loss lines
BROMODOMAIN INHIBITOR	18p	KIDNEY	0.000355168	0.059505185	Greater viability in loss lines
ANTIVIRAL	5q	LUNG	0.000355912	0.05958852	Lower viability in loss lines
ANGIOTENSIN RECEPTOR ANTAGONIST	19q	STOMACH	0.000357591	0.059814139	Greater viability in loss lines
MDM INHIBITOR	4p	LARGE_INTESTINE	0.000357755	0.059814139	Greater viability in loss lines
DEHYDROGENASE INHIBITOR	4q	LARGE_INTESTINE	0.000359878	0.060095732	Greater viability in loss lines
OREXIN RECEPTOR ANTAGONIST	10q	LARGE_INTESTINE	0.000360116	0.060095732	Greater viability in loss lines
MDM INHIBITOR	3p	LARGE_INTESTINE	0.000360489	0.060095732	Greater viability in loss lines
VITAMIN D RECEPTOR AGONIST	16q	URINARY_TRACT	0.000360514	0.060095732	Greater viability in loss lines
DOPAMINE RECEPTOR ANTAGONIST	17q	LARGE_INTESTINE	0.000360683	0.060095732	Lower viability in loss lines
MTOR INHIBITOR	2q	URINARY_TRACT	0.000361647	0.060214815	Greater viability in loss lines
EGFR INHIBITOR	17p	BREAST	0.00036302	0.060397081	Greater viability in loss lines
TUBULIN POLYMERIZATION INHIBITOR	11p	PANCREAS	0.000363241	0.060397081	Greater viability in loss lines
DNA ALKYLATING AGENT	12p	STOMACH	0.000364139	0.060499145	Greater viability in loss lines
HDAC INHIBITOR	22q	CENTRAL_NERVOUS_SYSTEM	0.000364356	0.060499145	Greater viability in loss lines
BROMODOMAIN INHIBITOR	6q	CENTRAL_NERVOUS_SYSTEM	0.000365115	0.060549595	Greater viability in loss lines
GLUCOCORTICOID RECEPTOR AGONIST	15q	ENDOMETRIUM	0.000365163	0.060549595	Lower viability in loss lines
CC CHEMOKINE RECEPTOR ANTAGONIST	1p	LARGE_INTESTINE	0.000365412	0.060549595	Greater viability in loss lines
PROTEASOME INHIBITOR	10p	BONE	0.000366014	0.060607788	Lower viability in loss lines
HMGCR INHIBITOR	21q	OESOPHAGUS	0.000368014	0.060897237	Greater viability in loss lines
FGFR INHIBITOR	15q	BREAST	0.000368362	0.060905072	Lower viability in loss lines
MDM INHIBITOR	18q	SOFT_TISSUE	0.000368818	0.060905072	Greater viability in loss lines
MDM INHIBITOR	22q	SOFT_TISSUE	0.000368818	0.060905072	Greater viability in loss lines
SEROTONIN RECEPTOR AGONIST	13q	BILIARY_TRACT	0.000372294	0.061405499	Lower viability in loss lines
AMPK INHIBITOR	9q	HAEMATOPOIETIC_AND_LYMPHOID_TISSUE	0.000372548	0.061405499	Lower viability in loss lines
ADRENERGIC RECEPTOR ANTAGONIST	8p	SOFT_TISSUE	0.00037261	0.061405499	Greater viability in loss lines
VITAMIN D RECEPTOR AGONIST	20p	UPPER_AERODIGESTIVE_TRACT	0.000373519	0.06151331	Greater viability in loss lines
RHO ASSOCIATED KINASE INHIBITOR	7p	PANCREAS	0.000373811	0.061519463	Lower viability in loss lines
METALLOPROTEINASE INHIBITOR	2p	BREAST	0.000374746	0.061589441	Lower viability in loss lines
METALLOPROTEINASE INHIBITOR	2q	BREAST	0.000374746	0.061589441	Lower viability in loss lines
DIPEPTIDYL PEPTIDASE INHIBITOR	19q	HAEMATOPOIETIC_AND_LYMPHOID_TISSUE	0.000375735	0.061673532	Greater viability in loss lines
EGFR INHIBITOR	6p	OESOPHAGUS	0.000375769	0.061673532	Greater viability in loss lines
CHK INHIBITOR	22q	CENTRAL_NERVOUS_SYSTEM	0.000376883	0.061814387	Greater viability in loss lines
DOPAMINE RECEPTOR ANTAGONIST	12p	CENTRAL_NERVOUS_SYSTEM	0.000378801	0.062067668	Greater viability in loss lines
TUBULIN POLYMERIZATION INHIBITOR	17q	OVARY	0.000378941	0.062067668	Greater viability in loss lines
CDK INHIBITOR	22q	LARGE_INTESTINE	0.000379369	0.062095709	Greater viability in loss lines
ADRENERGIC RECEPTOR ANTAGONIST	10p	PANCREAS	0.000380134	0.062166763	Greater viability in loss lines
MICROTUBULE INHIBITOR	3p	LUNG	0.000380318	0.062166763	Greater viability in loss lines
OXYTOCIN RECEPTOR AGONIST	4p	CENTRAL_NERVOUS_SYSTEM	0.000381554	0.062326629	Lower viability in loss lines
ADRENERGIC RECEPTOR AGONIST	19p	BONE	0.000382254	0.062398777	Greater viability in loss lines
MEK INHIBITOR	18q	BILIARY_TRACT	0.000382962	0.062458242	Lower viability in loss lines
MDM INHIBITOR	13q	BILIARY_TRACT	0.000383135	0.062458242	Lower viability in loss lines
CALCIUM CHANNEL BLOCKER	16p	OVARY	0.000384184	0.062586955	Greater viability in loss lines
MDM INHIBITOR	17p	SKIN	0.000384443	0.062587062	Greater viability in loss lines
HMGCR INHIBITOR	4p	OVARY	0.00038771	0.063026098	Greater viability in loss lines
P38 MAPK INHIBITOR	3p	OVARY	0.000387902	0.063026098	Lower viability in loss lines
PROTEIN TYROSINE KINASE INHIBITOR	2q	SKIN	0.000387923	0.063026098	Lower viability in loss lines
BETA AMYLOID PROTEIN NEUROTOXICITY INHIBITOR	16q	PANCREAS	0.00038828	0.063041693	Greater viability in loss lines
SEROTONIN RECEPTOR ANTAGONIST	8p	THYROID	0.000392532	0.063651504	Lower viability in loss lines
SURVIVIN INHIBITOR	4q	URINARY_TRACT	0.000392953	0.063651504	Lower viability in loss lines
MTOR INHIBITOR	4q	URINARY_TRACT	0.000393047	0.063651504	Lower viability in loss lines
DOPAMINE RECEPTOR ANTAGONIST	10p	ENDOMETRIUM	0.000393166	0.063651504	Greater viability in loss lines
GABA UPTAKE INHIBITOR	18q	KIDNEY	0.000393353	0.063651504	Greater viability in loss lines
ACETYLCHOLINE RECEPTOR ANTAGONIST	6q	STOMACH	0.000394	0.063713592	Greater viability in loss lines
DOPAMINE RECEPTOR AGONIST	10q	LARGE_INTESTINE	0.000396566	0.064085664	Greater viability in loss lines
AURORA KINASE INHIBITOR	17q	BREAST	0.000397275	0.064100874	Lower viability in loss lines
GLUCOCORTICOID RECEPTOR AGONIST	3p	CENTRAL_NERVOUS_SYSTEM	0.000397559	0.064100874	Greater viability in loss lines
ADENOSINE RECEPTOR ANTAGONIST	16q	KIDNEY	0.000397834	0.064100874	Greater viability in loss lines
HDAC INHIBITOR	18p	BILIARY_TRACT	0.000397871	0.064100874	Lower viability in loss lines
MUCUS PROTECTING AGENT	17p	STOMACH	0.000397987	0.064100874	Lower viability in loss lines
CYCLOOXYGENASE INHIBITOR	3q	LIVER	0.0003983	0.064108503	Greater viability in loss lines
SYK INHIBITOR	19p	PANCREAS	0.000400665	0.064446202	Lower viability in loss lines
KIT INHIBITOR	16q	KIDNEY	0.000405804	0.06522155	Greater viability in loss lines
IMIDAZOLINE RECEPTOR AGONIST	10q	OESOPHAGUS	0.000406104	0.06522155	Greater viability in loss lines
GLUCOCORTICOID RECEPTOR AGONIST	20p	LUNG	0.000406295	0.06522155	Lower viability in loss lines
GAMMA SECRETASE INHIBITOR	18p	BILIARY_TRACT	0.000407705	0.065385994	Lower viability in loss lines
KINESIN-LIKE SPINDLE PROTEIN INHIBITOR	6q	LUNG	0.000407861	0.065385994	Greater viability in loss lines
AURORA KINASE INHIBITOR	18p	BREAST	0.000409826	0.065657441	Greater viability in loss lines
KINESIN-LIKE SPINDLE PROTEIN INHIBITOR	13q	ENDOMETRIUM	0.000410906	0.065743505	Greater viability in loss lines
BONE RESORPTION INHIBITOR	16p	OVARY	0.000411288	0.065743505	Greater viability in loss lines
RAF INHIBITOR	16q	OVARY	0.000411389	0.065743505	Greater viability in loss lines
CYCLOOXYGENASE INHIBITOR	13q	SKIN	0.000411713	0.065743505	Lower viability in loss lines
LXR AGONIST	1q	PANCREAS	0.000411723	0.065743505	Lower viability in loss lines
HSP INHIBITOR	15q	PANCREAS	0.000413826	0.066035594	Lower viability in loss lines
VITAMIN D RECEPTOR AGONIST	4q	SKIN	0.000414267	0.066062394	Lower viability in loss lines
CYCLOOXYGENASE INHIBITOR	9q	PANCREAS	0.000414593	0.066070779	Lower viability in loss lines
TYROSINE KINASE RECEPTOR INHIBITOR	4p	CENTRAL_NERVOUS_SYSTEM	0.000416222	0.066229947	Greater viability in loss lines
TUBULIN POLYMERIZATION INHIBITOR	3q	LUNG	0.000416408	0.066229947	Greater viability in loss lines
HDAC INHIBITOR	16p	OVARY	0.000416472	0.066229947	Greater viability in loss lines
EGFR INHIBITOR	14q	LARGE_INTESTINE	0.000416689	0.066229947	Greater viability in loss lines
KIT INHIBITOR	13q	SOFT_TISSUE	0.000418091	0.066409044	Greater viability in loss lines
HMGCR INHIBITOR	6p	SKIN	0.00041902	0.066512984	Lower viability in loss lines
MTOR INHIBITOR	17p	LARGE_INTESTINE	0.000420193	0.066655306	Greater viability in loss lines
TOPOISOMERASE INHIBITOR	18p	BILIARY_TRACT	0.000422649	0.067000922	Lower viability in loss lines
GLUCOCORTICOID RECEPTOR AGONIST	12q	CENTRAL_NERVOUS_SYSTEM	0.0004236	0.067107641	Greater viability in loss lines
CYCLOOXYGENASE INHIBITOR	3q	LUNG	0.000424061	0.067136751	Greater viability in loss lines
GLUCOCORTICOID RECEPTOR AGONIST	7q	THYROID	0.000424778	0.067206238	Greater viability in loss lines
AURORA KINASE INHIBITOR	9p	SOFT_TISSUE	0.00042551	0.067249036	Greater viability in loss lines
CYCLOOXYGENASE INHIBITOR	4q	STOMACH	0.000425634	0.067249036	Lower viability in loss lines
DOPAMINE RECEPTOR AGONIST	20p	PANCREAS	0.000426066	0.067249036	Lower viability in loss lines
RAF INHIBITOR	6p	PANCREAS	0.000426162	0.067249036	Lower viability in loss lines
P38 MAPK INHIBITOR	16q	LUNG	0.000429481	0.067685316	Greater viability in loss lines
PHOSPHODIESTERASE INHIBITOR	19p	OVARY	0.000429806	0.067685316	Greater viability in loss lines
XIAP INHIBITOR	15q	BREAST	0.000429992	0.067685316	Lower viability in loss lines
MICROTUBULE STABILIZING AGENT	11q	BREAST	0.000430048	0.067685316	Greater viability in loss lines
HYPOXIA INDUCIBLE FACTOR PROLYL HYDROXYLASE INHIBITOR	2q	HAEMATOPOIETIC_AND_LYMPHOID_TISSUE	0.000430729	0.067748416	Greater viability in loss lines
KINESIN-LIKE SPINDLE PROTEIN INHIBITOR	18p	LARGE_INTESTINE	0.000432269	0.067861829	Greater viability in loss lines
GLYCOGEN SYNTHASE KINASE INHIBITOR	3q	LIVER	0.000432378	0.067861829	Greater viability in loss lines
RECEPTOR TYROSINE PROTEIN KINASE INHIBITOR	6p	SKIN	0.000432445	0.067861829	Lower viability in loss lines
INTEGRIN ANTAGONIST	6q	STOMACH	0.000432574	0.067861829	Greater viability in loss lines
GLUTAMATE RECEPTOR MODULATOR	6p	STOMACH	0.000433635	0.067984149	Lower viability in loss lines
BROMODOMAIN INHIBITOR	1p	PANCREAS	0.000434579	0.068087919	Greater viability in loss lines
ARYL HYDROCARBON RECEPTOR AGONIST	7p	HAEMATOPOIETIC_AND_LYMPHOID_TISSUE	0.000435859	0.068242331	Lower viability in loss lines
ACETYLCHOLINE RECEPTOR ANTAGONIST	5q	OESOPHAGUS	0.000436848	0.068242331	Greater viability in loss lines
ACETYLCHOLINE RECEPTOR ANTAGONIST	12p	OESOPHAGUS	0.000436848	0.068242331	Greater viability in loss lines
VITAMIN D RECEPTOR AGONIST	18q	UPPER_AERODIGESTIVE_TRACT	0.000436911	0.068242331	Lower viability in loss lines
AKT INHIBITOR	22q	LARGE_INTESTINE	0.000437256	0.068242331	Greater viability in loss lines
GLYCOGEN SYNTHASE KINASE INHIBITOR	20p	STOMACH	0.000437259	0.068242331	Lower viability in loss lines
MEK INHIBITOR	4q	PLEURA	0.000438712	0.068380812	Greater viability in loss lines
MEK INHIBITOR	14q	PLEURA	0.000438712	0.068380812	Greater viability in loss lines
ADRENERGIC RECEPTOR ANTAGONIST	6p	OESOPHAGUS	0.000439569	0.068432634	Greater viability in loss lines
CYCLOOXYGENASE INHIBITOR	18p	STOMACH	0.000439745	0.068432634	Lower viability in loss lines
GAMMA SECRETASE INHIBITOR	1q	LUNG	0.000440196	0.068432634	Lower viability in loss lines
MICROTUBULE INHIBITOR	18q	LUNG	0.000440229	0.068432634	Greater viability in loss lines
PPAR RECEPTOR ANTAGONIST	4p	LARGE_INTESTINE	0.000442885	0.068432634	Lower viability in loss lines
BROMODOMAIN INHIBITOR	4p	PROSTATE	0.000443294	0.068432634	Greater viability in loss lines
BROMODOMAIN INHIBITOR	4q	PROSTATE	0.000443294	0.068432634	Greater viability in loss lines
BROMODOMAIN INHIBITOR	6q	PROSTATE	0.000443294	0.068432634	Greater viability in loss lines
BROMODOMAIN INHIBITOR	8p	PROSTATE	0.000443294	0.068432634	Greater viability in loss lines
BROMODOMAIN INHIBITOR	9q	PROSTATE	0.000443294	0.068432634	Greater viability in loss lines
BROMODOMAIN INHIBITOR	10p	PROSTATE	0.000443294	0.068432634	Greater viability in loss lines
BROMODOMAIN INHIBITOR	12p	PROSTATE	0.000443294	0.068432634	Greater viability in loss lines
BROMODOMAIN INHIBITOR	15q	PROSTATE	0.000443294	0.068432634	Greater viability in loss lines
BROMODOMAIN INHIBITOR	16q	PROSTATE	0.000443294	0.068432634	Greater viability in loss lines
BROMODOMAIN INHIBITOR	19q	PROSTATE	0.000443294	0.068432634	Greater viability in loss lines
MEK INHIBITOR	9p	BONE	0.000443598	0.068435889	Lower viability in loss lines
CALCIUM CHANNEL BLOCKER	17q	OESOPHAGUS	0.000446095	0.068777237	Greater viability in loss lines
HYPOXIA INDUCIBLE FACTOR PROLYL HYDROXYLASE INHIBITOR	18q	SKIN	0.000447377	0.06889698	Lower viability in loss lines
TUBULIN POLYMERIZATION INHIBITOR	10q	OVARY	0.000447442	0.06889698	Greater viability in loss lines
FREE FATTY ACID RECEPTOR ANTAGONIST	20p	LUNG	0.000450088	0.069260215	Greater viability in loss lines
EGFR INHIBITOR	5q	LARGE_INTESTINE	0.000450828	0.069271106	Greater viability in loss lines
EGFR INHIBITOR	16p	LARGE_INTESTINE	0.000450828	0.069271106	Greater viability in loss lines
SEROTONIN RECEPTOR ANTAGONIST	21q	URINARY_TRACT	0.000451019	0.069271106	Lower viability in loss lines
XIAP INHIBITOR	16p	LIVER	0.0004522	0.06940835	Lower viability in loss lines
PARP INHIBITOR	10q	LARGE_INTESTINE	0.000453296	0.069421445	Greater viability in loss lines
EGFR INHIBITOR	10q	LUNG	0.000453332	0.069421445	Lower viability in loss lines
HIV PROTEASE INHIBITOR	17q	OESOPHAGUS	0.000453378	0.069421445	Greater viability in loss lines
THROMBOXANE SYNTHASE INHIBITOR	22q	SKIN	0.000453434	0.069421445	Lower viability in loss lines
ACETYLCHOLINESTERASE INHIBITOR	16p	OVARY	0.000453754	0.0694263	Greater viability in loss lines
TUBULIN POLYMERIZATION INHIBITOR	7q	BREAST	0.000454447	0.069488334	Greater viability in loss lines
MDM INHIBITOR	19p	SKIN	0.000455051	0.069528724	Greater viability in loss lines
GASTRIN INHIBITOR	5q	LUNG	0.000455286	0.069528724	Lower viability in loss lines
GLYCOGEN SYNTHASE KINASE INHIBITOR	8p	ENDOMETRIUM	0.00045985	0.070181358	Lower viability in loss lines
MEK INHIBITOR	13q	OESOPHAGUS	0.000460176	0.070186772	Greater viability in loss lines
KALLIKREIN INHIBITOR	6q	LUNG	0.00046106	0.070277158	Lower viability in loss lines
CANNABINOID RECEPTOR ANTAGONIST	5q	LUNG	0.000461574	0.070311181	Lower viability in loss lines
GLUCOCORTICOID RECEPTOR AGONIST	7p	OVARY	0.00046193	0.070321079	Greater viability in loss lines
RAF INHIBITOR	19p	LIVER	0.00046253	0.070367988	Greater viability in loss lines
RAF INHIBITOR	10p	LARGE_INTESTINE	0.000463317	0.070443504	Greater viability in loss lines
HISTAMINE RECEPTOR ANTAGONIST	17q	OESOPHAGUS	0.00046539	0.070711249	Greater viability in loss lines
P38 MAPK INHIBITOR	13q	URINARY_TRACT	0.000465664	0.070711249	Lower viability in loss lines
EGFR INHIBITOR	15q	LUNG	0.000466016	0.070720223	Lower viability in loss lines
AURORA KINASE INHIBITOR	4q	URINARY_TRACT	0.00046884	0.071104205	Lower viability in loss lines
PHOSPHODIESTERASE INHIBITOR	6q	STOMACH	0.000470187	0.071224805	Greater viability in loss lines
CHK INHIBITOR	6p	STOMACH	0.000470225	0.071224805	Greater viability in loss lines
FGFR INHIBITOR	2p	OESOPHAGUS	0.000472497	0.07152413	Lower viability in loss lines
BENZODIAZEPINE RECEPTOR AGONIST	17p	OVARY	0.000472996	0.071554806	Greater viability in loss lines
AROMATASE INHIBITOR	7p	BREAST	0.000473364	0.071565644	Greater viability in loss lines
AURORA KINASE INHIBITOR	7p	BONE	0.000474139	0.071637962	Greater viability in loss lines
NEUROTROPHIC AGENT	4p	LARGE_INTESTINE	0.000474599	0.071662611	Greater viability in loss lines
MATRIX METALLOPROTEASE INHIBITOR	14q	LUNG	0.000475424	0.071742335	Greater viability in loss lines
SYK INHIBITOR	14q	URINARY_TRACT	0.000477019	0.0719266	Lower viability in loss lines
DOPAMINE RECEPTOR ANTAGONIST	17q	OESOPHAGUS	0.00047724	0.0719266	Greater viability in loss lines
TANKYRASE INHIBITOR	16q	LUNG	0.000479094	0.072160976	Lower viability in loss lines
VASODILATOR	6p	LUNG	0.000479443	0.072168625	Greater viability in loss lines
EGFR INHIBITOR	9p	STOMACH	0.000480686	0.072304978	Greater viability in loss lines
AURORA KINASE INHIBITOR	1p	STOMACH	0.000480948	0.072304978	Greater viability in loss lines
MEK INHIBITOR	8p	BREAST	0.000481716	0.07236566	Greater viability in loss lines
ANTIRETROVIRAL	20p	LUNG	0.000481983	0.07236566	Lower viability in loss lines
HDAC INHIBITOR	8p	UPPER_AERODIGESTIVE_TRACT	0.000482295	0.07236566	Lower viability in loss lines
HYPOXIA INDUCIBLE FACTOR INHIBITOR	22q	LARGE_INTESTINE	0.000482684	0.07236566	Greater viability in loss lines
ARYL HYDROCARBON RECEPTOR AGONIST	19p	URINARY_TRACT	0.000482849	0.07236566	Lower viability in loss lines
BROMODOMAIN INHIBITOR	18q	PANCREAS	0.000484085	0.072505852	Greater viability in loss lines
MEK INHIBITOR	5p	PANCREAS	0.000486156	0.072740335	Lower viability in loss lines
GLYCOGEN SYNTHASE KINASE INHIBITOR	22q	BREAST	0.000486252	0.072740335	Lower viability in loss lines
AURORA KINASE INHIBITOR	5q	BREAST	0.000487447	0.072873929	Greater viability in loss lines
HSP INHIBITOR	17p	LUNG	0.000488274	0.072952463	Greater viability in loss lines
DISCOIDIN DOMAIN RECEPTOR INHIBITOR	9q	HAEMATOPOIETIC_AND_LYMPHOID_TISSUE	0.000488718	0.072973669	Lower viability in loss lines
PLK INHIBITOR	3p	OVARY	0.000489542	0.07305153	Greater viability in loss lines
PROTEIN KINASE INHIBITOR	11p	STOMACH	0.000489878	0.073056576	Greater viability in loss lines
GLYCOGEN SYNTHASE KINASE INHIBITOR	14q	LARGE_INTESTINE	0.000491136	0.073198943	Greater viability in loss lines
TUBULIN POLYMERIZATION INHIBITOR	13q	BONE	0.000492432	0.073346847	Lower viability in loss lines
PLK INHIBITOR	17p	OVARY	0.000492825	0.073360209	Greater viability in loss lines
DOPAMINE RECEPTOR ANTAGONIST	3q	LIVER	0.000494907	0.073595671	Greater viability in loss lines
AKT INHIBITOR	19p	LARGE_INTESTINE	0.000495016	0.073595671	Greater viability in loss lines
HMGCR INHIBITOR	21q	OVARY	0.000496516	0.073737172	Greater viability in loss lines
DIPEPTIDYL PEPTIDASE INHIBITOR	17q	LUNG	0.000496578	0.073737172	Lower viability in loss lines
MINERALOCORTICOID RECEPTOR AGONIST	6q	CENTRAL_NERVOUS_SYSTEM	0.000499005	0.074051958	Lower viability in loss lines
TRACE AMINE ASSOCIATED RECEPTOR AGONIST	10p	HAEMATOPOIETIC_AND_LYMPHOID_TISSUE	0.000499584	0.074061822	Lower viability in loss lines
TUBULIN POLYMERIZATION INHIBITOR	17p	PLEURA	0.000499684	0.074061822	Greater viability in loss lines
MEK INHIBITOR	4p	LUNG	0.000500839	0.07418747	Lower viability in loss lines
MTOR INHIBITOR	10p	PANCREAS	0.000502158	0.074337205	Greater viability in loss lines
VITAMIN D RECEPTOR AGONIST	18p	OVARY	0.000503827	0.074517539	Lower viability in loss lines
BROMODOMAIN INHIBITOR	17p	HAEMATOPOIETIC_AND_LYMPHOID_TISSUE	0.000504274	0.074517539	Greater viability in loss lines
OPIOID RECEPTOR ANTAGONIST	11p	PANCREAS	0.000504301	0.074517539	Greater viability in loss lines
EGFR INHIBITOR	6p	BILIARY_TRACT	0.000505128	0.074548562	Lower viability in loss lines
EGFR INHIBITOR	10q	BILIARY_TRACT	0.000505128	0.074548562	Lower viability in loss lines
CYCLOOXYGENASE INHIBITOR	4q	LARGE_INTESTINE	0.000506361	0.07455353	Greater viability in loss lines
AKT INHIBITOR	1q	LARGE_INTESTINE	0.000506379	0.07455353	Greater viability in loss lines
AURORA KINASE INHIBITOR	20p	ENDOMETRIUM	0.000506726	0.07455353	Greater viability in loss lines
BROMODOMAIN INHIBITOR	1p	ENDOMETRIUM	0.000507322	0.07455353	Greater viability in loss lines
BROMODOMAIN INHIBITOR	1q	ENDOMETRIUM	0.000507322	0.07455353	Greater viability in loss lines
BROMODOMAIN INHIBITOR	3q	ENDOMETRIUM	0.000507322	0.07455353	Greater viability in loss lines
BROMODOMAIN INHIBITOR	18p	ENDOMETRIUM	0.000507322	0.07455353	Greater viability in loss lines
RHO ASSOCIATED KINASE INHIBITOR	13q	SOFT_TISSUE	0.000508826	0.074728999	Greater viability in loss lines
IMMUNOSTIMULANT	16p	OVARY	0.00051065	0.074927732	Greater viability in loss lines
TUBULIN POLYMERIZATION INHIBITOR	6p	OVARY	0.000510799	0.074927732	Greater viability in loss lines
ADRENERGIC RECEPTOR AGONIST	18q	BONE	0.000512818	0.075133096	Greater viability in loss lines
TUBULIN POLYMERIZATION INHIBITOR	9q	SKIN	0.000512984	0.075133096	Greater viability in loss lines
TUBULIN POLYMERIZATION INHIBITOR	6p	LARGE_INTESTINE	0.000513132	0.075133096	Greater viability in loss lines
MDM INHIBITOR	16q	OVARY	0.000514943	0.075352604	Greater viability in loss lines
EGFR INHIBITOR	10q	OVARY	0.000515918	0.075441618	Lower viability in loss lines
EXPORTIN ANTAGONIST	11q	BREAST	0.000516176	0.075441618	Greater viability in loss lines
HDAC INHIBITOR	6q	BONE	0.000519156	0.075770337	Greater viability in loss lines
HDAC INHIBITOR	9p	URINARY_TRACT	0.000519315	0.075770337	Greater viability in loss lines
CALCIUM CHANNEL ACTIVATOR	6q	KIDNEY	0.000519366	0.075770337	Greater viability in loss lines
FGFR INHIBITOR	17q	LIVER	0.00052059	0.075876187	Lower viability in loss lines
CC CHEMOKINE RECEPTOR ANTAGONIST	16p	PANCREAS	0.00052072	0.075876187	Lower viability in loss lines
CHK INHIBITOR	21q	BREAST	0.000521265	0.075909913	Greater viability in loss lines
PROTEIN TYROSINE KINASE INHIBITOR	2p	SKIN	0.000521873	0.075938887	Lower viability in loss lines
ACETYLCHOLINE RECEPTOR ANTAGONIST	6p	KIDNEY	0.000522281	0.075938887	Greater viability in loss lines
TOPOISOMERASE INHIBITOR	4p	BONE	0.000522407	0.075938887	Greater viability in loss lines
PHOTOSENSITIZING AGENT	13q	LIVER	0.000522881	0.075962113	Lower viability in loss lines
PARP INHIBITOR	5q	LARGE_INTESTINE	0.00052408	0.076044729	Greater viability in loss lines
PARP INHIBITOR	16p	LARGE_INTESTINE	0.00052408	0.076044729	Greater viability in loss lines
PLK INHIBITOR	6p	KIDNEY	0.000524931	0.076122592	Greater viability in loss lines
PROGESTERONE RECEPTOR AGONIST	12q	SKIN	0.000526796	0.076258986	Lower viability in loss lines
P38 MAPK INHIBITOR	9p	PLEURA	0.000526819	0.076258986	Lower viability in loss lines
P38 MAPK INHIBITOR	18q	PLEURA	0.000526819	0.076258986	Lower viability in loss lines
TOPOISOMERASE INHIBITOR	6p	STOMACH	0.00053009	0.076686504	Greater viability in loss lines
HMGCR INHIBITOR	12p	BREAST	0.000531056	0.076780271	Greater viability in loss lines
FOXM1 INHIBITOR	8p	LUNG	0.000532141	0.076891252	Lower viability in loss lines
AURORA KINASE INHIBITOR	3p	CENTRAL_NERVOUS_SYSTEM	0.000534557	0.07719418	Lower viability in loss lines
DOPAMINE RECEPTOR ANTAGONIST	17p	PLEURA	0.000535881	0.077339126	Greater viability in loss lines
EGFR INHIBITOR	9p	BILIARY_TRACT	0.000536854	0.077433274	Lower viability in loss lines
FOCAL ADHESION KINASE INHIBITOR	11q	BREAST	0.000537761	0.077487216	Greater viability in loss lines
NADPH OXIDASE INHIBITOR	7q	BREAST	0.00053787	0.077487216	Greater viability in loss lines
GLUCOCORTICOID RECEPTOR AGONIST	4q	STOMACH	0.00054266	0.07813074	Lower viability in loss lines
CYCLOOXYGENASE INHIBITOR	18q	OVARY	0.000545644	0.078513637	Greater viability in loss lines
VITAMIN D RECEPTOR AGONIST	17q	LUNG	0.000547961	0.078757018	Lower viability in loss lines
MET INHIBITOR	1q	LUNG	0.000547988	0.078757018	Lower viability in loss lines
AKT INHIBITOR	21q	ENDOMETRIUM	0.000549549	0.078797099	Greater viability in loss lines
SEROTONIN RECEPTOR ANTAGONIST	13q	URINARY_TRACT	0.000549825	0.078797099	Lower viability in loss lines
MDM INHIBITOR	17p	LARGE_INTESTINE	0.000549967	0.078797099	Greater viability in loss lines
ANGIOTENSIN CONVERTING ENZYME INHIBITOR	18q	SKIN	0.000550042	0.078797099	Lower viability in loss lines
AROMATASE INHIBITOR	9p	CENTRAL_NERVOUS_SYSTEM	0.000550296	0.078797099	Lower viability in loss lines
HMGCR INHIBITOR	11p	BREAST	0.000550317	0.078797099	Greater viability in loss lines
AURORA KINASE INHIBITOR	5q	SKIN	0.000550604	0.078797099	Greater viability in loss lines
ANTI-INFLAMMATORY AGENT	21q	STOMACH	0.000550876	0.078797099	Lower viability in loss lines
AURORA KINASE INHIBITOR	4q	LUNG	0.000551589	0.078852429	Lower viability in loss lines
IKK INHIBITOR	4q	LARGE_INTESTINE	0.000552071	0.078874585	Greater viability in loss lines
CASPASE INHIBITOR	16p	OVARY	0.000552925	0.078950048	Greater viability in loss lines
HSP INHIBITOR	10p	BILIARY_TRACT	0.000554141	0.078983558	Lower viability in loss lines
HSP INHIBITOR	16p	BILIARY_TRACT	0.000554141	0.078983558	Lower viability in loss lines
HSP INHIBITOR	16q	BILIARY_TRACT	0.000554141	0.078983558	Lower viability in loss lines
GLUCOCORTICOID RECEPTOR AGONIST	6q	OESOPHAGUS	0.000555767	0.079168578	Lower viability in loss lines
VITAMIN D RECEPTOR AGONIST	10q	SKIN	0.000558464	0.079465596	Lower viability in loss lines
ANGIOTENSIN RECEPTOR AGONIST	17p	LIVER	0.00055851	0.079465596	Greater viability in loss lines
VITAMIN D RECEPTOR AGONIST	6p	URINARY_TRACT	0.000559695	0.079587442	Greater viability in loss lines
EGFR INHIBITOR	9p	LARGE_INTESTINE	0.000563887	0.080136345	Lower viability in loss lines
CYCLOOXYGENASE INHIBITOR	6p	LARGE_INTESTINE	0.000565068	0.080200235	Greater viability in loss lines
HIV PROTEASE INHIBITOR	5q	LARGE_INTESTINE	0.000565665	0.080200235	Greater viability in loss lines
HIV PROTEASE INHIBITOR	10q	LARGE_INTESTINE	0.000565665	0.080200235	Greater viability in loss lines
HIV PROTEASE INHIBITOR	16p	LARGE_INTESTINE	0.000565665	0.080200235	Greater viability in loss lines
FUNGAL ERGOSTEROL INHIBITOR	4q	OVARY	0.000566967	0.080329674	Lower viability in loss lines
SEROTONIN RECEPTOR AGONIST	1p	STOMACH	0.000567243	0.080329674	Lower viability in loss lines
POTASSIUM CHANNEL BLOCKER	3q	LUNG	0.000567966	0.080369203	Greater viability in loss lines
TUBULIN POLYMERIZATION INHIBITOR	17p	URINARY_TRACT	0.000568455	0.080369203	Lower viability in loss lines
BROMODOMAIN INHIBITOR	10q	UPPER_AERODIGESTIVE_TRACT	0.000568777	0.080369203	Lower viability in loss lines
ESTROGEN RECEPTOR AGONIST	1p	LARGE_INTESTINE	0.000568852	0.080369203	Greater viability in loss lines
HCN CHANNEL ANTAGONIST	9q	LUNG	0.000570244	0.0805187	Lower viability in loss lines
EGFR INHIBITOR	18q	OVARY	0.000571831	0.080695696	Greater viability in loss lines
DOPAMINE RECEPTOR ANTAGONIST	11p	BREAST	0.000572616	0.080759255	Greater viability in loss lines
MDM INHIBITOR	8p	BILIARY_TRACT	0.000574011	0.080908704	Lower viability in loss lines
CASEIN KINASE INHIBITOR	18q	STOMACH	0.000574933	0.080976808	Lower viability in loss lines
FGFR INHIBITOR	19p	BONE	0.000575164	0.080976808	Lower viability in loss lines
EGFR INHIBITOR	18q	BILIARY_TRACT	0.000576172	0.081071522	Lower viability in loss lines
MTOR INHIBITOR	10p	BONE	0.000577461	0.081177003	Lower viability in loss lines
ANTITUSSIVE	10q	UPPER_AERODIGESTIVE_TRACT	0.000577594	0.081177003	Greater viability in loss lines
TRANSCRIPTIONAL REGULATORY PROTEIN WALR	16p	LUNG	0.000578756	0.081292971	Lower viability in loss lines
ADRENERGIC RECEPTOR AGONIST	17p	OVARY	0.000583798	0.081934977	Greater viability in loss lines
FGFR INHIBITOR	22q	LARGE_INTESTINE	0.000584005	0.081934977	Greater viability in loss lines
BROMODOMAIN INHIBITOR	20q	LUNG	0.000588062	0.082456302	Lower viability in loss lines
DEHYDROGENASE INHIBITOR	22q	LARGE_INTESTINE	0.000590561	0.082758725	Greater viability in loss lines
GAMMA SECRETASE INHIBITOR	20p	OVARY	0.0005919	0.082898271	Greater viability in loss lines
GAMMA SECRETASE INHIBITOR	13q	BILIARY_TRACT	0.000592264	0.082901237	Lower viability in loss lines
ACETYLCHOLINE RECEPTOR ANTAGONIST	15q	LARGE_INTESTINE	0.000594834	0.083184397	Lower viability in loss lines
DEHYDROGENASE INHIBITOR	10p	LARGE_INTESTINE	0.000595067	0.083184397	Greater viability in loss lines
JAK INHIBITOR	16q	OVARY	0.00059532	0.083184397	Greater viability in loss lines
KIT INHIBITOR	18q	LARGE_INTESTINE	0.000595877	0.083214114	Greater viability in loss lines
P38 MAPK INHIBITOR	21q	LIVER	0.000597651	0.083413571	Lower viability in loss lines
GLUCOCORTICOID RECEPTOR AGONIST	18q	LUNG	0.000599195	0.083531475	Greater viability in loss lines
P38 MAPK INHIBITOR	15q	OVARY	0.000599517	0.083531475	Lower viability in loss lines
HSP INHIBITOR	10q	BREAST	0.000599533	0.083531475	Lower viability in loss lines
CALCIUM CHANNEL BLOCKER	10p	PANCREAS	0.000600934	0.08365098	Greater viability in loss lines
TUBULIN POLYMERIZATION INHIBITOR	18p	STOMACH	0.000601083	0.08365098	Greater viability in loss lines
ADENOSINE RECEPTOR AGONIST	18q	LARGE_INTESTINE	0.000607824	0.084540316	Greater viability in loss lines
AURORA KINASE INHIBITOR	4q	PANCREAS	0.000608764	0.084622465	Lower viability in loss lines
CHK INHIBITOR	4p	BILIARY_TRACT	0.000609476	0.084635415	Greater viability in loss lines
GLUCOCORTICOID RECEPTOR AGONIST	7p	SOFT_TISSUE	0.000609558	0.084635415	Lower viability in loss lines
KINESIN-LIKE SPINDLE PROTEIN INHIBITOR	18p	LUNG	0.000611126	0.084804295	Greater viability in loss lines
AURORA KINASE INHIBITOR	21q	SKIN	0.00061168	0.084807364	Lower viability in loss lines
DOPAMINE RECEPTOR AGONIST	18p	PANCREAS	0.000612359	0.084807364	Lower viability in loss lines
AURORA KINASE INHIBITOR	6q	LIVER	0.000612586	0.084807364	Lower viability in loss lines
AURORA KINASE INHIBITOR	1p	THYROID	0.000612903	0.084807364	Greater viability in loss lines
AURORA KINASE INHIBITOR	9q	THYROID	0.000612903	0.084807364	Greater viability in loss lines
BROMODOMAIN INHIBITOR	4p	CENTRAL_NERVOUS_SYSTEM	0.000613789	0.084881415	Lower viability in loss lines
MEK INHIBITOR	12q	OVARY	0.000615127	0.0849639	Greater viability in loss lines
MEK INHIBITOR	17q	OVARY	0.000615127	0.0849639	Greater viability in loss lines
THROMBIN INHIBITOR	7p	BREAST	0.000615525	0.0849639	Greater viability in loss lines
BCL INHIBITOR	11q	BONE	0.000615793	0.0849639	Greater viability in loss lines
JAK INHIBITOR	9p	PANCREAS	0.000618918	0.085346405	Lower viability in loss lines
MICROTUBULE INHIBITOR	18p	LARGE_INTESTINE	0.000620117	0.085462899	Greater viability in loss lines
AURORA KINASE INHIBITOR	9p	LARGE_INTESTINE	0.000621776	0.085642722	Greater viability in loss lines
MTOR INHIBITOR	7p	ENDOMETRIUM	0.00062276	0.085729442	Greater viability in loss lines
SEROTONIN RECEPTOR AGONIST	11q	KIDNEY	0.000624933	0.085979557	Greater viability in loss lines
HCV INHIBITOR	11p	BREAST	0.000625877	0.086060346	Greater viability in loss lines
TUBULIN POLYMERIZATION INHIBITOR	13q	LUNG	0.000627493	0.086197819	Lower viability in loss lines
GLUCOCORTICOID RECEPTOR AGONIST	6q	THYROID	0.00062759	0.086197819	Greater viability in loss lines
RAF INHIBITOR	3q	LIVER	0.000628989	0.08633881	Greater viability in loss lines
ACETYLCHOLINE RECEPTOR ANTAGONIST	7p	BREAST	0.000629331	0.08633881	Greater viability in loss lines
BACTERIAL 30S RIBOSOMAL SUBUNIT INHIBITOR	16p	URINARY_TRACT	0.00062991	0.086369149	Lower viability in loss lines
IMMUNOSUPPRESSANT	6q	CENTRAL_NERVOUS_SYSTEM	0.000630921	0.086458705	Greater viability in loss lines
OPIOID RECEPTOR ANTAGONIST	11p	STOMACH	0.000632027	0.08656115	Greater viability in loss lines
MONOAMINE OXIDASE INHIBITOR	17q	LIVER	0.000633872	0.086730219	Lower viability in loss lines
MTOR INHIBITOR	4p	BREAST	0.000633979	0.086730219	Lower viability in loss lines
SODIUM CHANNEL BLOCKER	13q	BILIARY_TRACT	0.000639905	0.087476487	Lower viability in loss lines
PKC INHIBITOR	18p	LARGE_INTESTINE	0.000640158	0.087476487	Greater viability in loss lines
JAK INHIBITOR	8p	STOMACH	0.000640808	0.087515775	Greater viability in loss lines
MONOPOLAR SPINDLE 1 KINASE INHIBITOR	21q	OESOPHAGUS	0.000642133	0.087647098	Greater viability in loss lines
MEK INHIBITOR	10p	LARGE_INTESTINE	0.000642851	0.087650641	Lower viability in loss lines
CYCLOOXYGENASE INHIBITOR	16q	LUNG	0.000643074	0.087650641	Greater viability in loss lines
HMGCR INHIBITOR	17p	PANCREAS	0.000643247	0.087650641	Greater viability in loss lines
BROMODOMAIN INHIBITOR	16q	PANCREAS	0.000644598	0.08777986	Greater viability in loss lines
BROMODOMAIN INHIBITOR	1q	UPPER_AERODIGESTIVE_TRACT	0.000645506	0.08777986	Greater viability in loss lines
BROMODOMAIN INHIBITOR	17p	UPPER_AERODIGESTIVE_TRACT	0.000645506	0.08777986	Greater viability in loss lines
SEROTONIN RECEPTOR ANTAGONIST	18q	KIDNEY	0.000646375	0.08777986	Greater viability in loss lines
RAF INHIBITOR	7p	ENDOMETRIUM	0.000647008	0.08777986	Greater viability in loss lines
MEK INHIBITOR	10p	KIDNEY	0.000648879	0.08777986	Lower viability in loss lines
TGF BETA RECEPTOR INHIBITOR	9q	LIVER	0.000649565	0.08777986	Lower viability in loss lines
PROTEASOME INHIBITOR	17p	CENTRAL_NERVOUS_SYSTEM	0.000649876	0.08777986	Greater viability in loss lines
CHLORIDE CHANNEL BLOCKER	13q	URINARY_TRACT	0.000650646	0.08777986	Lower viability in loss lines
PLK INHIBITOR	4p	URINARY_TRACT	0.000651211	0.08777986	Lower viability in loss lines
GLUCOCORTICOID RECEPTOR AGONIST	4p	PROSTATE	0.000651815	0.08777986	Greater viability in loss lines
GLUCOCORTICOID RECEPTOR AGONIST	4q	PROSTATE	0.000651815	0.08777986	Greater viability in loss lines
GLUCOCORTICOID RECEPTOR AGONIST	6q	PROSTATE	0.000651815	0.08777986	Greater viability in loss lines
GLUCOCORTICOID RECEPTOR AGONIST	8p	PROSTATE	0.000651815	0.08777986	Greater viability in loss lines
GLUCOCORTICOID RECEPTOR AGONIST	9q	PROSTATE	0.000651815	0.08777986	Greater viability in loss lines
GLUCOCORTICOID RECEPTOR AGONIST	10p	PROSTATE	0.000651815	0.08777986	Greater viability in loss lines
GLUCOCORTICOID RECEPTOR AGONIST	12p	PROSTATE	0.000651815	0.08777986	Greater viability in loss lines
GLUCOCORTICOID RECEPTOR AGONIST	15q	PROSTATE	0.000651815	0.08777986	Greater viability in loss lines
GLUCOCORTICOID RECEPTOR AGONIST	16q	PROSTATE	0.000651815	0.08777986	Greater viability in loss lines
GLUCOCORTICOID RECEPTOR AGONIST	19q	PROSTATE	0.000651815	0.08777986	Greater viability in loss lines
ABL KINASE INHIBITOR	22q	SKIN	0.000651825	0.08777986	Lower viability in loss lines
MITOTIC KINESIN INHIBITOR	17p	HAEMATOPOIETIC_AND_LYMPHOID_TISSUE	0.000653031	0.087893272	Greater viability in loss lines
CALCIUM CHANNEL BLOCKER	22q	HAEMATOPOIETIC_AND_LYMPHOID_TISSUE	0.00065371	0.087912519	Greater viability in loss lines
BRUTON'S TYROSINE KINASE (BTK) INHIBITOR	10q	OESOPHAGUS	0.000653902	0.087912519	Lower viability in loss lines
PLK INHIBITOR	10p	OVARY	0.000654377	0.087927422	Greater viability in loss lines
BROMODOMAIN INHIBITOR	4q	CENTRAL_NERVOUS_SYSTEM	0.000655155	0.087983057	Lower viability in loss lines
SEROTONIN REUPTAKE INHIBITOR	11q	LUNG	0.000655881	0.088031621	Lower viability in loss lines
KINESIN-LIKE SPINDLE PROTEIN INHIBITOR	13q	OVARY	0.000657406	0.088167766	Lower viability in loss lines
RAF INHIBITOR	20p	BILIARY_TRACT	0.000657625	0.088167766	Greater viability in loss lines
MICROTUBULE INHIBITOR	20p	LARGE_INTESTINE	0.000658281	0.088206752	Greater viability in loss lines
GLUTAMATE RECEPTOR AGONIST	1p	STOMACH	0.000658996	0.088253655	Lower viability in loss lines
EGFR INHIBITOR	11p	URINARY_TRACT	0.000660213	0.088367607	Lower viability in loss lines
METHIONINE AMINOPEPTIDASE INHIBITOR	13q	BREAST	0.000663247	0.08870845	Greater viability in loss lines
HMGCR INHIBITOR	8p	BREAST	0.000663494	0.08870845	Greater viability in loss lines
HYPOXIA INDUCIBLE FACTOR PROLYL HYDROXYLASE INHIBITOR	18p	LIVER	0.000667783	0.089232442	Lower viability in loss lines
DOPAMINE RECEPTOR ANTAGONIST	4q	PLEURA	0.000669994	0.08939792	Greater viability in loss lines
DOPAMINE RECEPTOR ANTAGONIST	14q	PLEURA	0.000669994	0.08939792	Greater viability in loss lines
CYCLOOXYGENASE INHIBITOR	13q	URINARY_TRACT	0.000670131	0.08939792	Lower viability in loss lines
AURORA KINASE INHIBITOR	13q	LIVER	0.000674341	0.089830142	Greater viability in loss lines
ADENOSINE RECEPTOR AGONIST	19p	LARGE_INTESTINE	0.000674378	0.089830142	Greater viability in loss lines
DNA ALKYLATING AGENT	17p	OVARY	0.000674486	0.089830142	Greater viability in loss lines
ADENOSINE RECEPTOR AGONIST	21q	LUNG	0.000675258	0.089859072	Lower viability in loss lines
METALLOPROTEINASE INHIBITOR	18p	LARGE_INTESTINE	0.000675448	0.089859072	Greater viability in loss lines
PPAR RECEPTOR AGONIST	16q	OVARY	0.000676835	0.089994033	Greater viability in loss lines
LIPID PEROXIDASE INHIBITOR	9q	PANCREAS	0.000677763	0.090052225	Lower viability in loss lines
IKK INHIBITOR	1p	LARGE_INTESTINE	0.000678043	0.090052225	Greater viability in loss lines
ACETYLCHOLINE RECEPTOR AGONIST	10q	LUNG	0.000678763	0.090052225	Greater viability in loss lines
ANDROGEN RECEPTOR MODULATOR	10q	PANCREAS	0.000678763	0.090052225	Lower viability in loss lines
MEK INHIBITOR	18p	CENTRAL_NERVOUS_SYSTEM	0.000679334	0.090078489	Greater viability in loss lines
TOPOISOMERASE INHIBITOR	10p	URINARY_TRACT	0.00068404	0.090652789	Lower viability in loss lines
HDAC INHIBITOR	13q	BILIARY_TRACT	0.000685645	0.090815627	Lower viability in loss lines
RHO ASSOCIATED KINASE INHIBITOR	22q	LIVER	0.000686055	0.090820128	Greater viability in loss lines
ALK TYROSINE KINASE RECEPTOR INHIBITOR	18q	AUTONOMIC_GANGLIA	0.000687471	0.090957697	Lower viability in loss lines
ANTI-INFLAMMATORY AGENT	3p	STOMACH	0.000689747	0.091208963	Lower viability in loss lines
SIGMA RECEPTOR AGONIST	21q	CENTRAL_NERVOUS_SYSTEM	0.000691175	0.091315089	Lower viability in loss lines
ADRENERGIC RECEPTOR AGONIST	13q	URINARY_TRACT	0.000691306	0.091315089	Lower viability in loss lines
GLUCOCORTICOID RECEPTOR AGONIST	16p	CENTRAL_NERVOUS_SYSTEM	0.000691892	0.09132726	Lower viability in loss lines
GLUCOCORTICOID RECEPTOR AGONIST	11p	PANCREAS	0.000692154	0.09132726	Lower viability in loss lines
CHLORIDE CHANNEL ANTAGONIST	9p	PANCREAS	0.00069288	0.091373145	Lower viability in loss lines
P38 MAPK INHIBITOR	4p	SOFT_TISSUE	0.000699007	0.092030454	Greater viability in loss lines
P38 MAPK INHIBITOR	9q	SOFT_TISSUE	0.000699007	0.092030454	Greater viability in loss lines
P38 MAPK INHIBITOR	19q	SOFT_TISSUE	0.000699007	0.092030454	Greater viability in loss lines
RHO ASSOCIATED KINASE INHIBITOR	8p	SKIN	0.000700052	0.092117818	Lower viability in loss lines
TUBULIN POLYMERIZATION INHIBITOR	3p	PANCREAS	0.000700814	0.092155192	Lower viability in loss lines
TUBULIN POLYMERIZATION INHIBITOR	18q	SKIN	0.000701099	0.092155192	Lower viability in loss lines
ADENOSINE RECEPTOR ANTAGONIST	10p	LARGE_INTESTINE	0.000703471	0.092312667	Greater viability in loss lines
HDAC INHIBITOR	4p	THYROID	0.000704207	0.092312667	Greater viability in loss lines
HDAC INHIBITOR	4q	THYROID	0.000704207	0.092312667	Greater viability in loss lines
HDAC INHIBITOR	18p	THYROID	0.000704207	0.092312667	Greater viability in loss lines
HDAC INHIBITOR	18q	THYROID	0.000704207	0.092312667	Greater viability in loss lines
KAINATE RECEPTOR ANTAGONIST	16p	LIVER	0.000705777	0.092468263	Greater viability in loss lines
ADENYLYL CYCLASE ACTIVATOR	19p	BREAST	0.000706987	0.092576575	Greater viability in loss lines
ADIPONECTIN RECEPTOR AGONIST	18q	LARGE_INTESTINE	0.000707568	0.09258737	Greater viability in loss lines
OREXIN RECEPTOR ANTAGONIST	1p	LARGE_INTESTINE	0.000707836	0.09258737	Greater viability in loss lines
ANTI-INFLAMMATORY AGENT	12q	HAEMATOPOIETIC_AND_LYMPHOID_TISSUE	0.000713431	0.093245955	Lower viability in loss lines
SYK INHIBITOR	13q	SOFT_TISSUE	0.000713643	0.093245955	Greater viability in loss lines
GLUCOCORTICOID RECEPTOR AGONIST	16p	URINARY_TRACT	0.000715031	0.093252498	Greater viability in loss lines
TUBULIN POLYMERIZATION INHIBITOR	18p	URINARY_TRACT	0.000715068	0.093252498	Lower viability in loss lines
RAF INHIBITOR	9p	SKIN	0.000715125	0.093252498	Greater viability in loss lines
TOPOISOMERASE INHIBITOR	18p	OVARY	0.000715237	0.093252498	Lower viability in loss lines
EGFR INHIBITOR	17q	OESOPHAGUS	0.000715915	0.093290596	Greater viability in loss lines
VITAMIN D RECEPTOR AGONIST	4p	UPPER_AERODIGESTIVE_TRACT	0.000717545	0.093452575	Lower viability in loss lines
SYK INHIBITOR	14q	KIDNEY	0.000718797	0.093565243	Greater viability in loss lines
HMGCR INHIBITOR	13q	SKIN	0.000719807	0.093646191	Lower viability in loss lines
TUBULIN POLYMERIZATION INHIBITOR	4p	UPPER_AERODIGESTIVE_TRACT	0.000722108	0.093769578	Lower viability in loss lines
KINESIN-LIKE SPINDLE PROTEIN INHIBITOR	22q	LARGE_INTESTINE	0.000722109	0.093769578	Greater viability in loss lines
TUBULIN POLYMERIZATION INHIBITOR	2p	SKIN	0.000722306	0.093769578	Lower viability in loss lines
JAK INHIBITOR	18p	AUTONOMIC_GANGLIA	0.000722308	0.093769578	Lower viability in loss lines
RETINOID RECEPTOR LIGAND	5q	LUNG	0.000724119	0.0939149	Lower viability in loss lines
XIAP INHIBITOR	4p	SKIN	0.000724204	0.0939149	Greater viability in loss lines
MICROTUBULE STABILIZING AGENT	4q	ENDOMETRIUM	0.000725339	0.09401157	Greater viability in loss lines
MEK INHIBITOR	10p	STOMACH	0.00072682	0.094152973	Greater viability in loss lines
LOCAL ANESTHETIC	1p	ENDOMETRIUM	0.000728396	0.0941552	Lower viability in loss lines
LOCAL ANESTHETIC	1q	ENDOMETRIUM	0.000728396	0.0941552	Lower viability in loss lines
LOCAL ANESTHETIC	3q	ENDOMETRIUM	0.000728396	0.0941552	Lower viability in loss lines
LOCAL ANESTHETIC	18p	ENDOMETRIUM	0.000728396	0.0941552	Lower viability in loss lines
PKC INHIBITOR	1p	LARGE_INTESTINE	0.000730451	0.094370299	Greater viability in loss lines
DIHYDROOROTATE DEHYDROGENASE INHIBITOR	6p	STOMACH	0.000733274	0.09465157	Greater viability in loss lines
VITAMIN D RECEPTOR AGONIST	21q	LUNG	0.000733411	0.09465157	Greater viability in loss lines
DNA ALKYLATING AGENT	7p	PANCREAS	0.00073436	0.094723368	Lower viability in loss lines
PROTEIN KINASE ACTIVATOR	15q	LUNG	0.000734858	0.09473702	Lower viability in loss lines
MDM INHIBITOR	8p	SKIN	0.000736405	0.094885909	Lower viability in loss lines
ISOCITRATE LYASE SUBSTRATE	11p	LUNG	0.000739586	0.09521383	Lower viability in loss lines
RAF INHIBITOR	16q	KIDNEY	0.000739738	0.09521383	Greater viability in loss lines
BENZODIAZEPINE RECEPTOR ANTAGONIST	16p	LIVER	0.000740412	0.095249746	Greater viability in loss lines
MTOR INHIBITOR	11q	BONE	0.000741883	0.095388222	Greater viability in loss lines
AURORA KINASE INHIBITOR	4p	SOFT_TISSUE	0.000743506	0.095416957	Greater viability in loss lines
AURORA KINASE INHIBITOR	9q	SOFT_TISSUE	0.000743506	0.095416957	Greater viability in loss lines
AURORA KINASE INHIBITOR	19q	SOFT_TISSUE	0.000743506	0.095416957	Greater viability in loss lines
BROMODOMAIN INHIBITOR	1p	BREAST	0.000743996	0.095416957	Lower viability in loss lines
ANGIOTENSIN RECEPTOR ANTAGONIST	12q	STOMACH	0.000744081	0.095416957	Greater viability in loss lines
ESTROGEN RECEPTOR AGONIST	2q	CENTRAL_NERVOUS_SYSTEM	0.000746169	0.095633866	Lower viability in loss lines
NUCLEOSIDE REVERSE TRANSCRIPTASE INHIBITOR	12q	OVARY	0.000750281	0.096109938	Lower viability in loss lines
LEUKOTRIENE RECEPTOR ANTAGONIST	2q	SKIN	0.000753338	0.096450385	Lower viability in loss lines
MEK INHIBITOR	18p	BILIARY_TRACT	0.000754675	0.096570456	Lower viability in loss lines
BCL INHIBITOR	18p	AUTONOMIC_GANGLIA	0.00075564	0.096642765	Lower viability in loss lines
RAF INHIBITOR	4p	HAEMATOPOIETIC_AND_LYMPHOID_TISSUE	0.000756597	0.096713903	Greater viability in loss lines
GLUTAMATE RECEPTOR AGONIST	18p	HAEMATOPOIETIC_AND_LYMPHOID_TISSUE	0.000758696	0.096930885	Greater viability in loss lines
XIAP INHIBITOR	13q	SKIN	0.000759112	0.096932815	Greater viability in loss lines
PLK INHIBITOR	6p	LUNG	0.000759954	0.096989142	Greater viability in loss lines
PURINERGIC RECEPTOR ANTAGONIST	13q	CENTRAL_NERVOUS_SYSTEM	0.000761206	0.09709761	Lower viability in loss lines
TACHYKININ ANTAGONIST	22q	LARGE_INTESTINE	0.000765977	0.097654612	Greater viability in loss lines
INSULIN GROWTH FACTOR RECEPTOR INHIBITOR	17p	HAEMATOPOIETIC_AND_LYMPHOID_TISSUE	0.000767238	0.097763791	Greater viability in loss lines
JAK INHIBITOR	17p	URINARY_TRACT	0.000768121	0.097824741	Lower viability in loss lines
SYK INHIBITOR	15q	BREAST	0.000769665	0.097932646	Lower viability in loss lines
BONE RESORPTION INHIBITOR	8p	UPPER_AERODIGESTIVE_TRACT	0.000769779	0.097932646	Lower viability in loss lines
PROGESTERONE RECEPTOR AGONIST	6q	BREAST	0.000770928	0.09802714	Greater viability in loss lines
VITAMIN D RECEPTOR AGONIST	6p	UPPER_AERODIGESTIVE_TRACT	0.000772536	0.098179987	Greater viability in loss lines
AROMATASE INHIBITOR	19p	BILIARY_TRACT	0.000776715	0.098659177	Greater viability in loss lines
MEK INHIBITOR	4p	ENDOMETRIUM	0.00077713	0.098659962	Greater viability in loss lines
RAF INHIBITOR	8p	BREAST	0.00078006	0.098979925	Greater viability in loss lines
ANGIOTENSIN CONVERTING ENZYME INHIBITOR	6p	OVARY	0.000781817	0.099150774	Greater viability in loss lines
KIT INHIBITOR	7q	BONE	0.000782521	0.099188043	Lower viability in loss lines
EGFR INHIBITOR	18p	PANCREAS	0.000785583	0.099485789	Lower viability in loss lines
CDK INHIBITOR	18p	AUTONOMIC_GANGLIA	0.000785694	0.099485789	Lower viability in loss lines
ADRENERGIC RECEPTOR ANTAGONIST	21q	ENDOMETRIUM	0.00078718	0.099621757	Greater viability in loss lines
BROMODOMAIN INHIBITOR	4q	ENDOMETRIUM	0.000788507	0.099737512	Lower viability in loss lines
CHK INHIBITOR	6p	URINARY_TRACT	0.000790092	0.099793067	Lower viability in loss lines
ATP-SENSITIVE POTASSIUM CHANNEL AGONIST	6q	LUNG	0.000790192	0.099793067	Greater viability in loss lines
TUBULIN POLYMERIZATION INHIBITOR	10q	PANCREAS	0.000790985	0.099793067	Lower viability in loss lines
VITAMIN D RECEPTOR AGONIST	9p	URINARY_TRACT	0.0007916	0.099793067	Greater viability in loss lines
PURINE ANTAGONIST	22q	SKIN	0.000791601	0.099793067	Lower viability in loss lines
VITAMIN D RECEPTOR AGONIST	2q	STOMACH	0.000791838	0.099793067	Lower viability in loss lines
VITAMIN D RECEPTOR AGONIST	14q	STOMACH	0.000791838	0.099793067	Lower viability in loss lines
GLUCOCORTICOID RECEPTOR AGONIST	20p	STOMACH	0.000792357	0.099806399	Greater viability in loss lines
MELATONIN RECEPTOR AGONIST	11p	PANCREAS	0.000792935	0.099827205	Lower viability in loss lines
MEK INHIBITOR	22q	OVARY	0.000794069	0.099878836	Greater viability in loss lines
HYPOXIA INDUCIBLE FACTOR PROLYL HYDROXYLASE INHIBITOR	6q	HAEMATOPOIETIC_AND_LYMPHOID_TISSUE	0.000794172	0.099878836	Greater viability in loss lines
MDM INHIBITOR	20p	LARGE_INTESTINE	0.000797036	0.100149496	Greater viability in loss lines
SEROTONIN RECEPTOR AGONIST	5q	STOMACH	0.000797153	0.100149496	Lower viability in loss lines
ADRENERGIC RECEPTOR ANTAGONIST	1p	LARGE_INTESTINE	0.000800068	0.100437615	Greater viability in loss lines
MYOSIN LIGHT CHAIN KINASE INHIBITOR	20p	PANCREAS	0.000800344	0.100437615	Greater viability in loss lines
RAF INHIBITOR	7q	BONE	0.000800694	0.100437615	Greater viability in loss lines
MICROTUBULE INHIBITOR	7q	PANCREAS	0.000803253	0.100706311	Lower viability in loss lines
BCR-ABL KINASE INHIBITOR	9p	HAEMATOPOIETIC_AND_LYMPHOID_TISSUE	0.000804055	0.100754547	Lower viability in loss lines
HMGCR INHIBITOR	16p	BREAST	0.000806985	0.101069305	Lower viability in loss lines
RAF INHIBITOR	1q	LARGE_INTESTINE	0.0008081	0.101132827	Greater viability in loss lines
TUBULIN POLYMERIZATION INHIBITOR	6q	LIVER	0.000808329	0.101132827	Lower viability in loss lines
BROMODOMAIN INHIBITOR	17p	LUNG	0.00080973	0.101255591	Lower viability in loss lines
BROMODOMAIN INHIBITOR	5q	BREAST	0.000811217	0.101389098	Lower viability in loss lines
MICROTUBULE INHIBITOR	16p	STOMACH	0.000811795	0.101408903	Lower viability in loss lines
ADRENERGIC RECEPTOR ANTAGONIST	10p	ENDOMETRIUM	0.00081234	0.101424541	Greater viability in loss lines
RHO ASSOCIATED KINASE INHIBITOR	21q	STOMACH	0.000814198	0.101604059	Greater viability in loss lines
MDM INHIBITOR	19p	LUNG	0.000817807	0.102001674	Lower viability in loss lines
MICROTUBULE INHIBITOR	15q	HAEMATOPOIETIC_AND_LYMPHOID_TISSUE	0.000820123	0.102237816	Greater viability in loss lines
ADRENERGIC RECEPTOR ANTAGONIST	1p	URINARY_TRACT	0.000822085	0.102298847	Lower viability in loss lines
FGFR INHIBITOR	18q	SOFT_TISSUE	0.000822713	0.102298847	Greater viability in loss lines
FGFR INHIBITOR	22q	SOFT_TISSUE	0.000822713	0.102298847	Greater viability in loss lines
ADRENERGIC RECEPTOR AGONIST	16p	OVARY	0.000823158	0.102298847	Greater viability in loss lines
ANDROGEN RECEPTOR AGONIST	2p	BREAST	0.00082316	0.102298847	Greater viability in loss lines
ANDROGEN RECEPTOR AGONIST	2q	BREAST	0.00082316	0.102298847	Greater viability in loss lines
HISTAMINE RECEPTOR ANTAGONIST	17q	LUNG	0.000823772	0.102298847	Lower viability in loss lines
GLUCOCORTICOID RECEPTOR AGONIST	10q	OESOPHAGUS	0.000824	0.102298847	Greater viability in loss lines
CARBONIC ANHYDRASE INHIBITOR	11q	BREAST	0.000824877	0.10232702	Greater viability in loss lines
XIAP INHIBITOR	22q	LARGE_INTESTINE	0.000825369	0.10232702	Greater viability in loss lines
JAK INHIBITOR	11p	OESOPHAGUS	0.000825498	0.10232702	Greater viability in loss lines
MEK INHIBITOR	9p	SOFT_TISSUE	0.000826457	0.102393396	Greater viability in loss lines
ADENOSINE RECEPTOR ANTAGONIST	6q	OVARY	0.000827278	0.102401514	Greater viability in loss lines
DISCOIDIN DOMAIN RECEPTOR INHIBITOR	11p	LUNG	0.000827371	0.102401514	Lower viability in loss lines
BROMODOMAIN INHIBITOR	19p	KIDNEY	0.000827794	0.102401518	Greater viability in loss lines
FGFR INHIBITOR	19q	LARGE_INTESTINE	0.000831532	0.102811194	Greater viability in loss lines
RHO ASSOCIATED KINASE INHIBITOR	4q	PANCREAS	0.000833812	0.103029113	Lower viability in loss lines
VITAMIN D RECEPTOR AGONIST	6p	SKIN	0.000834147	0.103029113	Lower viability in loss lines
MUCUS PROTECTING AGENT	3p	STOMACH	0.000836504	0.103267464	Lower viability in loss lines
THIAZIDE DIURETIC	16q	PANCREAS	0.000839253	0.103553899	Greater viability in loss lines
FGFR INHIBITOR	5q	LUNG	0.000842142	0.103775044	Lower viability in loss lines
HDAC INHIBITOR	8p	URINARY_TRACT	0.000842282	0.103775044	Lower viability in loss lines
ANTI-INFLAMMATORY AGENT	6p	STOMACH	0.000842334	0.103775044	Lower viability in loss lines
PHOSPHODIESTERASE INHIBITOR	4q	SKIN	0.00084302	0.103806651	Lower viability in loss lines
AURORA KINASE INHIBITOR	7q	THYROID	0.000845032	0.104001407	Lower viability in loss lines
ADRENERGIC RECEPTOR ANTAGONIST	17p	OVARY	0.000845788	0.104041383	Greater viability in loss lines
DNA METHYLTRANSFERASE INHIBITOR	16p	LIVER	0.000848287	0.104163542	Lower viability in loss lines
VITAMIN D RECEPTOR AGONIST	2p	SKIN	0.000848566	0.104163542	Lower viability in loss lines
MDM INHIBITOR	5p	SKIN	0.000849035	0.104163542	Greater viability in loss lines
THYMIDYLATE SYNTHASE INHIBITOR	22q	OESOPHAGUS	0.000849305	0.104163542	Lower viability in loss lines
GLUCOCORTICOID RECEPTOR AGONIST	9p	BREAST	0.00084932	0.104163542	Lower viability in loss lines
PPAR RECEPTOR AGONIST	18q	LARGE_INTESTINE	0.000849368	0.104163542	Greater viability in loss lines
VITAMIN D RECEPTOR AGONIST	14q	BREAST	0.000851768	0.104404873	Greater viability in loss lines
SEROTONIN RECEPTOR ANTAGONIST	11q	LARGE_INTESTINE	0.000854267	0.104658081	Lower viability in loss lines
ANDROGEN RECEPTOR MODULATOR	1q	OVARY	0.000855887	0.104680634	Greater viability in loss lines
ANDROGEN RECEPTOR MODULATOR	2q	OVARY	0.000855887	0.104680634	Greater viability in loss lines
MEK INHIBITOR	18p	BONE	0.000856349	0.104680634	Greater viability in loss lines
ACETYLCHOLINE RECEPTOR ANTAGONIST	1p	LARGE_INTESTINE	0.000856567	0.104680634	Greater viability in loss lines
LIPOXYGENASE INHIBITOR	3p	STOMACH	0.000856897	0.104680634	Lower viability in loss lines
OTHER ANTIBIOTIC	11p	STOMACH	0.000857051	0.104680634	Greater viability in loss lines
ADENYLYL CYCLASE ACTIVATOR	15q	URINARY_TRACT	0.000858198	0.104767783	Lower viability in loss lines
AURORA KINASE INHIBITOR	6q	OESOPHAGUS	0.000859089	0.10482359	Lower viability in loss lines
SODIUM CHANNEL BLOCKER	19p	BILIARY_TRACT	0.000860149	0.10485712	Greater viability in loss lines
SHIP1 PHOSPHATASE ACTIVATOR	9q	HAEMATOPOIETIC_AND_LYMPHOID_TISSUE	0.000860232	0.10485712	Greater viability in loss lines
AURORA KINASE INHIBITOR	1q	THYROID	0.00086198	0.104976625	Greater viability in loss lines
MELANIN INHIBITOR	4p	CENTRAL_NERVOUS_SYSTEM	0.000862081	0.104976625	Lower viability in loss lines
SMOOTHENED RECEPTOR ANTAGONIST	17p	PLEURA	0.000863317	0.105069034	Greater viability in loss lines
GLUCOCORTICOID RECEPTOR AGONIST	20p	UPPER_AERODIGESTIVE_TRACT	0.000863865	0.105069034	Lower viability in loss lines
CALCIUM CHANNEL BLOCKER	4p	LIVER	0.000864145	0.105069034	Lower viability in loss lines
ANTIARRHYTHMIC MEDICATION	16q	LUNG	0.000864884	0.10510597	Greater viability in loss lines
FOCAL ADHESION KINASE INHIBITOR	6q	URINARY_TRACT	0.000865791	0.105163354	Lower viability in loss lines
HISTAMINE RECEPTOR ANTAGONIST	17q	LARGE_INTESTINE	0.000868596	0.105451053	Lower viability in loss lines
PHOSPHODIESTERASE INHIBITOR	13q	SKIN	0.000870194	0.105544686	Lower viability in loss lines
HSP INHIBITOR	8q	OVARY	0.000870423	0.105544686	Greater viability in loss lines
NOREPINEPHRINE TRANSPORTER INHIBITOR	8p	URINARY_TRACT	0.000870678	0.105544686	Lower viability in loss lines
PURINERGIC RECEPTOR ANTAGONIST	14q	CENTRAL_NERVOUS_SYSTEM	0.000871194	0.105552156	Greater viability in loss lines
INOSINE MONOPHOSPHATE DEHYDROGENASE INHIBITOR	10q	CENTRAL_NERVOUS_SYSTEM	0.000871613	0.105552156	Greater viability in loss lines
DOPAMINE RECEPTOR AGONIST	6p	OESOPHAGUS	0.000875086	0.105919602	Greater viability in loss lines
TUBULIN POLYMERIZATION INHIBITOR	12q	PANCREAS	0.000876842	0.106079054	Greater viability in loss lines
SOMATOSTATIN RECEPTOR AGONIST	18p	LIVER	0.000878392	0.106213273	Lower viability in loss lines
HCV INHIBITOR	16p	OESOPHAGUS	0.00088233	0.106636194	Greater viability in loss lines
[truncated: 14,190 more rows]
