# Supplementary material for: Half the Chromosome It Used to Be: Identifying Cancer Treatments Targeting Aneuploid Losses
Source: Genes (Basel). 2025 Jun 14;16(6):708. doi: 10.3390/genes16060708 (PMC12192454; doi:10.3390/genes16060708)
Supplement: Supplementary file 1 [file genes-16-00708-s001.zip › Supplemental Table S9 Common Effective Between TCGA and Broad MOAs.csv]

MOA	arm	cancer_type	TCGA_log_rank_p_value	BH_pAdj	TCGA_median_loss	TCGA_median_other	Broad_p_value	Broad_viability_shift
GROWTH FACTOR RECEPTOR INHIBITOR	10p	Oesophagus	0.0318	0.302960229	17.58884834	13.51218069	0.039833802	Lower viability in loss lines
THYMIDYLATE SYNTHASE INHIBITOR	10p	Oesophagus	0.0259	0.278030279	17.58884834	13.51218069	0.013811518	Lower viability in loss lines
TUBULIN POLYMERIZATION INHIBITOR	10p	Oesophagus	0.038	0.325644166	17.58884834	13.51218069	3.91E-09	Lower viability in loss lines
DNA SYNTHESIS INHIBITOR	10p	Oesophagus	0.0484	0.768461543	17.58884834	13.51218069	0.015953462	Lower viability in loss lines
GROWTH FACTOR RECEPTOR INHIBITOR	10p	Urinary_Tract	0.0067	0.140721169	75.25396982	9.073873163	0.012554946	Lower viability in loss lines
THYMIDYLATE SYNTHASE INHIBITOR	10p	Urinary_Tract	0.0067	0.916720851	75.25396982	9.073873163	0.031187341	Lower viability in loss lines
TUBULIN POLYMERIZATION INHIBITOR	10p	Urinary_Tract	0.0067	0.405108706	75.25396982	9.073873163	0.004255226	Lower viability in loss lines
PLK INHIBITOR	10p	Urinary_Tract	0.0175	0.459470535	75.25396982	10.29029819	0.023207058	Lower viability in loss lines
IMMUNOSTIMULANT	10p	Urinary_Tract	0.0015	0.677693817	75.25396982	10.29029819	0.03561651	Lower viability in loss lines
KINESIN-LIKE SPINDLE PROTEIN INHIBITOR	10p	Urinary_Tract	0.0175	0.161927991	75.25396982	10.29029819	0.000303627	Lower viability in loss lines
TOPOISOMERASE INHIBITOR	10p	Urinary_Tract	0.0129	0.090652789	75.25396982	9.073873163	0.000188469	Lower viability in loss lines
TUBULIN POLYMERIZATION INHIBITOR	11p	Lung	0.0153	0.00044115	30.5750074	21.63263964	0.000000951	Lower viability in loss lines
PLK INHIBITOR	11p	Lung	0.048	0.033643727	47.04605977	24.52575862	0.000665496	Lower viability in loss lines
SURVIVIN INHIBITOR	11p	Lung	0.028	0.20476583	27.91202288	20.28470921	0.003439377	Lower viability in loss lines
CHK INHIBITOR	11p	Lung	0.0225	0.014820683	47.04605977	24.52575862	0.000058	Lower viability in loss lines
THYMIDYLATE SYNTHASE INHIBITOR	12p	Oesophagus	0.0068	0.141591229	20.9093599	13.51218069	0.002254099	Lower viability in loss lines
OXIDIZING AGENT	14q	Lung	0.0011	0.784279668	33.30374462	21.63263964	0.042793182	Lower viability in loss lines
DNA BINDING AGENT	16q	Lung	0.0007	0.396970526	33.30374462	21.99427952	0.012511693	Lower viability in loss lines
PARP INHIBITOR	16q	Lung	0.0019	0.583195146	30.01610941	21.36962883	0.016771404	Lower viability in loss lines
GROWTH FACTOR RECEPTOR INHIBITOR	17p	Urinary_Tract	0.0009	0.043041367	38.99135352	20.81073084	0.00165664	Lower viability in loss lines
TUBULIN POLYMERIZATION INHIBITOR	17p	Urinary_Tract	0.0018	0.080369203	38.99135352	21.82989776	0.000260455	Lower viability in loss lines
MAP KINASE INHIBITOR	17p	Urinary_Tract	0.0145	0.756936669	38.99135352	21.82989776	0.046926798	Lower viability in loss lines
TUBULIN POLYMERIZATION INHIBITOR	17q	Breast	0.0153	0.524270968	37.21603051	36.55850347	0.003850638	Lower viability in loss lines
TUBULIN POLYMERIZATION INHIBITOR	21q	Urinary_Tract	0.0161	0.735911279	25.93944176	25.74218365	0.000436272	Lower viability in loss lines
APOPTOSIS INHIBITOR	22q	Oesophagus	0.036	0.571448671	58.02676135	14.00532597	0.02116021	Lower viability in loss lines
HYPOXIA INDUCIBLE FACTOR INHIBITOR	4q	Lung	0.0032	0.328797714	30.01610941	20.28470921	0.005579413	Lower viability in loss lines
HYPOXIA INDUCIBLE FACTOR INHIBITOR	5q	Lung	0	0.587164045	30.5750074	16.1094125	0.040227527	Lower viability in loss lines
ACTIN RELATED PROTEIN INHIBITOR	5q	Lung	0	0.383087745	29.95035671	16.1094125	0.006780742	Lower viability in loss lines
BCRP INHIBITOR	5q	Lung	0	0.592812617	29.95035671	16.27379426	0.028256006	Lower viability in loss lines
